# Supplementary material for: Sinomacrops bondei, a new anurognathid pterosaur from the Jurassic of China and comments on the group
Source: PeerJ. 2021 Mar 31;9:e11161. doi: 10.7717/peerj.11161 (PMC8019321; doi:10.7717/peerj.11161)
Supplement: Supplemental Information 1 — Mesquite phylogenetic data matrix. [file peerj-09-11161-s001.nex]

#NEXUS
[written Wed Feb 24 01:09:46 BRT 2021 by Mesquite  version 3.6 (build 917) at DESKTOP-DKJ17GV/127.0.0.1]

BEGIN TAXA;
	TITLE Taxa;
	DIMENSIONS NTAX=56;
	TAXLABELS
		Macrocnemus_bassanii Erythrosuchus_africanus Euparkeria_capensis Herrerasaurus_ischigualastensis Scleromochlus_taylori Lagerpeton_chanarensis Preondactylus_buffarinii Austriadactylus_cristatus Austriadraco_dallavecchiai Seazzadactylus_venieri MCSNB_8950 Peteinosaurus_zambellii Eudimorphodon_ranzii Arcticodactylus_cromptonellus Carniadactylus_rosenfeldi Caviramus_schesaplanensis Raeticodactylus_filisurensis Dimorphodon_macronyx Caelestiventus_hanseni Campylognathoides_liasicus Campylognathoides_zitteli Sordes_pilosus Scaphognathus_crassirostris Jianchangnathus_robustus Fenghuangopterus_lii Dorygnathus_banthensis Klobiodon_rochei Bellubrunnus_rothgaengeri Rhamphorhynchus_muensteri Rhamphorhynchus_etchesi Nesodactylus_hesperius Parapsicephalus_purdoni Cacibupteryx_caribensis Qinglongopterus_guoi Harpactognathus_gentryii Angustinaripterus_longicephalus Sericipterus_wucaiwanensis Dimorphodon_weintraubi Batrachognathus_volans Sinomacrops_bondei Dendrorhynchoides_curvidentatus Luopterus_mutoudengensis Jeholopterus_ningchengensis Anurognathus_ammoni Vesperopterylus_lamadongensis Pterorhynchus_wellnhoferi Kunpengopterus_sinensis Wukongopterus_lii Darwinopterus_modularis Cuspicephalus_scarfii Changchengopterus_pani Germanodactylus_cristatus Pterodactylus_antiquus Pteranodon_sternbergi Anhanguera_piscator Painten_protopterodactyloid 
	;

END;


BEGIN CHARACTERS;
	TITLE  'Matrix in file "Xeta-in progress full.nex"';
	DIMENSIONS  NCHAR=378;
	FORMAT DATATYPE = STANDARD RESPECTCASE GAP = - MISSING = ? SYMBOLS = "  0 1 2 3 4 5 6 7 8";
	CHARSTATELABELS 
		1 'Skull, height, exclusive of cranial crests (modified from Witton 2012, Dalla Vecchia 2019)' /  under_25%_jaw_length over_25% over_30%,
		2 'Skull, dorsal margin above naris + antorbital fenestra (or naof), excluding cranial crest (modified from Andres et al. 2014, Vidovic & Martill 2017 char. 79)' /  nearly_straight concave_ convex,
		3 'Skull, entire margin, lateral shape in dorsal view' /  'concave/sigmoidal' straight convex,
		4 'Skull, in dorsal view, the pre-orbital lateral margin is (Vidovic & Martill, 2017)' /  straight concave convex,
		5 'Skull, ventral margin at the articulation with mandible (Dalla Vecchia 2019)' /  Straight_ Curved_down_caudally,
		6 'External naris, size relative to skull openings (L� et al., 2009)' /  form_the_largest_skull_opening smaller_than_the_orbit_or_antorbital_opening,
		7 'External naris, dorsoventrally compressed' /  absent present,
		8 'External naris, dorsal and ventral margins, orientation (Andres et al. 2014)' /  acute_angle subparallel_,
		9 'External naris (or nasoantorbital fenestra), position relative to the premaxilla ' /  main_part_dorsal_to_the_ventral_margin_of_the_premaxilla main_part_displaced_posterior_to_the_premaxilla,
		10 'Antorbital fenestra, position (Dalla Vecchia 2019)' /  lies_level_with_the_naris lies_partially_or_totally_lower_than_the_naris,
		11 'Antorbital fenestra, shape (Dalla Vecchia 2019)' /  length_more_than_twice_the_height_ length_twice_the_height_or_less,
		12 'Antorbital fenestra, dorsal and ventral margins, orientation (Andres et al. 2014)' /  subparallel acute_angle,
		13 Antorbital_fenestra_ventral_margin_relative_to_external_naris_ventral_margin /  level ventral,
		14 'Antorbital fenestra plus external naris (or nasoantorbital fenestra), extension (Dalla Vecchia 2019)' /  under_50%_skull_length 50%_skull_length_or_more,
		15 'Antorbital fenestra and external naris, configuration ' /  separated 'confluent, forming a nasoantorbital fenestra',
		16 '(Naso)antorbital fenestra, posterior margin, shape (Vidovic & Martill, 2017)' /  straight convex concave,
		17 '(Naso)antorbital fenestra, posterior margin, orientation' /  posterodorsally_reclined perpendicular anterodorsally_reclined,
		18 'Nasoantorbital fenestra, height (modified from L� et al., 2009)' /  height_similar_to_or_greater_than_anteroposterior_length elongate,
		19 'Nasoantorbital fenestra, anterior end  (Dalla Vecchia 2019)' /  bordered_by_the_premaxilla_ bordered_by_the_maxilla,
		20 'Nasoantorbital fenestra, posterodorsal margin, shape' /  concave angled,
		21 'Orbit, shape ' /  subcircular 'quadrangular (broad base)' 'piriform (dorsoventrally elongated) ',
		22 'Orbit, size relative to antorbital fenestra' /  Larger_than_antorbital_fenestra_ Smaller_than_antorbital_fenestra,
		23 'Orbit, length relative to skull (Dalla Vecchia 2019)' /  under_half_skull_length about_or_over_half_skull_length,
		24 'Orbit, supraorbital process intrudes into the orbit (Vidovic & Martill, 2017)' /  present absent,
		25 'Superior temporal fenestra, ventral margin (Vidovic & Martill, 2017)' /  below_the_middle_of_the_orbit above,
		26 'Inferior temporal fenestra, shape (modified from Wang et al. 2012, Andres et al. 2014)' /  'trapezoidal, broad' 'piriform, with dorsal portion wider than ventral  ' 'piriform, with ventral portion wider than dorsal ' elliptical,
		27 'Inferior temporal fenestra, position (Vidovic & Martill, 2017)' /  behind_the_orbit 'under the orbit, but more' 'under the orbit, but no more posterior than the orbit' under_the_orbit_and,
		28 'Inferior temporal fenestra, orientation (Andres et al. 2014)' /  subvertical inclined,
		29 'Jaws, broadness in occlusal view (modified from Kellner 2003, char. 2)' /  narrowing_to_a_point 'broader than long with arching jaws, describing a semi-ellipse' 'broader than long with arching jaws, describing a semi-circle',
		30 'Jaws, lateral margin, nutrient foramina positioned in a row (Andres et al., 2014)' /  present absent,
		31 'Jaws, anterior occlusal margin, shape (modified from Andres et al. 2014)' /  rounded_edges 'sharp or ridge (forming tomial edge)',
		32 'Jaws, posterior occlusal margins, shape (modified from Andres et al. 2014)' /  rounded sharp_of_ridged,
		33 'Jaws, upper and lower jaws''s occlusal surface (Vidovic & Martill, 2017)' /  fit_together_ 'are opposed, not fitting',
		34 'Jaws, opposition, orientation of jaws axis (Vidovic & Martill, 2017)' /  diverging_anteriorly posterior_to_occluding_jaw_tips,
		35 'Rostrum, shape (modified from Andres et al. 2014)' /  laterally_attenuated_ anteroposteriorly_shortened_ dorsoventrally_depressed_ laterally_flattened_,
		36 'Rostrum, dorsal taper (lateral view) (modified from Andres et al. 2014)' /  subparallel attenuated,
		37 'Rostrum, cross-section of rostrum at external nares (Vidovic & Martill, 2017)' /  convex_sides concave_sides straight_sides_,
		38 'Rostrum, tip, shape' /  blunt pointed_tip,
		39 'Rostrum, pointed tip, anteroposterior taper in lateral view' /  'broad (over 20�)' 'slender (under 20�)',
		40 'Rostrum, anterior lateral expansion forming a rosette' /  absent present,
		41 'Rostrum, rostral process (modified from Andres et al. 2014)' /  absent present,
		42 'Rostrum, rostral process, shape (cross-section) (modified from Andres et al.2014)' /  triangular elliptical,
		43 'Rostrum, occlusal line shape (modified from Vidovic & Martill 2017, 77)' /  straight 'mainly straight, downturned tip' 'mainly straight, upturned tip' downturned upturned sigmoidal,
		44 'Rostrum, prenarial, dorsal outline (modified from Vidovic & Martill 2017, 78)' /  straight convex 'concave/sigmoidal',
		45 'Rostrum, length (pm-naof) relative to the skull length (pm-sq)' /  'reduced, under 20% ' 'elongated, between 20 and 50%' 'extremely elongated (more than half of skull length)',
		46 'Premaxilla, posterior extension (Vidovic & Martill, 2017)' /  does_not_extend_to_the_orbit 'extends to the orbit, but no further than' extends_to_the_posterior_portion_of_the_orbit extends_past_the_orbit,
		47 'Premaxilla, posteroventral (maxillary) process bordering ventrally the external naris (Dalla Vecchia 2019)' /  present_ absent,
		48 'Premaxilla, posterodorsal margin of nasoantorbital fenestra (including nasal), width ' /  wide thin,
		49 'Premaxillary process separating the external nares anteriorly (anterior narial bar), thickness ' /  wide narrow_,
		50 'Premaxilla, maxillary process, position (Andres et al. 2014)' /  contacts_nasal_ reaches_posterior_half_of_external_naris_ anterior_to_middle_of_external_naris_,
		51 'Premaxilla, prenarial premaxillary bony crest' /  absent present,
		52 'Premaxillary sagittal crest, anterior margin, orientation (Andres et al. 2014)' /  inclined_caudally approximately_verticle inclined_rostrally,
		53 'Premaxillary sagittal crest, anterior margin, position relative to rostrum tip (modified from Andres et al. 2014)' /  level_with_the_rostrum_tip 'posterior to the rostral tip, but close' close_to_narial_margin,
		54 'Premaxillary crest, prenarial, shape' /  low anteriorly_tall posteriorly_tall semicircular,
		55 'Premaxillary crest, prenarial, posterior extension' /  restricted_to_prenarial_region extending_onto_orbitotemporal_region beyond_occipital_region,
		56 'Premaxillary bony crest, texture (Andres et al. 2014)' /  striated smooth branching_system_of_broad_grooves,
		57 'Premaxillary crest, prenarial, concentric striae (Holgado et al. 2019)' /  absent present,
		58 'Premaxillary crest, thickness (Andres et al. 2014)' /  single_plate two_plates_separated_by_trabeculae,
		59 'Maxilla, antorbital fossa (modified from Andres et al. 2014)' /  present absent,
		60 'Maxilla, dorsal=ascending process, shape in lateral view (modified from Dalla Vecchia 2019)' /  'short, broad and triangular    ' 'long, broad and arched backward' 'long, very thin and straight ' 'long, thin and slightly arched backward ',
		61 'Maxilla, nasal process inclined backwards (modified from Unwin 2003)' /  absent present,
		62 'Maxilla, nasal process, backward inclination (Dalla Vecchia 2019)' /  more_than_125_� 125�_or_less,
		63 'Maxilla, dorsoventrally elongated foramen in the lateral side of the basal part of the dorsal (Dalla Vecchia 2019)' /  absent present,
		64 'Maxilla, premaxillary process, shape in lateral view  (Dalla Vecchia 2019)' /  'triangular, tapering and pointed, shorter and deeper than the jugal process ' 'triangular, tapering and pointed, low and long like the jugal process ' trapezoidal_and_deep_ trapezoidal_and_low_ 'harpoon-shaped',
		65 'Maxilla, jugal process, shape in lateral view  (Dalla Vecchia 2019)' /  'triangular, tapering regularly to a point ' 'subtrapezoidal, tapering to a point only distally, proximal part with parallel dorsal and ventral margins ' rectangular,
		66 'Maxilla, caudal ramus expands ventrally (Wang et al. 2012)' /  present absent,
		67 'Maxilla, dorsal process (Andres et al., 2014)' /  broad 'slender (thinner than the dorsal process of the jugal)',
		68 'Maxilla-nasal contact' /  broad narrow,
		69 'Maxilla and internal naris, contact ' /  absent_ present_,
		70 'Nasal, contacts antorbital fenestra (Vidovic & Martill, 2017)' /  present absent,
		71 'Nasal bar, broad with a thin distal projection (Vidovic & Martill, 2017)' /  present absent,
		72 Nasal_descending_process /  present absent,
		73 'Nasal descending process, position ' /  placed_laterally placed_medially,
		74 'Nasal descending process, length ' /  'long (almost reaching the  ventral margin of the skull)' short 'knob-like (extremely reduced)',
		75 'Nasal descending process, orientation (modified from Andres et al. 2014)' /  inclined_anteriorly subvertical inclined_posteriorly,
		76 'Nasal descending process, lateral foramen ' /  absent_ present_,
		77 'Lacrimal, shape in lateral view  (Dalla Vecchia 2019)' /  'crescent-shaped' 'massive_vertical_bar ' 'atched-shaped_with_slender_jugal_process' 'straight_slender_bar ' 'C-shaped,_arched_over_the_antorbital_fenestra' 'short_and_quadrangular' 'massive,_triangular_to_T-shaped',
		78 'Lacrimal, foramination' /  absent_ 'present, small' 'present, enlarged',
		79 'Lacrimal, orbital process ' /  absent_ present_,
		80 'Frontal, extension, anterior to the lacrimal-jugal bar (L� et al., 2009)' /  present absent,
		81 'Frontal, ossified crest' /  absent present,
		82 'Frontal, ossified crest, position ' /  confined_to_posterior_end_of_skull starting_above_orbit starting_on__posterior_half_of_nasoantorbital_fenestra,
		83 'Frontal, ossified crest, shape (Andres et al. 2014)' /  'low, blunt' 'short. spike-like, dorsally deflected' 'spike-like, directed posteriorly' 'narrow, broad, directed posteriorly' 'low, broad base, fans-shaped' 'high, broad base, crown-shaped' 'high, broad base, casqued-shaped' 'high, broad, directed posteriorly, at least doubling shight of skull above orbit' absent,
		84 'Parietal, ossified crest' /  absent present,
		85 'Parietal, ossified crest, shape ' /  blunt_ constituting_the_base_of_the_posterior_portion_of_the_cranial_crest 'expanded, with rounded margin',
		86 'Jugal, antorbital fossa (modified from Andres et al. 2014)' /  present absent,
		87 'Jugal, maxillary process' /  absent present,
		88 'Jugal, maxillary process, extension (Andres et al., 2014)' /  'posterior to nasoantorbital fenestra (or narial) anterior margin' same_level_or_anterior,
		89 'Jugal, lacrimal process base, width ' /  broad narrow,
		90 'Jugal, ascending process base width (Andres et al., 2014)' /  broad narrow,
		91 'Jugal, lacrimal process, inclination ' /  inclined_anteriorly subvertical inclined_posteriorly,
		92 'Jugal, presence of pronounced ridge on the lateral side' /  absent present,
		93 'Jugal, lacrimal and postorbital processes, shape (Andres et al. 2014)' /  separated_by_distinct_angle infilled_by_concave_flange,
		94 'Jugal, rostrally expanded to overlap most of the maxilla laterally (Dalla Vecchia 2019)' /  absent present,
		95 'Jugal, posterior process (Vidovic & Martill, 2017)' /  '(tri-radiate) lacks the posterior process' 'possesses the posterior process (tetra-radiate)',
		96 'Jugal, ventral margin (Andres et al., 2014)' /  straight concave convex,
		97 'Jugal, posterior process, orientation' /  posterior ventral,
		98 'Jugal/lacrimal contact (Vidovic & Martill, 2017)' /  in_the_ventral_half_of_the_orbit approximately_in_the_middle_of_the_orbit in_the_dorsal_half_of_the_orbit,
		99 'Jugal, maxillary process, extends under the (naso)antorbital fenestra (Vidovic & Martill, 2017)' /  by_more_than_half_the_length_of less_than_half_the_length_of_the_vacuity,
		100 'Jugal, if tri-radiate, ventral apex of the jugal, position (Vidovic & Martill, 2017)' /  _anterior_to_the_quadratojugal_ posterior_to_the_anterior_margin_of_the_quadratojugal,
		101 'Jugal, postorbital process, orbital process invading orbit (Andres et al., 2014)' /  present absent,
		102 'Quadratojugal, robust (wider than quadrate) and the quadrate is distinct from (Vidovic & Martill, 2014)' /  present absent,
		103 'Squamosal, shape (modified from Andres et al. 2014)' /  unexpanded rounded expanded,
		104 'Squamosal, position (Andres et al. 2014)' /  above_base_of_lacrimal_process_of_jugal below_or_level_with_base_of_lacrimal_process_of_jugal,
		105 'Squamosal, otic process large and conspicuous (Vidovic & Martill, 2017)' /  present absent,
		106 'Quadrate, inclination relative to ventral margin of skull ' /  anteriorly subvertical inclined_about_120�_posteriorlyned_about_120�_backwards_ inclined_about_150�_posteriorly,
		107 'Quadrate, cranio-mandibular articulation, position relative to orbit ' /  _posterior_to_orbit below_posterior_half_of_orbit below_center_of_orbit below_anterior_half_of_orbit anterior_to_orbit,
		108 'Quadrate, shape (Andres et al., 2014)' /  broad thin_and_cylindrical,
		109 Helical_jaw_joint /  absent_ present_,
		110 'Occiput, orientation (Andres et al. 2014)' /  posterior posteroventral ventral,
		111 'Supraoccipital pneumatic foraminae (Andres et al., 2014)' /  present absent,
		112 'Basioccipital, length relative to width (Andres et al. 2014)' /  shorter_than_wide longer_than_wide,
		113 'Basisphenoid, body length (Wang et al. 2012)' /  shorter_than_wide at_least_longer_than_wide,
		114 'Basipterygoid processes (modified from Andres et al. 2014)' /  relatively_short elongated,
		115 'Palatal elements, shape ' /  broad thin_bars,
		116 'Palate, incisive foramen (Vidovic & Martill, 2017)' /  present absent,
		117 'Palate, occlusal surface' /  smooth 'discrete palatal ridge, tapering anteriorly ' 'strong palatal ridge, tapering anteriorly' 'strong palatal ridge, confined to the posterior portion of the palate',
		118 'Palate, posterior palatal plates of the maxilla, surface' /  flat convex,
		119 'Palate in the cross-section of the rostrum at the external nares (Vidovic & Martill, 2017)' /  straight_ concave convex_,
		120 'Palate surface shape at rostral tip (Vidovic & Martill, 2017)' /  straight concave convex,
		121 'Palate, the posterior palate descends below the ventral jugal margin (Vidovic & Martill, 2017)' /  present absent,
		122 'Palatal tip, dorsal deflection forming deltoid facet' /  absent 'present, with first alveoli pair not surpassing second one' 'present, with first alveoli pair surpassing second one',
		123 'Pterygoid, lateral process (Vidovic & Martill, 2017)' /  present absent,
		124 'Pterygoids, medial contact (Vidovic & Martill, 2017)' /  separate contact,
		125 'Postpalatine fenestra, shape' /  'quadrangular/subtriangular' oval 'egg-shaped' 'elongated egg-shaped ' 'kite-shaped, rounded margin' elliptical 'reduced, slit-like',
		126 Secondary_subtemporal_fenestra /  absent present,
		127 'Interpterygoid fenestra, size' /  smaller_than_subtemporal_fenestra larger_than_subtemporal_fenestra_ extremely_reduced,
		128 'Interpterygoid fenestra, shape' /  compressed_laterally 'broad, longer than wide' 'compressed anteroposteriorly, wider than long' round,
		129 Pterygoid_fenestra /  absent_ present,
		130 'Lower jaw (Vidovic & Martill, 2017)' /  extends_beyond_the_rostrum is_in_line_with_the_rostrum 'doesn''t extend to the extent of the rostrum',
		131 'The dorsal and the ventral margins of lower jaw, beneath the antorbital fenestra (Vidovic & Martill, 2017)' /  'bowed, diverging ' 'bowed, converging' 'equidistant/parallel' converging diverging,
		132 'The angle between the ventral mandibular symphysis and the dorsal jaw tip is 45-90 (Vidovic & Martill, 2017)' /  present absent,
		133 'Mandible mid-depth relative to length (Andres et al. 2014, Vidovic & Martill 2017 ch. 255)' /  ' at most one-ninth the length' 'more than one-ninth the length',
		134 'Mandible, anterior end, dorsal margin shape (modified from Andres et al. 2014)' /  level eminence,
		135 'Mandible, anterior dorsal eminence, height (modified from Andres et al. 2014)' /  low high,
		136 'Mandible, anterior half, main axis, orientation' /  straight downturned upturned,
		137 'Mandible, anterior tip, orientation' /  continuous_with_main_axis downturned_relative_to_main_axis upturned_relative_to_main_axis hooked,
		138 'Mandible, lateral surface, foramination (modified from Andres et al. 2014)' /  absent_or_incipient a_row_close_to_occlusal_border large_foramina,
		139 'Mandible, lateral surface, surface (modified from Andres et al. 2014)' /  smooth pitted,
		140 'Mandibular rami, dorsal margin anterior to the glenoid fossa, shape (Dalla Vecchia 2019)' /  dorsally_pointed more_or_less_convex_without_points_or_depressions_ with_two_low_dorsal_peaks_separated_by_a_depression_ totally_straight concave,
		141 'Mandible, elongation (Dalla Vecchia 2019)' /  'ratio mandibular length/height at mid-ramus higher than 9' 'ratio mandibular length/height at mid-ramus lower than 9',
		142 'Mandible, surangular eminence (modified from Unwin, 2003)' /  absent present,
		143 'Mandible, external mandibular fenestra  (Dalla Vecchia 2019)' /  present_ absent,
		144 'Mandibular rami, elevation relative to symphysis (modified from L� et al., 2009)' /  level_with_symphysis elevated_well_above_level_of_symphysis,
		145 'Mandibular rami, orientation (Andres et al. 2014)' /  straight_to_upturned downcurved,
		146 'Mandibular ramus, lateral surface, arched ridge bounded dorsally and ventrally by narrow grooves (Dalla Vecchia 2019)' /  absent_ present,
		147 'Dentary, mandibular bony crest, extent' /  limited_to_the_rostral_part_of_the_dentary_ continuing_posteriorly_as_a_low_flange_up_to_the_end_of_the_dentary,
		148 'Dentary, extension relative to mandible (Vidovic & Martill 2017)' /  '<50% length of lower jaw' ' >50%',
		149 'Dentary, large oval foramina every 2 alveoli (Dalla Vecchia 2019)' /  absent_ present,
		150 'Dentary, cup-shaped structures (Dalla Vecchia 2019)' /  absent_ present,
		151 Dentary_symphysis_fused /  present absent,
		152 'Dentary symphysis, extension (modified from Kellner 2003)' /  'short, limited to the tip' 'short, extended posteriorly less than 33% of mandible length' '33%-55% the mandible length' '> 55%',
		153 'Dentary symphysis, occlusal surface, anterior end, shape' /  approximately_flat_or_slightly_concave fossa convex keeled,
		154 'Dentary symphysis, posteroventral cavity' /  absent present,
		155 'Dentary, tip, well projected anteriorly' /  absent_ present_,
		156 'Dentary, tip, odontoid process' /  absent present,
		157 'Dentary, ventral surface (modified from Andres et al. 2014)' /  smooth keeled crested,
		158 'Dentary ossified sagittal crest, anterior extension (modified from Andres et al. 2014)' /  posterior_to_mandibular_tip at_mandibular_tip,
		159 'Dentary ossified sagittal crest, shape ' /  shallow 'blade-like' 'deep, broad in lateral view' elongated_ridge absent,
		160 'Dentary, posterior extension (modified from Andres et al. 2014)' /  does_not_extend_inbetween_angular_and_surangular extends_between_angular_and_surangular,
		161 'Articular, articular facet (Vidovic & Martill, 2017)' /  forms_a_right_angle_with_the_retroarticular_process_ forms_an_oblique_angle_with_the_retroarticular_process_,
		162 'Glenoid fossa, condyle orientation (modified from Andres et al. 2014)' /  parasagittal oblique,
		163 'Retroarticular process, elongation (Vidovic & Martill, 2017)' /  short elongate,
		164 'Retroarticular process, shape (modified from Andres et al. 2014)' /  triangular subcircular elongate blunt posteriorly_expanded,
		165 'Retroarticular process, orientation (Vidovic & Martill, 2017)' /  in_line_with_jaw ascending descending,
		166 'Retroarticular process, if descending (modified from Dalla Vecchia 2019)' /  inclined_about_35� less_than_35�,
		167 Dentition /  present absent,
		168 'Dentition, pterygoidal teeth' /  present absent,
		169 'Dentition, premaxilla, distribution' /  even_along_the_premaxilla premaxillary_tip_edentulous,
		170 'Dentition, position relative to nasoantorbital fenestra (modified from Vidovic & Martill 2017, 66)' /  present_under_nasoantorbital_fenestra absent_under_nasoantorbital_fenestra,
		171 'Dentition, tooth spacing along jaws (modified from Andres et al. 2014)' /  mesial_teeth_spaced_wider_apart even_along_jaws distal_teeth_spaced_wider_apart,
		172 'Dentition, mesial teeth, spacing relative to successive teeth (modified from Andres et al. 2014)' /  nearly_touching at_most_diameter_of_teeth more_than_diameter_of_teeth,
		173 'Dentition, distal teeth, spacing relative to successive teeth (modified from Andres et al. 2014)' /  nearly_touching at_most_diameter_of_teeth more_than_diameter_of_teeth,
		174 'Dentition, crowns, outline in labial/lingual view (modified from Vidovic & Martill 2017, 48)' /  'triangular (continuous taper towards a point)' 'needle-like (mostly subparallel, tapering to a point at the tip)' 'subrectangular (subparallel converging to a blunt tip)' 'lanceolate (expanded above cervical region, then tapering to a point)',
		175 'Dentition, crowns, cross-section (modified from Vidovic & Martill 2017, 52)' /  'elliptical, slightly compressed' 'elliptical, strongly compressed' subcircular,
		176 'Dentition, crown, apex number (modified from Dalla Vecchia, 2019)' /  single bifid,
		177 'Dentition, crowns, apex shape (modified from Vidovic & Martill 2017, 47)' /  tapered blunt bulbous,
		178 'Dentition, crowns, main axis orientation (modified from Andres et al. 2014, Vidovic & Martill 2017, 49)' /  posteriorly_recurved lingually_recurved sigmoidal,
		179 'Dentition, crowns, lateral orientation (modified from Andres et al. 2014)' /  subvertical inclined_laterally,
		180 'Dentition, crowns, anteroposterior inclination' /  upright mesial_crowns_procumbent all_crowns_procumbent,
		181 'Dentition, crowns, curvature degree (modified from Andres et al. 2014)' /  displacement_less_than_tooth_diameter displacement_at_least_tooth_diameter,
		182 'Dentition, crown, texture (modified from Andres et al. 2014)' /  smooth striated,
		183 'Dentition, crowns, cusps (modified from Dalla Vecchia, 2019)' /  unicuspid multicuspid,
		184 'Dentition, crown, serration' /  present absent,
		185 'Dentition, serrated crowns, number of denticles (modified from Andres et al. 2014)' /  at_least_50 under_50,
		186 'Dentition, serrated crowns, denticle shape (modified from Dalla Vecchia, 2019)' /  'square or chisel-like' triangular,
		187 'Dentition, variation in crown shape along the upper jaw (Dalla Vecchia, 2019)' /  isodont_ heterodont,
		188 'Dentition, variation in crown shape along the lower jaw (Dalla Vecchia, 2019)' /  isodont_ heterodont,
		189 'Dentition, maxillary teeth much enlarged below the dorsal process (Dalla Vecchia, 2019)' /  absent_ present,
		190 'Dentition, enlarged maxillary teeth below the dorsal process, number (modified from Vidovic & Martill 2017, 68)' /  one two,
		191 'Dentition, peg-like (cone-shaped) crowns (Kellner 2003)' /  absent_ 'present, 15 or less on each side of the upper jaws' 'present, more than 15 on each side of the upper jaws',
		192 'Dentition, anterior crowns, height relative to basal width' /  under_twice_as_wide 'over twice as wide, under 4x as wide' over_4x_as_wide over_10x_as_wide,
		193 'Dentition, crown elongation, transition along jaws (modified from Andres et al. 2014)' /  continuous_transition_along_tooth_row disparity_between_mesial_and_distal_teeth,
		194 'Dentition, distal lower crowns, size relative to distal upper crowns (modified from Dalla Vecchia 2019)' /  'comparable, at least to part of maxillary crowns ' much_smaller much_larger,
		195 'Dentition, distal mandibular crowns, shape relative to distal maxillary crowns (modified from Dalla Vecchia 2019)' /  similar_ different,
		196 'Dentition, mandibular teeth, constricted collum  (Dalla Vecchia 2019)' /  absent_ present,
		197 'Dentition, diastema with a concave outline between the first two dentary teeth and those following posteriorly (Dalla Vecchia 2019)' /  absent_ present,
		198 'Dentition, number of mandibular teeth (Dalla Vecchia 2019)' /  more_than_6_tooth_pairs_ six_pairs_or_less,
		199 'Dentition, first pair of premaxillary teeth, relatively small and closely spaced' /  absent present,
		200 'Dentition, anterior, marked variation in crown base width' /  absent present,
		201 'Dentition, upper jaw, 5th pair of teeth medially displaced (modified from Jacobs et al. 2019, Holgado & P�gas 2020)' /  absent present,
		202 'Dentition, upper jaw, 3rd pair of teeth, size relative to 4th pair (modified from P�gas et al. 2019, Holgado & P�gas 2020)' /  subequal_or_smaller_than 'larger, under twice the size' 'twice the size, or more',
		203 'Dentition, spacing, first pair separated by a thin sheet of bone (less than half the alveolous width) (modified Vidovic & Martill 2017, 61 and P�gas et al. 2019)' /  absent present,
		204 'Dentition, spacing, first three pairs more closely spaced than subsequent teeth' /  absent present,
		205 'Dentition, upper jaw, variation in the size of the anterior teeth with the 5th and 6th smaller than the 4th' /  absent_ present_,
		206 'Dentition, crown orientation relative to jaw margin, lateral view  (modified from Vidovic & Martill 2017, 72, 73)' /  subperpendicular anteriorly_inclined 'dramatic change in direction, with anterior teeth anteriorly inclined',
		207 'Dentition, crowns, occlusion between upper and lower jaws (modified from Vidovic & Martill 2017, 76)' /  mesiodistal_interlock 'crown-on-crown, apical occlusion' 'crown-on-crown, mesiodistal oclusion' labiolingual_occlusion,
		208 'Alveoli, position relative to occlusal plane (modified from Holgado et al. 2019)' /  level 'raised (dorsoventrall), forming an elevated alveolar row',
		209 'Alveoli, prominently scalloped (P�gas et al. 2019)' /  absent present,
		210 'Alveoli borders, thickness' /  laminar slightly_intumesced strongly_intumesced,
		211 'Atlas and axis (Howse 1986)' /  unfused_ fused_,
		212 'Distinct cervical zygapophyses (Vidovic & Martill 2017)' /  present absent,
		213 'Postzygapophysis of axis (Vidovic & Martill 2017)' /  extended_posterior_from_the_centrum approximately_in_line_with_the_centrum anterior_of_the_centrum,
		214 'Third cervical vertebra, centrum length (Baron 2020)' /  subequal_to_the_axis_centrum longer_than_the_axis_centrum_,
		215 'Mid-cervicals, neural spines, height (modified from Howse 1986)' /  tall low extremely_reduced,
		216 'Mid-cervical vertebrae, ribs (Howse 1986, Dalla Vecchia 2019)' /  'long, with filiform shafts extending caudally up to the successive cervical centrum ' 'reduced, without filiform shaft' absent,
		217 'Mid-cervical vertebrae, postexapophyses (Howse 1986)' /  absent_ present_,
		218 'Mid-cervical vertebra neural arch lateral surface pneumatic foramen (Andres et al. 2014)' /  absent present,
		219 'Mid-cervical vertebra centrum lateral surface pneumatic foramen (Andres et al. 2014)' /  absent present,
		220 'Mid-cervical vertebra lateral to neural canal pneumatic foramina (Andres et al. 2014)' /  absent present,
		221 'Mid-cervical vertebrae neural spines lateral outline shape (Andres et al. 2014)' /  blade_ triangular ridge fan,
		222 'Mid-cervicals, arch, accessory pneumatic foramen' /  absent present,
		223 'Cervical 9, shape (Andres et al. 2014)' /  dorsalized cervicalized,
		224 Notarium /  absent_ present_,
		225 'First dorsal rib more robust than other ribs (Vidovic & Martill, 2017)' /  present absent,
		226 'Lateral processes on the dorsals (Vidovic & Martill, 2017)' /  approximately_twice_as_long_as_the_neural_spine approximately_equal_in_length_to_the_neural_spine_,
		227 'Lateral processes on the dorsals are (Vidovic & Martill, 2017)' /  oblique_to_the_vertebral_centrum perpendicular_to_the_vertebral_centrum_,
		228 'Sacral vertebrae, number (Dalla Vecchia 2019)' /  three_or_less_ more_than_three,
		229 'Neural spines of sacral vertebrae (Vidovic & Martill, 2017)' /  'fused (supraneural plate) ' unfused,
		230 'Sacral ribs (Naish et al., 2013)' /  separate 'fused for part of their length, forming fenestrated sacral shield',
		231 'Proximal caudal vertebrae have distinct lateral processes (Vidovic & Martill, 2017)' /  present absent,
		232 'Proximal caudal vertebrae centrum, centrum shape (Wang et al., 2012)' /  single douplex,
		233 'Neural spines and hypapophyses of caudals (Vidovic & Martill, 2017)' /  'slender and rod-like ' robust,
		234 'Caudal vertebrae, number (from Kellner, 2003)' /  over_15 15_or_less,
		235 'Caudal vertebrae, elongation  (Dalla Vecchia 2019)' /  'short, longest caudal centrum less than twice a mid-dorsal centrum' 'elongate, longest caudal centrum over twice a mid-dorsal centrum',
		236 'Caudal vertebrae, zygapophyses forming rod-like ossified processes (modified from Andres et al. 2014)' /  absent present,
		237 'Caudal vertebrae, rod-like processes of zygapophyses, extension (modified from Andres et al. 2014)' /  'relatively short (extending only a little beyond the centrum)' 'elongate (forming a stiff sheath over the caudal series)',
		238 'Caudal vertebrae, hemapophyses sending filiform processes below the adjacent centra  (Dalla Vecchia 2019)' /  absent_ present,
		239 'Caudal series, length respect to the dorsal series  (Dalla Vecchia 2019)' /  longer_ shorter,
		240 'Caudal vertebrae, quantity ' /  more_than_15_ 15_or_less_,
		241 'Coracoid, relative dorsoventral length (Dalla Vecchia 2019)' /  'less than two-thirds length of scapula' 'from at least two-thirds up to similar length to scapula' longer_than_scapula_,
		242 'Scapula, proximal end ' /  elongated_ 'sub-oval ',
		243 'Scapula, shape ' /  elongated_ 'stout, with constructed shaft ',
		244 'Scapula, orientation relative to vertebral column (Vidovic & Martill, 2017)' /  perpendicular_to_the_vertebral_column adjacent_to_the_vertebral_column,
		245 'Glenoid fossa is located mainly on the (Vidovic & Martill, 2017)' /  scapula coracoid scapulocoracoid,
		246 'The cross-section of the scapula is (Vidovic & Martill, 2017)' /  rounded spatulate,
		247 'Supracoracoideus crest (Vidovic & Martill, 2017)' /  present absent,
		248 'Supracoracoideus crest (Vidovic & Martill, 2017)' /  prominent not_prominent,
		249 'Supracoracoideus crest (Vidovic & Martill, 2017)' /  proximal_to_the_glenoid distal,
		250 'Post-glenoid strut (Vidovic & Martill, 2017)' /  present absent,
		251 'Distal end of the coracoid (Vidovic & Martill, 2017)' /  has_distinct_condyles _rounded_and_blunt,
		252 'Coracoid, shape (Dalla Vecchia 2019)' /  subcircular_or_crescentic_ 'with (dorsoventrally) elongated and broad shaft, flattened at midshaft ' 'with strut-like shaft, slender and cylindrical at midshaft',
		253 'Coracoid, relative dorsoventral length  (Dalla Vecchia 2019)' /  'less than 2/3 length of scapula ' '2/3 or more length of scapula',
		254 'Coracoid, proximal end, shape' /  flattened oval,
		255 'Coracoid, sternal articulation ' /  no_developed_articulation articulation_surface_straight_or_slightly_concave articulation_surface_strongly_concave,
		256 'Coracoid, sternal articulation, posterior expansion ' /  absent present,
		257 'Sternal plate, shape (Dalla Vecchia 2019)' /  triangular_ quadrangular_ 'semicircular or triangular inverted (apex opposite to cristospine) ' small_and_narrow,
		258 'Sternal plate, lateral process on each side of its posterior end (Dalla Vecchia 2019)' /  absent_ present,
		259 'Sternum is approximately one and a half times the length of its width (Vidovic & Martill, 2017)' /  present absent,
		260 'Posterolateral periphery of the sternal plate is (Vidovic & Martill, 2017)' /  square triangular semicircular,
		261 'Anterolateral periphery of the sternum plate is (Vidovic & Martill, 2017)' /  square 'convex, tapering anteriorly' 'concave, tapering anteriorly',
		262 'Cristospine, shape' /  absent_ shallow_and_elongated_ deep_and_short,
		263 'Forelimb (h+u+mcIV+phalanges of digit IV), relative length (Dalla Vecchia 2019)' /  'less than 2.5 times the length of hind limbs (fe+ti+mtIII) ' 2.5_times_the_length_of_hind_limbs_or_more,
		264 'Humerus, proportional length relative to the femur (hu/fe) (modified from Kellner 2003, char. 55)' /  'hu/fe = 0.85 or lower' '1.6 > hu/fe >   0.85' 1.60_or_over,
		265 'Humerus, proportional length relative to the metacarpal IV (hu/mcIV) ' /  'hu/mcIV > 2.50 ' '1.50 < hu/mcIV < 2.50 ' '0.40 < hu/mcIV < 1.50' 'hu/mcIV < 0.40',
		266 'Deltopectoral crest, projection (Dalla Vecchia 2019)' /  'scarcely developed (less wide than humeral shaft) ' 'well-developed and projecting',
		267 'Deltopectoral crest, shape of main shaft (modified from Kellner 2003, Unwin 2003, Andres et al. 2014, Dalla Vecchia 2019)' /  'Trapezoidal, narrow' 'Trapezoidal, broad' Subtriangular Subrectangular Hooked 'Tongue-shaped (laterally longer than proximodistally broad)',
		268 'Deltopectoral crest, distal tip, orientation (modified from Kellner 2003, Unwin 2003, Andres et al. 2014, Dalla Vecchia 2019)' /  continuous_with_main_shaft warped,
		269 'Deltopectoral crest, distal end, shape (modified from Kellner 2003, Unwin 2003, Andres et al. 2014)' /  unexpanded slightly_expanded 'hatchet-shaped',
		270 'Deltopectoral crest, size relative to humeral head (Vidovic & Martill, 2017)' /  longer_than_the_humeral_head_is_wide subequal_to_humeral_head not_as_long_as_the_humeral_head_is_wide extremely_reduced_,
		271 'Humerus plus ulna, proportional lengths relative to the femur plus tibia (hu+ul/fe+ti) ' /  'humerus plus ulna about 0.80% or less of femur plus tibia length (hu+ul/fe+ti < 0.80) ' 'humerus plus ulna larger than 0.80% of femur plus tibia length (hu+ul/fe+ti > 0.80) ',
		272 'Humerus, proximal end, small foramen on dorsal surface distal to proximal articulation' /  absent present,
		273 'Humerus, proximal end, foramen on ventral surface close to proximal margin ' /  absent_ present_,
		274 'Humerus, ulnar crest, development' /  reduced 'well-developed',
		275 'Humerus, ulnar crest, shape' /  triangular trapezoidal rounded,
		276 'Humerus, distal surface, shape' /  'oval or D-shaped ' subtriangular_,
		277 'Humerus, between distal condyles, pneumatic foramen (Andres et al. 2014)' /  absent present,
		278 'Humerus, shaft, cross-section (Andres et al. 2014)' /  subcircular tapered,
		279 'Humerus, distal surface, pneumatic foramen (Andres et al. 2014' /  absent present,
		280 'Humerus, entepicondyle, anteroposterior width (modified from Andres et al. 2014)' /  entepicondyle_wider_than_ectepicondyle ectepicondyle_at_most_entepicondyle_width,
		281 'Brachial crest on the humeral diaphysis (Vidovic & Martill, 2017)' /  prominent not_prominent,
		282 'In palmar view the humeral diaphysis, from the head to the condyle (Vidovic & Martill, 2017)' /  bent straight,
		283 'In cranial view the humeral diaphysis, from the head to the condyle (Vidovic & Martill, 2017)' /  bent straight,
		284 'Humeral head flares out from the diaphysis giving an S-shape or T-shape to the (Vidovic & Martill, 2017)' /  present absent,
		285 'Humeral head, size relative to condylar end (Vidovic & Martill, 2017)' /  more_than_twice_the_width_of_the_condyle approximately_twice less_than_twice_the_width_of_the_condyle approximate_the_same,
		286 'Humerus, epicondyles, shape (Vidovic & Martill, 2017)' /  angular rounded,
		287 'Round fossa in the anconal surface of the humerus (Vidovic & Martill, 2017)' /  present absent,
		288 'Ulna, length relative to humerus (Dalla Vecchia 2019)' /  less_than_1.5_times_length_of_humerus 1.5_times_length_of_humerus_or_more,
		289 'Ulna,ulna/tibia ratio  (Dalla Vecchia 2019)' /  '<0.9' '0.9-1.2' '>1.2',
		290 'Ulna, length relative to metacarpal IV' /  'ul/mcIV > 3.60' '3.60 > ul/mcIV > 2.00' '2.00 > ul/mcIV > 1.00' '1.00 > ul/mcIV',
		291 'The articulations of the ulna are (Vidovic & Martill, 2017)' /  much_wider_than_the_diaphysis not_much_wider,
		292 'Hooked olecranon process of the ulna (Vidovic & Martill, 2017)' /  present absent,
		293 'Ulna and radius, diameter at midshaft (Kellner 2003)' /  subequal_ diameter_of_radius_about_half_that_of_ulna diameter_of_radius_less_than_half_that_of_ulna,
		294 'Hooked proximal tubercle of radius (Vidovic & Martill, 2017)' /  present absent,
		295 'Proximal syncarpal, large posterodistal process' /  absent present,
		296 'Proximal syncarpal, shape (proximal view) (Unwin 2003)' /  quadrangular_or_irregular pentagonal,
		297 'Distal syncarpals, shape (distal view) (Unwin 2003)' /  irregular form_rectangular_unit_ form_triangular_unit,
		298 'Distal syncarpal, ventral articular facet for metacarpal IV, size relative to dorsal facet (Andres et al., 2014)' /  ventral_facet_smaller subequal_in_size,
		299 'Distal syncarpal cross-section shape  (Andres et al., 2014)' /  rectangular triangular,
		300 'Pteroid (Vidovic & Martill, 2017)' /  present absent,
		301 'Pteroid, width relative to radius (Vidovic & Martill, 2017)' /  at_least_approximately_half_the_width_of_the_radius much_thinner_than_radius,
		302 'Pteroid, shape of epiphysis (Vidovic & Martill, 2017)' /  Pteroid_with_a_broad_epiphysis_ simple_rod,
		303 'Pteroid, orientation (Vidovic & Martill, 2017)' /  straight 'proximally bent, distally straight' 'distally bent, proximally straight' bowed,
		304 'Pteroid, elongation (Dalla Vecchia 2019)' /  '1/6 ulnar length or less' '1/6 - 2/5 ulnar length' 'more than 2/5 ulnar length' more_than_half_ulnar_length,
		305 'Pteroid, shape (Andres et al 2014)' /  anged_at_midsection stout_hook straight_and_tapered_with_expanded_proximal_end straight_with_expanded_ends curved_slender_rod 'curved and subparallel-sided',
		306 'Lateral carpal, shape (Vidovic & Martill, 2017)' /  robust 'slender, much like the pteroid',
		307 'Metacarpal, distal end between condyles, shape' /  flat medial_ridge_,
		308 'Metacarpal IV, diaphyseal crest/carina (crista metacarpi) (Vidovic & Martill, 2017)' /  present 'absent (smooth,',
		309 'Roller joint of wing-metacarpal (Vidovic & Martill, 2017)' /  approximately_round ellipse,
		310 'Roller joint of the wing metacarpal (Vidovic & Martill, 2017)' /  _flush_with_the_anterior_margin_of_the_diaphysis rounded_on_the_anterior_margin,
		311 'Metacarpus, metacarpals articulating with carpus (Dalla Vecchia 2019)' /  all_ only_some_or_one,
		312 'Metacarpal IV, posterior crest (Vidovic & Martill 2017)' /  absent_ present,
		313 'Metacarpus, metacarpal IV-humerus ratio (Dalla Vecchia 2019)' /  less_than_35% more_than_35%_but_less_than_80% more_than_80%,
		314 'Metacarpus, relative length of elements I-III (Dalla Vecchia 2019)' /  'metacarpal I < metacarpal II < metacarpal III ' 'metacarpal I < metacarpal II = metacarpal III ' All_the_same_length,
		315 'Unguals on manus (Vidovic & Martill, 2017)' /  larger_than_on_pes 'smaller, or equal to those on pes',
		316 'Digit three phalanx one morphology (Vidovic & Martill, 2017)' /  straight_and_similar_to_all_other_phalanges has_a_kink_in_its_proximal_portion_,
		317 'Digit three phalanx one is more robust than the other long bones in the manus (Vidovic & Martill, 2017)' /  present absent,
		318 'Manus digits, digit IV, relative length  (Dalla Vecchia 2019)' /  Equal_or_less_than_65%_total_forelimb_length_ more_than_65%_total_forelimb_length,
		319 'Manual digit IV first phalanx, extension relative to whole finger (Dalla Vecchia 2019)' /  less_than_35%_wing_finger_length_ 35%_wing_finger_length_or_more,
		320 'Manual digit IV first phalanx, proportional length relative to metacarpal IV (ph1d4/mcIV) ' /  both_small_and_reduced_ 'ph1d4/mcIV>4.0' '4.0>ph1d4/mcIV>2.0' '2.0>_ph1d4/mcIV>1.0' 'ph1d4/mcIV<_1.0',
		321 'Manual digit IV first phalanx, proportional length relative to tibiotarsus (ph1d4/ti) ' /  ph1d4_reduced_ 'ph1d4 elongated and less than twice the length of ti (ph1d4/ti smaller than 2.00)' 'ph1d4 elongated about or longer than twice the length of ti (ph1d4/ti subequal/larger than 2.00)',
		322 'Manual digit IV second phalanx, length relative to ulna (Dalla Vecchia 2019)' /  shorter_than_ulna_ as_long_as_ulna_or_longer,
		323 'Manual digit IV second phalanx, proportional length relative to first phalanx (ph2d4/ph1d4) ' /  both_short_or_absent_ 'elongated with second phalanx about the same size or longer than first (ph2d4/ph1d4 larger than 1.00) ' 'elongated with second phalanx up to 30% shorter than first (ph2d4/ph1d4 between 0.70 - 1.00)' 'elongated with second phalanx more than 30% shorter than first (ph2d4/ph1d4 smaller than 0.70)',
		324 'Manual digit IV second/third phalanx, cross-section, shape (Andres et al. 2014)' /  round_to_subtriangular concave_posteriorly oval ventral_ridge,
		325 'Manual digit IV third phalanx, proportional length relative to first phalanx (ph3d4/ph1d4) ' /  both_short_or_absent_ ph3d4_about_the_same_length_or_larger_than_ph1d4_ ph3d4_shorter_than_ph1d4,
		326 'Manual digit IV third phalanx, proportional length relative to the second phalanx (ph3d4/ph2d4) ' /  both_short_or_absent_ ph3d4_about_the_same_size_or_longer_than_ph2d4_ ph3d4_shorter_than_ph2d4,
		327 'Manual digit IV phalanx four, extension relative to whole digit (Dalla Vecchia 2019)' /  more_than_30%_the_length_of_the_wing_phalanx_3_ extremely_reduced,
		328 'Manual digit IV phalanx four, length relative to the first phalanx of manual digit IV (ph4d4/ph1d4)' /  both_short_or_absent 'both elongated, with the forth phalanx longer than the first (ph4/d4>1.00)' 'both elongated, with the forth phalanx the same length or shorter, but longer than 35% the lenght of the first' 'both elongated, with the forth phalanx less than 35% the lenght of the first',
		329 'Manual digit IV phalanx four strongly bowed (Vidovic & Martill, 2017)' /  present absent,
		330 'Manual digit IV phalanx four, extensor-tendon process, shape (Vidovic & Martill, 2017)' /  rounded 'saddle-shaped, with deep proximal groove' approximately_square,
		331 'Pre-acetabular process is (Vidovic & Martill, 2017)' /  ' spinous (narrow to a point) ' 'parallel-sided (broad) ' 'semi-circular and broad ',
		332 'Preacetabular process (Vidovic & Martill, 2017)' /  straight dorsally_curving,
		333 'Postacetabular process of ilium (Naish et al., 2013)' /  with_subhorizontal_dorsal_surface with_convex_dorsal_surface_,
		334 'The length of the postacetabular process of ilium (Naish et al., 2013)' /  'unexpanded, or less than length of acetabulum' 'expanded, as long or longer than the acetabulum ',
		335 'Postacetabular process of the ilium (Vidovic & Martill, 2017)' /  approximately_equal_in_size_to_the_preacetabular_process smaller_in_size_than_the_preacetabular_process longer_than_the_preacetabular,
		336 'Postacetabular process (Vidovic & Martill, 2017)' /  'caudally directed, only' 'has a cranial, dorsal projection' has_a_cranial_hooked_process_,
		337 'Postacetabular process fused to supra-neural plate (Vidovic & Martill, 2017)' /  present absent,
		338 'Prepubic boot projects (Vidovic & Martill, 2017)' /  more_anterodorsally_than_posteroventrally more_posteroventrally_than_anterodorsally equally_in_all_directions,
		339 'Prepubic boot is  (Vidovic & Martill, 2017)' /  'rounded/rocker shaped ' 'angular, square' 'angular, triangular' spatulate,
		340 'Prepubis is (Vidovic & Martill, 2017)' /  equal_in_width_to_the_ischium _wider_than_the_ischium not_as_wide_as_the_ischium_,
		341 'Prepubis (Vidovic & Martill, 2017)' /  ' spade-like' bifurcating,
		342 'Diaphysis of prepubis (Naish et al., 2013)' /  well_differentiated_from_distal_expansion 'short (equal to or less than twice the length of its width) and poorly differentiated from distal expansion',
		343 'Pubis (Vidovic & Martill, 2017)' /  as_long_or_longer_than_the_preacetabular_process _more_than_half_the_length_of_the_preacetabular_process less_than_half_the_length_of_the_preacetabular_process,
		344 'Pubis, anterior margin (Naish et al., 2013)' /  with_straight_anterior_margin_ anterior_margin_concave,
		345 'Posterior margin of the ischium (Vidovic & Martill, 2017)' /  angular rounded,
		346 'Pubis and ischium are (Vidovic & Martill, 2017)' /  _completely_fused only_partially_in_contact_and_fused,
		347 'Obturator foramen (Vidovic & Martill, 2017)' /  present absent,
		348 'Obturator foramen (Vidovic & Martill, 2017)' /  anterior_of_the_acetabulum central_to_the_acetabulum posterior_of_the_acetabulum,
		349 'In dorsal view the pelvis is (Vidovic & Martill, 2017)' /  almost_as_wide_as_it_is_long longer_than_it_is_wide_,
		350 'Angle between the ilium and the pubis is (Vidovic & Martill, 2017)' /  approximately_at_a_right_angle oblique,
		351 'The sciatic notch is (Vidovic & Martill, 2017)' /  approximately_equal_in_depth_to_the_acetabulum larger_than_the_acetabulum,
		352 'Ischiopubic plate (Naish et al., 2013)' /  'with pubis unexpanded and rod-like' 'both elements expanded (pubis is approximately equal to or greater than half the width of the ischium) ',
		353 'Ischiopubic plate, depth (Naish et al., 2013)' /  depth_less_than_or_equal_to_twice_approximate_length_of_acetabulum depth_more_than_twice_length_of_acetabulum,
		354 'Ischium ventral margin shape (Andres et al., 2014)' /  straight convex,
		355 'Acetabulum (Naish et al., 2013)' /  'circular or sub-circular ' 'oval, longest axis horizontal',
		356 'Femur, shaft, orientation (L� et al., 2009)' /  strongly_bowed slight_curvature_,
		357 'Femoral neck shape  (Andres et al., 2014)' /  indistinct constricted,
		358 'Distal end of femur with complex condylar morphology (L� et al., 2009)' /  present absent,
		359 'Femur, foramen on proximal portion of the femur (Andres et al. 2014)' /  absent present,
		360 'Femur, angle of caput femoris to shaft  (Dalla Vecchia 2019)' /  145�_or_less_ more_than_145�,
		361 'Femur, length relative to metacarpal IV length (fe/mcIV) ' /  'femur at least twice the metacarpal IV length (fe ? mcIV > 2.00)' 'femur longer but less than twice the length of metacarpal IV (1.00 < fe/mcIV < 2.00) ' 'femur about the same length or shorter than metacarpal IV (fe/mcIV < 1.00)',
		362 'Tibia, length relative to femur (ti/fe)' /  'ti/fe < 1.19' 'over 1.19, under 1.29' 'over 1.29, under 1.46' 'over 1.46, under 1.6' over_1.6,
		363 'Fibula, relative length  (Dalla Vecchia 2019)' /  similar_length_as_tibia_ 'shorter than tibia, not reaching the tarsus',
		364 'Proximal tarsals (Vidovic & Martill, 2017)' /  larger_than_the_distal_tarsals_ smaller_than_the_distal_tarsals are_equal_in_size_to_the_distal_tarsals,
		365 'Metatarsals, arrangement  (Dalla Vecchia 2019)' /  'tightly bound in a single unit, parallel and contacting each other for at least the proximal half of the elements ' spreading_and_contacting_each_other_for_less_than_the_proximal_half_of_the_elements,
		366 'Metatarsal I (Vidovic & Martill, 2017)' /  significantly_more_robust_than_other_pedal_metatarsals approximately_the_same_size_as_other_metatarsals,
		367 'Metatarsal III, proportional length relative to tibia length (Kellner 2003)' /  more_than_30%_of_tibia_length_ less_than_30%_of_tibia_length_,
		368 'Metatarsals, relative length of metatarsal IV  (Dalla Vecchia 2019)' /  'longer than metatarsals I-III ' 'subequal in length to metatarsals II-III' 'shorter than metatarsals I-III',
		369 'Proximal width of metatarsal V (Vidovic & Martill, 2017)' /  much_wider_that_the_distal_end approximately_equal_in_size_to_the_distal_end,
		370 'Phalanges of pedal digit IV (Vidovic & Martill, 2017)' /  all_approximately_equal_in_length_ 'unequal in, length, the proximal phalanx is larger than all those succeeding it' 'unequal in length, the distal phalanx is larger than all those preceding it' 'unequal in length, the distal and proximal phalanges are longer than those between them',
		371 'Pedal digit IV phalanx II and III (Vidovic & Martill, 2017)' /  longer_than_they_are_wide_ ' as wide, or wider than they are long',
		372 'Pedal digit V, number of phalanges (Kellner 2003)' /  with_four_phalanges_ with_2_phalanges_ 'with 1 or no phalanx (extremely reduced)',
		373 'Pedal digit V, phalanx 2, shape (Dalla Vecchia 2019)' /  straight_or_slightly_arched_ 'curved/bent (exterior angle over 140�)' 'extremely bent (exterior angle under 140�)',
		374 'Longest pedal digit (Vidovic & Martill, 2017)' /  as_long_or_longer_than_metatarsals_ shorter,
		375 'Terminal phalanx of pes digit V (Vidovic & Martill, 2017)' /  approximately_equal_in_size_to_preceding_phalanx longer_than_preceding_phalanx _shorter_than_preceding_phalanx_,
		376 'If terminal phalanx of pes digit V is not straight, it curves/kinks (Vidovic & Martill, 2017)' /  proximally medially distally,
		377 'Pedal digit V (Vidovic & Martill, 2017)' /  'approximately, as long as pedal digit IV' 'longer than metatarsal,IV, but not as long as the digit ' approximately_the_length_of_metatarsal_IV approximately_half_the_length_of_metatarsal_IV restricted_to_tarsal_region_,
		378 'Number of phalanges in pedal digit V is equal to (Vidovic & Martill, 2017)' /  zero one two ; 
	MATRIX
	Macrocnemus_bassanii             100?01101??--?0???--0????0?00?00??01?1000-000?0-110??-----?000020??0???00100000-0--0-00?-?-000??0?????00?000?0????0?00???0???????????0-00?01011?00-?00?0-?000?-????01-00??10000000000001-?000-0100000000000000?0000??000000?0?001??0???0?000-000000????????00000??????000020020??00?????11?12110001101---??1???--?????00001??0-00--?00-0??????????????????1-??????????01010?0?00???00?????
	Erythrosuchus_africanus          ???1?1?????00??21-?????11?00?1??0???1????????0??1???????????1??2?10??1?????????1?????1?000????12?01010??10?0?????????????????????21?0????????????0-0????????????1?031-??00????????????0?????01????????????????2????0?????00?0??0?11???0010?0-0??0???211??11????????????0?????2?????0????01112{0 1}????11?1?????1??????????????????-??--???-???1000201?????00111?0010010101???0?0?0??010?????{1 2}?
	Euparkeria_capensis              ???0?1?????00??2{1 2}-?????11?00?1??11??0????????0??1???????????0??2?10??1?????????1?????1?000????12?01010??10?0??101??1????1?10?????11?0????????????0-0??1?????????1?03{0 1}???00????????????0?????0?????????????????2????0?????0000?001???1??01000-0000??0211??11????????????0?????3?????0??0?1111211???11?0?????1??????????????????-??--???-???100120??????00011?{0 1}010000101???0?0?0??01{0 1}??10?22
	Herrerasaurus_ischigualastensis  200?01100110100???--000??0?00?00??00?0-00-510?00100??-----0110020??0???0010010010--0-00?0?00001?0?????00?0000010000?00???0??00000????0-00101010?00-?00?0--000--0???0?-0???100000000000000000100100000000000000?0000??10?00000000???0???0?000-000000????????00000?????000000002000000010?11??211000??0?00-??????-0?????00001??0-00--000-0??????????????????????????????0?000?0?00???20?????
	Scleromochlus_taylori            ?0?1??1?0??00?021?--0??110010?001101?0-00-??00?0000??--?--0??????10000?00-00?0010--0-0?01?????10??101?0?1?0????10001????10010000014?10-00???????0??1??10-?000--0?012210?011000??0?0???0???????0????????0????00200??0?????0??0??01???10001000-000??01??1???????00???????0??20010????0?1??11?1{2 3}1???01?0??????1???-0??1???0??????-00--?00-0????0100??????0001???11000?1????01????01?10??1????
	Lagerpeton_chanarensis           ????????????????????????????????????????????????????????????????????????????????????????????????????????????????????????????????????????1?????????????????????????????????????????????1?????????????????????????????????????????????1?001000-0?????????????????????????0??????????????????????????????????????????????????????-??--???-???111120??????0001000010011001???1?0?1?1110??1??40
	Preondactylus_buffarinii         20???110101100002---0??1??110?000?01?1000-010?0??10??---??031011010??1???000????0--0-01?????00?0?01??????1?0??????0??????0???????1{2 4}?10-0010101??00-1?010--0?0--?0???{0 1}-0?0002000000000?0011111001111?000?000000200000?1?0????0??0???0????0011010???????1???010010??????011100021??000?0??1?0021?011100??????0010120???0011110?00210?0110?1???????????????00???????0?101?001?001011{1 3}01????{0 1 2}2
	Austriadactylus_cristatus        20??0110101100002---0001111101000?01?1000-01020-011100100-0310?101?0?1?0000020010--0-??010000010001?1?001100?0???1??????10????????4?10-01?010?1?00-100?0--0?0--00?120-0??002000000000000111110011110?00?000000{0 2}000?0?1000???0?00??????0000110100?00??????1????????1?????110000?????0????1???{2 3}1?0?11?0???????????????100010?????2?1?0110?1????????????????????????????1??????0?????????????
	Austriadraco_dallavecchiai       ????????1????0????--0???????0?00??0????0????????????????????????????????????????????????1??0?0???????????????????????????????????????1001?02010?01-?0??0--0???-0???4210???0200000001001?--?1??0?1??0?00??????0?000???0????????????????????11010?0?0????????1001000???1?1?11001???????????0?02??0?1??????????????????????????????1???????????0100??????00001-?0101?0????0?10???????????????
	Seazzadactylus_venieri           20??11??101??00??---000?????0?00??0????0??1????-??0??---???310101???????????????0--0-???1?0000????????????????????0??????0???????????1001?02011?01-?00?0--010--????4210???02000000010011--110-011000000?????00?000??????0??????0???0????????????0?0????????1????1??????1112????????????????????01111?1?????01001???0100111?01?0211??11??12???????00201?????????????????1{0 1}1????????????????
	MCSNB_8950                       ???????????????????????????????????????????????????????????????????????????????????????????????????????????????????????????????????????????????????????????????????????????????????????????????????????????????????????0???????????0??????11010?????????????001011???1110110011??00??????0?021?0201????????011?{0 1}??????0?0{0 1}0??10211??110?1???????????0??????????????0???001??01?10??10???02
	Peteinosaurus_zambellii          ???????????????????????????????????????0??????????????????????????????????????????????????????????????????????????????????????????{2 4}?10-0?1???1???0-10????-0???-0?0????0??00200000000000?--?1??0?1??0000?000000?000???1?????????????{0 1}???0?0111100???????????11010??????01?1000?1??00??0?????????011??1??????????1??00??01100??00210?0110?12??????????0???000{0 2}??1????101?0010?0??1?{1 3}010?????
	Eudimorphodon_ranzii             20??0110101100001---000?121100000?01?1000-10100-020??---?-0310030100?1?0010020010--0-01000000011020?11001210?0????0?000{0 2}10???????{0 1}4?11001100011?00-10010--010--0100421000002000000010111--1111011000000?000000{0 1}000?001?0010???000??1?000?0?????0100101010?0211101110?1?11110011000000000100021?0211111????0000211000100110?11??2{1 2}??0?????210?????00201??????0??????1?0?01?????????????????
	Arcticodactylus_cromptonellus    ??0????010?100????--????????0000??0????0???0??????????????0310001?0???????00?????????????0???0?????????????0????????????????????????1??0110?0??????100???-??0-????????0??0020000000?0011--110-0?100?000??????02000???0????0???????????????1???0?00?1?11????10010??????1111200?1??00?000?10???0?011?1?1?????0001??00?10?110???00211??110????????????????????????????1000001?????1????0?????
	Carniadactylus_rosenfeldi        20??11101111000??---000??2?10?00??0??1000-?01?1-0?0??-----0310?21??0??????0020010--0-0100?00001?0?????00?200?0?0010??????????????????1000?00011?01-100?0--010?-01014210??002000000010011--110-0110000000-??000?000?0??00010?0?00??????????11010???010?010101???0??00{0 2}?1101100??0???00?00?0?0?1?0111?????0??001?10000??01100001021{0 1}?0210212???????????????00????????1?0???10?01010101010?02
	Caviramus_schesaplanensis        ??????????????????--?????????????????????????????????????????????????????????????????????0?????????????????0??????????????????????2101100201111?00-111??--0?0--01?04200????100002?01011?--????0?1??100?0?????0?000?0??????????????0???????????????????????????????????????????????????????????????????????????????????????????????????????????????????????????????????????????????????????
	Raeticodactylus_filisurensis     20?01110111110001---000?021100000?0101000-101{1 2}1-021211100-031002110001?00100200?0--0-0100?00001?020?1?001200?0?0????0?1210???????12101100201111?00-11100--011--01?04200?0001000020010111--110-0110010000000000{0 1}000????0??10?0??0??????????????????????????????????????11111000100000?00?111020?02?00???????????10?????0?101???0?11?0110??1?????????????????????????00000?1???1?????1??????
	Dimorphodon_macronyx             22??0000101100002---2100?30001000?01?0-00-51000-020??-----12111321110??0010021010--0-11010000011000?110??1000????10?0???10???????14110-01100011?00110000--0120-11?030-0?0002130100000001--110-011100100?000000{0 2}00000?1??011?0??0?011???0001111001001011??1021010??????1111000010000000011?0131?0111?1???0??00?{1 3}12000??011000100210?0110??2000100?01200010001101010110?00010001?11101000?02
	Caelestiventus_hanseni           22??000?101??00???--210?????0?00??0??0-00-5???0-??0??--???1211132??1???00100????0--0-1??????1?????????????0???????0?0????0???????????0-01?00011?001?00?0--0120-1???30-0???021301000?0001--?10-011100100?000000?000????????????????????????????????????????????????????????????????????????????????????????????????????????????????????0???????????????????????????????????????????????????
	Campylognathoides_liasicus       20000110101100012---0000131101000?01?1000-10100-020??-----13100310000{0 1}?0010030010--0-10011000010001?11001200?0???10?0002100??????22?10-01002011?00?10010--010--110030-010002100000000001--000-0110000000000000{0 2}00000?10?010?0?001?1110?000111100100101000112101011101211111001100000?001100121?0{1 2}1111???0?0001012000100110001101{1 2}11112021010??10?00?00??????1??????11000{0 1}10?01011{0 1}010?2?32
	Campylognathoides_zitteli        20??0110101110012---0000131?01001001?1000-20100-020??-----1310031000?1?0010030010--0?10011000010?01?11001200???0?????0??10???????2{0 4}?10-01001011?00-10010--010-?100030-0?000210???0000001--000-?110000000000000{0 2}000?0??000??????0?01110?00011110010010100011210?01????21111100110?????0?111012??0?11111????00013120?0110110001101??1122021010?110????0???????1??????110?001??01011{0 1}01002?32
	Sordes_pilosus                   20??1110101110010---0001111101000?01?1000-20110-020??-----1310???01000?00100?0010--0-11011000012011?1?001200?0?01111?00?10?1?????12010-0100100?100?100010?011--1?0?30-0?0022200000000001--000-01000?01000001000000001100011?0?001?0110?000?111001001211??102101040???211112002100000??0111003111211101??0?000131??0100001200100?10?0110?1200??101032101001??1011?1?10100011?1102?211212102
	Scaphognathus_crassirostris      20221110111110002---0001121101001001?1000-21111-020??-----131004011001?0010040010--0-11010000011001?11001200?0???10?0???10???????12000-01001001100?10001??011--110030-011021202000000001--000-0200000100000100000000?10001000?001111101000011100100101?????2101020?22111115011100000??001?01311111110???0?000?012001000110001002101012021?10?11?103?11??????1??????10100011211020211212202
	Jianchangnathus_robustus         202?1?1011111?0??---0?0??2?10?00??01?1000-211?1-020??-----13100?0??0???0010040010--0-1101?00001?0?????00?200?0???????????0???????????0-01001000?00??00?10001?--1???3?-0?1021202000000001--000-02000001000001000000????0001???????????????????????????????????????????????150?010?0???1?????????0?11?0??????0??????????0?1?0??002?01?1??212??????????????????????????????????01?1???1212102
	Fenghuangopterus_lii             ??22????????1???2?????????1?010?0??1???00-?1?????????????????????1???????????????????1???0????11??0??1??1??0????????????1????????1411??01??1???????1??01??0??--?0?0?0-0?0021202000000001--000?0200000??000?1000000?0??000??????0111??0??0???????0??101010?1????0??121??11150?21?0000?10?01???1?0111?0??????00?{0 1}?2?????0?1?0????2??????????00??1??03?10?10?0{0 1}1?1?00010??012??00???????1????
	Dorygnathus_banthensis           20001111111110022---0001111101000?0101000-20111-020??-----101004010001?0010040010--0-11010000010100?11001200?0001?00000010000111014111002001001100?1000230111--1011321010022202000011001--000-0210000001000001{0 2}0000001000100000011{0 1}{0 1}1000001111001001011???02101000?121111150101000000101110031?1210100??00000100300010011000100210101{1 2}0211000110?2020010100211010101000011{0 1}001020101201102
	Klobiodon_rochei                 ???????????????????????????????0???????0?????????????????????????????????????????????????????????????????????????????????????????????100200?001?00-?00??3?111--???????0???22200000011001--?0??021??0?0?0?????1?000????????????????????????????????????????????????????????????????????????????????????????????????????????????????????????????????????????????????????????????????????????
	Bellubrunnus_rothgaengeri        ??1?????????????????0?0?????0????????1?00-?????????????????????????????????????????????????????????????????????????????????????????????????????????????1??111--???????010?22200000101001--000-02000000000?10010?00?????10??????01????????011110010?????????21?1020???1111110201?0000?1?110?031?1211100?????011?????01?011?0??10221212??2??1?????????10?1????1??111?101??111???02?101112?02
	Rhamphorhynchus_muensteri        10111111110010022---0000111101000?01111012501110020??----?101004000000?0010050000--0-1101000001{0 1}1{0 1}1?110012200010110100???0010111012110-02001001110?1000120111--11103{0 1}-011022200000121001--000-0200000000000001010000000101100?00101{0 1}1100001111002001011??1021010100{0 1 2}211111502010000001001010{2 3}1112101100000001131210011011?0011012121220211200110103{0 1}10111002100011110100111111020101100012
	Rhamphorhynchus_etchesi          ?????????????????????????????????????????????????????????????????????????????????????????????????????????????????????????????????????????????????????????????????????????????0??????????????????????????????????????????????????????????????????200????????21010????????115020??000001?010?031?1?11110?????0??????0011?11????101?121220211????????????????????????????????????????????????
	Nesodactylus_hesperius           ???????????????????????????0?????????????????????????????????????????????????????????????????????????????1?0??????????????????????????????????????????????????????????0???????????????????????????????????????????????0?0?1?0??0?????????01111??200????????21???2????2???11020??00???1?110?031??????1??????????????0??01?????101?1212??2????????????0?????????????????????????????????????
	Parapsicephalus_purdoni          ?21{0 1}1111?11110022---200111100?00??010???????1{0 1}1-020??-----10100?0?0-01?0010040000--0-11?0000000?12??1100110000?1110?000?1???01110?????????????????????????????????????01?0222??????????????????????????????????100????????????????????????????????????????????????????????????????????????????????????????????????????????????????????????????????????????????????????????????????????????
	Cacibupteryx_caribensis          ?0101111111110021---200111000100??011????????01-0?0??-----10100??10?01?--10040000--0-???00000?11111?0100?100?010010?000?1?01??11??????????????????????????????????????0??0222?00??????01--0????????????????????100????????????????????????????????????????????????????????????????????????????????00????????????????????????????????????0?????????????????????????????????????????????????
	Qinglongopterus_guoi             ??1????1???1??????????0??1?10?????0??1?01????????2?????????????????????0-10???????????????000?????????0??200???00?0????????????????????????????????????1??11???1???3?-0???22200001111001--000-02000????0?????1??0??????0010???00?????????0?11100100????????21?????????111110201??00??1?1?0??3??121??0??????010303?????0?1?0???0221102?02????????????10??????1??????10??011??1?02???1111??2
	Harpactognathus_gentryii         ?012??111??11????-???????????111??2101?110?????-??1??0?10010100???0?0??0-?0???????????????????????????????????????0?001{0 1}?0?????????????????????0??????0???????????????0?0?2220000??2??01--0???0?000????0???10??101????????????????????????????????????????????????????????????????????????????????????????????????????????????????????????????????????????????????????????????????????????
	Angustinaripterus_longicephalus  101?1111110110021---010111010111??01?1?111201?1-021??0?10013100??11000?0-10040010--??110000000111{1 2}1?11001210?0????0?????10????????{2 4}010-0?001000?00?10001????1--11?132-0?0021200001111001--000-0200000??0?0?1010?00????????????????????????????????????????????????????????????????????????????????????????????????????????????????????????????????????????????????????????????????????????
	Sericipterus_wucaiwanensis       ?0121?1111?11?0??---???1????0111??01?1011120???-??1??0?100131004??1??1?0-100????0--0-11?0???0?1?1?????0??200??10???10????0???????????????0??????0???????????1--1?1?3??0?0?22200001111001--00??02000????0?0?001??00?0??0?01000?????0?????????????1001211??1121??0?????????110?1?00000?1011000311????100?????????????????????????????22??210???????????????0????????????????????????????????
	Dimorphodon_weintraubi           ?????????????0????????????????0???????????????????????????????????????????????????????????????????????????????????????????????????????????????????????????????????????????????????????????????????????0?????????????????????????????????????????????????????????????????1??????????????????????021?????????????1???????11?????1?0???21??????????????00?????????????????00?0?0??2????1?????
	Batrachognathus_volans           ??22?---00?--01??0000?1?????1?000?1?00?00-?100011??????--??--?????--1-?1??????0?????????1???01?0????????1?01??????1100001001??0??1201?????130?10???100?0--100--1???2?-0100122020000?0001--000-010000??0?000?000000?0???1???????????????0?0?11100??0??1?????????????????2003002???020?00?11?111??{1 2}01???????????????????????001????????????????????????????00????????????0?21?0????211?1????
	Sinomacrops_bondei               222??---0??--011?000011?????1?00??11?0-00-?10??11?0-?--------?????--?-?1????????0--0-???1?1?01???????????10???????1??????0?????????????????????????????0?-????????????0???102020000?000???000-010?????0?00?????000?????????????0???????0??????0?2?0?????????1?????????120030021??02??????1?1?1?120110??????0??????????0?0?0???11102?2???0??????????????????????????10???12??0?02??????????
	Dendrorhynchoides_curvidentatus  ??22????0??-????????????????2?000?1?00-00-?1????1??????--????????1??1???????????????????????0?????????????01??10011???00??11??0??1201?????1????????1??00--??0-???0????0?00122020000?000???000-0100????0?00?0??0000?????1????0??0??0??010??0???1?2?0101????121?????????110120011??000??0?111031?0201101????0001305??1110102001011102022131?0???1?????????????1??????1?1??011?0102?211110?02
	Luopterus_mutoudengensis         ??2?????0??-????????????????2?00??1??0-00-?1????1??????--?????????????????????????????????????????????????????????1????????????????????????????????????0--????????????0???122020000?000???000-0100????0????????000?????1?????????????????101011?2?0???????????????????1101200????00????????????{0 1}20??0??????????0??????0?120??011112?2213?????????????????????????????????11?0?0????10?????
	Jeholopterus_ningchengensis      ??22?---0??--01??000???11?0?2100??1?00-00-?100?11??????--???-?????--1-?1???????0????????????0?????????????01??????1?0?00??01??0??1????????1?0??????????0--?0???????2?-0100122020000?0001--000-0100????0???00???000?0?1?1????0?001?0010?0?10???112?0111010112???0??????110110011??00???0?101031?0201101?????0013050????00020??011102022131?0???10?000002?01??101??0?101?0011101021211012?02
	Anurognathus_ammoni              2222?---0-?-?00?100?0-111?0?2100??1100-00-?101011?0??-------?????1?-1??????0?0010--0-???11?001?0?{1 2}?011001101??1???1?0-0010??0?01012010-0?013001?0??10000--000--1?0?2?-0?0012202000000001--000-0100000000000000000010?1?2??????001??110?0110000111?01011????21?????????1101100110?00001?0111031?02011010????001305001000002001011102022111?0??11???????2?1???10?????10100011101021201012?02
	Vesperopterylus_lamadongensis    ??2?????0??-??????????1?????2??0??1??0-00-??????????????-???????????1???????????????????????0?????????????01??????1?0??????????????????????????????????0-?????????????0???122020000?0001--000-010??0?00?00000??000?????2???????0???????0?10000111?0????????21?????????1101100?1??00????????????020??0?????????????????0012???011102?2211???????????????????????????????001110?02??????2???
	Pterorhynchus_wellnhoferi        ?01??---???--11??1?0???????1??00??01?1000-0????00?1??01010----????--?-???00???0?0-?0-110???00??????????0??20?0?001???????0???????????0-0000?????0??????10?0?0--1???0?-0???2?200?01000001--000-2000????0?000000?0001???1???0????0???????0?0?????0??????????????????????????400????00????0?????????1?????????????????????????????????0??????????????????????????????????????????????????????
	Kunpengopterus_sinensis          001?1---1??--11??1100-0??3?10?00??01?1000-121?100?1??012?0-----???--?-?000?1600?0--0-1101?1000????????10?310?1????0?0????0??31011????0-??001001?00-?00?10?010--1???0?-01??22200001000001--000-2000000010000000?0000???11??0?0?00???1???0?0111100?00????????21?102?????1111400?10000??101???????011??0?0????????24????000120??002101?1102???????????2????????????????????111?1?12???11?????
	Wukongopterus_lii                001?0---1??--11??1113?0?????01000?01?1000-021?100?1??000?0----????--0-?00001600??????1101?1000????????00?210?1????0??????0???????12110-00001001?00-100010?010--10?10{0 2}10?0?22200001000001--000-200000001?000000000010??11?10?0?00?1111?10001111000001211??1121010?????11111400?1??000??0011{0 1}??110211?01?????0113?4??100001200000300??11011?01????????????????1??????101??11??11120301202112
	Darwinopterus_modularis          00101---1??--11011113-01131101000?01???00-0211100?10101010-----??1--0-10000160010--0-1101010000001?011001210?1???1??101{0 1}10???????10110-00001001?00-10001?00?0--10?0021010022200001000001--000-2000000010000000000010?11?110?0?0001111010001111000001011??11210?020111?1111400210?000?101110001?0?111010?0?00113?40?1110012001003001011011?010110?100000000?01?10110101?0111111120311202002
	Cuspicephalus_scarfii            00??1---1??--11??1113?0??3?10?00??01???00-021?100?1??01010----????--?-?00????00?0--0-???1?1000????????00?210?1??????1????0??????????????0??10?1??0-?00??????0-????????0???2?2???????????????????????????0000?0?000????????????????????????????????????????????????????????????????????????????????????????????????????????????????????????????????????????????????????????????????????????
	Changchengopterus_pani           ????????1??????????????????????????????????????????????????????????????????????????????????????????????????????????????????????????????????????????????????????????????????????????????????????????????????????????0??1???0?0??00?1?1?1000110?00?001?11??1????????????111120021??0?0???1110131?0211101?????0111240??110022000??310?012?1?20111111?0{0 1}000?00??100?011101?111??11?20311100002
	Germanodactylus_cristatus        ?01?1-?-1??--??011?????11311?1000?01?1?00-00?3??0?10101000-??????1--?-100010?1010?-0-110011?0?00-11111201320?1???????12{0 2}0????????10110-0000????10??1??0????10-?10?13210?1021230000000001--000?1100????????????000??1??1?0?????01001??0??????????1??10101010????0?????????????1?????0??0?110021????01?1????00111???01???1??000????????????????????22?00?????????????011???1?0?1?1111??12?4{0 1}
	Pterodactylus_antiquus           001?1---10?--01211100-01031101000?01?0-00-0112100?0??---------???1--?-10001061010--0-11000100000-1?011111320?2????0?011{0 2}10???????14110-00001001?00?1000200000--10?1321010021200000000001--000?21000000000000000000000112000?0??0?0111010110000111001?11???12101020012111215001100000?101?00?31?012111100???001324001??0022011003102022021?011111120{0 2}0020111??0111111?100211011020112-12?31
	Pteranodon_sternbergi            010{0 1}1--?10?--01201102-0113{1 2}101110?01?1100-422{1 2}100?0??----------??1--?-?01200?1101251111100111001-{1 2}001100023011??10??0?111011?????23110-20001001000?1000301000--10?000-11??-------------------?----------------?---101???1011110101110111?10000112100200000???12?1?00211121510210110110?01111300??31110??11100??3?0?1???0??0010?3212022?30100011200301110000211001001111121?0?11?0112-0??40
	Anhanguera_piscator              01011--?1----01221102-01121101010?0100-10-0010100?10130101-----??1--?-00100161111001011100111000-000110002301101100??????1??1????12110-00001001?00010002?000211101100-0?0021202001011101--000?0210000001110010001010110?1011111??111101111000011211020011?121121201222112151021101010011111130?022012111111??????0111110200010031??0220?01??01?01??????101011?1111111001211011120??2-???40
	Painten_protopterodactyloid      ?????-??????-??021?????10321?1??0????1???????1???????????????????1?-?-1??0?????1?????1???00???00?11111??1??0??????????{0 1}?1????????1211????????????0-1??0?????????1?100???00????0???????????????????????????????0????0?????00?0?00?10?101000010?10???101???????????????????????2?????0??0?11?131????11?1?????0013????100?0??001???????????100111101002012001??1?11111101???1?1?0?2031??01?12

;

END;
BEGIN ASSUMPTIONS;
	OPTIONS DEFTYPE = UNORD POLYTCOUNT = MINSTEPS;
	TYPESET * UNTITLED   =  unord:  2- 44 46- 105 107- 151 153- 191 193- 263 266- 269 271- 284 286- 288 291- 292 294- 303 305- 312 314- 319 322 324- 361 363- 378, ord:  1 45 106 152 192 264- 265 270 285 289- 290 293 304 313 320- 321 323 362;
TYPESET Parsimony_Model_Set   =  unord:  1- 378;

END;

BEGIN NOTES;

	SUT   TAXON = 1 NAME = color INTEGER = 4;
	SUT   TAXON = 2 NAME = color INTEGER = 4;
	SUT   TAXON = 3 NAME = color INTEGER = 4;
	SUT   TAXON = 4 NAME = color INTEGER = 4;
	SUT   TAXON = 5 NAME = color INTEGER = 4;
	SUT   TAXON = 6 NAME = color INTEGER = 4;
	SUT   TAXON = 7 NAME = color INTEGER = 4;
	SUT   TAXON = 8 NAME = color INTEGER = 4;
	SUT   TAXON = 9 NAME = color INTEGER = 4;
	SUT   TAXON = 10 NAME = color INTEGER = 4;
	SUT   TAXON = 11 NAME = color INTEGER = 4;
	SUT   TAXON = 12 NAME = color INTEGER = 4;
	SUT   TAXON = 13 NAME = color INTEGER = 4;
	SUT   TAXON = 14 NAME = color INTEGER = 4;
	SUT   TAXON = 15 NAME = color INTEGER = 4;
	SUT   TAXON = 16 NAME = color INTEGER = 4;
	SUT   TAXON = 17 NAME = color INTEGER = 4;
	SUT   TAXON = 18 NAME = color INTEGER = 4;
	SUT   TAXON = 19 NAME = color INTEGER = 4;
	SUT   TAXON = 20 NAME = color INTEGER = 4;
	SUT   TAXON = 21 NAME = color INTEGER = 4;
	SUT   TAXON = 22 NAME = color INTEGER = 4;
	SUT   TAXON = 23 NAME = color INTEGER = 4;
	SUT   TAXON = 24 NAME = color INTEGER = 4;
	SUT   TAXON = 25 NAME = color INTEGER = 4;
	SUT   TAXON = 26 NAME = color INTEGER = 4;
	SUT   TAXON = 27 NAME = color INTEGER = 4;
	SUT   TAXON = 28 NAME = color INTEGER = 4;
	SUT   TAXON = 29 NAME = color INTEGER = 4;
	SUT   TAXON = 30 NAME = color INTEGER = 4;
	SUT   TAXON = 31 NAME = color INTEGER = 4;
	SUT   TAXON = 32 NAME = color INTEGER = 4;
	SUT   TAXON = 33 NAME = color INTEGER = 4;
	SUT   TAXON = 34 NAME = color INTEGER = 4;
	SUT   TAXON = 35 NAME = color INTEGER = 4;
	SUT   TAXON = 36 NAME = color INTEGER = 4;
	SUT   TAXON = 37 NAME = color INTEGER = 4;
	SUT   TAXON = 38 NAME = color INTEGER = 4;
	SUT   TAXON = 39 NAME = color INTEGER = 4;
	SUT   TAXON = 40 NAME = color INTEGER = 4;
	SUT   TAXON = 41 NAME = color INTEGER = 4;
	SUT   TAXON = 42 NAME = color INTEGER = 4;
	SUT   TAXON = 43 NAME = color INTEGER = 4;
	SUT   TAXON = 44 NAME = color INTEGER = 4;
	SUT   TAXON = 45 NAME = color INTEGER = 4;
	SUT   TAXON = 46 NAME = color INTEGER = 4;
	SUT   TAXON = 47 NAME = color INTEGER = 4;
	SUT   TAXON = 48 NAME = color INTEGER = 4;
	SUT   TAXON = 49 NAME = color INTEGER = 4;
	SUT   TAXON = 50 NAME = color INTEGER = 4;
	SUT   TAXON = 51 NAME = color INTEGER = 4;
	SUT   TAXON = 52 NAME = color INTEGER = 4;
	SUT   TAXON = 53 NAME = color INTEGER = 4;
	SUT   TAXON = 54 NAME = color INTEGER = 4;
	SUT   TAXON = 55 NAME = color INTEGER = 4;
	SUT   TAXON = 56 NAME = color INTEGER = 4;

	SU  C = 1 N = color I = 13;
	SU  T = 1 C = 1 N = color I = 4;
	SU  T = 2 C = 1 N = color I = 4;
	SU  T = 3 C = 1 N = color I = 4;
	SU  T = 4 C = 1 N = color I = 4;
	SU  T = 5 C = 1 N = color I = 4;
	SU  T = 6 C = 1 N = color I = 4;
	SU  T = 7 C = 1 N = color I = 4;
	SU  T = 8 C = 1 N = color I = 4;
	SU  T = 9 C = 1 N = color I = 4;
	SU  T = 10 C = 1 N = color I = 4;
	SU  T = 11 C = 1 N = color I = 4;
	SU  T = 12 C = 1 N = color I = 4;
	SU  T = 13 C = 1 N = color I = 4;
	SU  T = 14 C = 1 N = color I = 4;
	SU  T = 15 C = 1 N = color I = 4;
	SU  T = 16 C = 1 N = color I = 4;
	SU  T = 17 C = 1 N = color I = 4;
	SU  T = 18 C = 1 N = color I = 4;
	SU  T = 19 C = 1 N = color I = 4;
	SU  T = 20 C = 1 N = color I = 4;
	SU  T = 21 C = 1 N = color I = 4;
	SU  T = 22 C = 1 N = color I = 4;
	SU  T = 23 C = 1 N = color I = 4;
	SU  T = 24 C = 1 N = color I = 4;
	SU  T = 25 C = 1 N = color I = 4;
	SU  T = 26 C = 1 N = color I = 4;
	SU  T = 27 C = 1 N = color I = 4;
	SU  T = 28 C = 1 N = color I = 4;
	SU  T = 29 C = 1 N = color I = 4;
	SU  T = 30 C = 1 N = color I = 4;
	SU  T = 31 C = 1 N = color I = 4;
	SU  T = 32 C = 1 N = color I = 4;
	SU  T = 33 C = 1 N = color I = 4;
	SU  T = 34 C = 1 N = color I = 4;
	SU  T = 35 C = 1 N = color I = 4;
	SU  T = 36 C = 1 N = color I = 4;
	SU  T = 37 C = 1 N = color I = 4;
	SU  T = 38 C = 1 N = color I = 4;
	SU  T = 39 C = 1 N = color I = 4;
	SU  T = 40 C = 1 N = color I = 4;
	SU  T = 41 C = 1 N = color I = 4;
	SU  T = 42 C = 1 N = color I = 4;
	SU  T = 43 C = 1 N = color I = 4;
	SU  T = 44 C = 1 N = color I = 4;
	SU  T = 45 C = 1 N = color I = 4;
	SU  T = 46 C = 1 N = color I = 4;
	SU  T = 47 C = 1 N = color I = 4;
	SU  T = 48 C = 1 N = color I = 4;
	SU  T = 49 C = 1 N = color I = 4;
	SU  T = 50 C = 1 N = color I = 4;
	SU  T = 51 C = 1 N = color I = 4;
	SU  T = 52 C = 1 N = color I = 4;
	SU  T = 53 C = 1 N = color I = 4;
	SU  T = 54 C = 1 N = color I = 4;
	SU  T = 55 C = 1 N = color I = 4;
	SU  T = 56 C = 1 N = color I = 4;

	SU  C = 2 N = color I = 13;
	SU  T = 1 C = 2 N = color I = 4;
	SU  T = 2 C = 2 N = color I = 4;
	SU  T = 3 C = 2 N = color I = 4;
	SU  T = 4 C = 2 N = color I = 4;
	SU  T = 5 C = 2 N = color I = 4;
	SU  T = 6 C = 2 N = color I = 4;
	SU  T = 7 C = 2 N = color I = 4;
	SU  T = 8 C = 2 N = color I = 4;
	SU  T = 9 C = 2 N = color I = 4;
	SU  T = 10 C = 2 N = color I = 4;
	SU  T = 11 C = 2 N = color I = 4;
	SU  T = 12 C = 2 N = color I = 4;
	SU  T = 13 C = 2 N = color I = 4;
	SU  T = 14 C = 2 N = color I = 4;
	SU  T = 15 C = 2 N = color I = 4;
	SU  T = 16 C = 2 N = color I = 4;
	SU  T = 17 C = 2 N = color I = 4;
	SU  T = 18 C = 2 N = color I = 4;
	SU  T = 19 C = 2 N = color I = 4;
	SU  T = 20 C = 2 N = color I = 4;
	SU  T = 21 C = 2 N = color I = 4;
	SU  T = 22 C = 2 N = color I = 4;
	SU  T = 23 C = 2 N = color I = 4;
	SU  T = 24 C = 2 N = color I = 4;
	SU  T = 25 C = 2 N = color I = 4;
	SU  T = 26 C = 2 N = color I = 4;
	SU  T = 27 C = 2 N = color I = 4;
	SU  T = 28 C = 2 N = color I = 4;
	SU  T = 29 C = 2 N = color I = 4;
	SU  T = 30 C = 2 N = color I = 4;
	SU  T = 31 C = 2 N = color I = 4;
	SU  T = 32 C = 2 N = color I = 4;
	SU  T = 33 C = 2 N = color I = 4;
	SU  T = 34 C = 2 N = color I = 4;
	SU  T = 35 C = 2 N = color I = 4;
	SU  T = 36 C = 2 N = color I = 4;
	SU  T = 37 C = 2 N = color I = 4;
	SU  T = 38 C = 2 N = color I = 4;
	SU  T = 39 C = 2 N = color I = 4;
	SU  T = 40 C = 2 N = color I = 4;
	SU  T = 41 C = 2 N = color I = 4;
	SU  T = 42 C = 2 N = color I = 4;
	SU  T = 43 C = 2 N = color I = 4;
	SU  T = 44 C = 2 N = color I = 4;
	SU  T = 45 C = 2 N = color I = 4;
	SU  T = 46 C = 2 N = color I = 4;
	SU  T = 47 C = 2 N = color I = 4;
	SU  T = 48 C = 2 N = color I = 4;
	SU  T = 49 C = 2 N = color I = 4;
	SU  T = 50 C = 2 N = color I = 4;
	SU  T = 51 C = 2 N = color I = 4;
	SU  T = 52 C = 2 N = color I = 4;
	SU  T = 53 C = 2 N = color I = 4;
	SU  T = 54 C = 2 N = color I = 4;
	SU  T = 55 C = 2 N = color I = 4;
	SU  T = 56 C = 2 N = color I = 4;

	SU  C = 3 N = color I = 13;
	SU  T = 1 C = 3 N = color I = 4;
	SU  T = 2 C = 3 N = color I = 4;
	SU  T = 3 C = 3 N = color I = 4;
	SU  T = 4 C = 3 N = color I = 4;
	SU  T = 5 C = 3 N = color I = 4;
	SU  T = 6 C = 3 N = color I = 4;
	SU  T = 7 C = 3 N = color I = 4;
	SU  T = 8 C = 3 N = color I = 4;
	SU  T = 9 C = 3 N = color I = 4;
	SU  T = 10 C = 3 N = color I = 4;
	SU  T = 11 C = 3 N = color I = 4;
	SU  T = 12 C = 3 N = color I = 4;
	SU  T = 13 C = 3 N = color I = 4;
	SU  T = 14 C = 3 N = color I = 4;
	SU  T = 15 C = 3 N = color I = 4;
	SU  T = 16 C = 3 N = color I = 4;
	SU  T = 17 C = 3 N = color I = 4;
	SU  T = 18 C = 3 N = color I = 4;
	SU  T = 19 C = 3 N = color I = 4;
	SU  T = 20 C = 3 N = color I = 4;
	SU  T = 21 C = 3 N = color I = 4;
	SU  T = 22 C = 3 N = color I = 4;
	SU  T = 23 C = 3 N = color I = 4;
	SU  T = 24 C = 3 N = color I = 4;
	SU  T = 25 C = 3 N = color I = 4;
	SU  T = 26 C = 3 N = color I = 4;
	SU  T = 27 C = 3 N = color I = 4;
	SU  T = 28 C = 3 N = color I = 4;
	SU  T = 29 C = 3 N = color I = 4;
	SU  T = 30 C = 3 N = color I = 4;
	SU  T = 31 C = 3 N = color I = 4;
	SU  T = 32 C = 3 N = color I = 4;
	SU  T = 33 C = 3 N = color I = 4;
	SU  T = 34 C = 3 N = color I = 4;
	SU  T = 35 C = 3 N = color I = 4;
	SU  T = 36 C = 3 N = color I = 4;
	SU  T = 37 C = 3 N = color I = 4;
	SU  T = 38 C = 3 N = color I = 4;
	SU  T = 39 C = 3 N = color I = 4;
	SU  T = 40 C = 3 N = color I = 4;
	SU  T = 41 C = 3 N = color I = 4;
	SU  T = 42 C = 3 N = color I = 4;
	SU  T = 43 C = 3 N = color I = 4;
	SU  T = 44 C = 3 N = color I = 4;
	SU  T = 45 C = 3 N = color I = 4;
	SU  T = 46 C = 3 N = color I = 4;
	SU  T = 47 C = 3 N = color I = 4;
	SU  T = 48 C = 3 N = color I = 4;
	SU  T = 49 C = 3 N = color I = 4;
	SU  T = 50 C = 3 N = color I = 4;
	SU  T = 51 C = 3 N = color I = 4;
	SU  T = 52 C = 3 N = color I = 4;
	SU  T = 53 C = 3 N = color I = 4;
	SU  T = 54 C = 3 N = color I = 4;
	SU  T = 55 C = 3 N = color I = 4;
	SU  T = 56 C = 3 N = color I = 4;

	SU  C = 4 N = color I = 4;
	SU  T = 1 C = 4 N = color I = 4;
	SU  T = 2 C = 4 N = color I = 4;
	SU  T = 3 C = 4 N = color I = 4;
	SU  T = 4 C = 4 N = color I = 4;
	SU  T = 5 C = 4 N = color I = 4;
	SU  T = 6 C = 4 N = color I = 4;
	SU  T = 7 C = 4 N = color I = 4;
	SU  T = 8 C = 4 N = color I = 4;
	SU  T = 9 C = 4 N = color I = 4;
	SU  T = 10 C = 4 N = color I = 4;
	SU  T = 11 C = 4 N = color I = 4;
	SU  T = 12 C = 4 N = color I = 4;
	SU  T = 13 C = 4 N = color I = 4;
	SU  T = 14 C = 4 N = color I = 4;
	SU  T = 15 C = 4 N = color I = 4;
	SU  T = 16 C = 4 N = color I = 4;
	SU  T = 17 C = 4 N = color I = 4;
	SU  T = 18 C = 4 N = color I = 4;
	SU  T = 19 C = 4 N = color I = 4;
	SU  T = 20 C = 4 N = color I = 4;
	SU  T = 21 C = 4 N = color I = 4;
	SU  T = 22 C = 4 N = color I = 4;
	SU  T = 23 C = 4 N = color I = 4;
	SU  T = 24 C = 4 N = color I = 4;
	SU  T = 25 C = 4 N = color I = 4;
	SU  T = 26 C = 4 N = color I = 4;
	SU  T = 27 C = 4 N = color I = 4;
	SU  T = 28 C = 4 N = color I = 4;
	SU  T = 29 C = 4 N = color I = 4;
	SU  T = 30 C = 4 N = color I = 4;
	SU  T = 31 C = 4 N = color I = 4;
	SU  T = 32 C = 4 N = color I = 4;
	SU  T = 33 C = 4 N = color I = 4;
	SU  T = 34 C = 4 N = color I = 4;
	SU  T = 35 C = 4 N = color I = 4;
	SU  T = 36 C = 4 N = color I = 4;
	SU  T = 37 C = 4 N = color I = 4;
	SU  T = 38 C = 4 N = color I = 4;
	SU  T = 39 C = 4 N = color I = 4;
	SU  T = 40 C = 4 N = color I = 4;
	SU  T = 41 C = 4 N = color I = 4;
	SU  T = 42 C = 4 N = color I = 4;
	SU  T = 43 C = 4 N = color I = 4;
	SU  T = 44 C = 4 N = color I = 4;
	SU  T = 45 C = 4 N = color I = 4;
	SU  T = 46 C = 4 N = color I = 4;
	SU  T = 47 C = 4 N = color I = 4;
	SU  T = 48 C = 4 N = color I = 4;
	SU  T = 49 C = 4 N = color I = 4;
	SU  T = 50 C = 4 N = color I = 4;
	SU  T = 51 C = 4 N = color I = 4;
	SU  T = 52 C = 4 N = color I = 4;
	SU  T = 53 C = 4 N = color I = 4;
	SU  T = 54 C = 4 N = color I = 4;
	SU  T = 55 C = 4 N = color I = 4;
	SU  T = 56 C = 4 N = color I = 4;

	SU  C = 5 N = color I = 13;
	SU  T = 1 C = 5 N = color I = 4;
	SU  T = 2 C = 5 N = color I = 4;
	SU  T = 3 C = 5 N = color I = 4;
	SU  T = 4 C = 5 N = color I = 4;
	SU  T = 5 C = 5 N = color I = 4;
	SU  T = 6 C = 5 N = color I = 4;
	SU  T = 7 C = 5 N = color I = 4;
	SU  T = 8 C = 5 N = color I = 4;
	SU  T = 9 C = 5 N = color I = 4;
	SU  T = 10 C = 5 N = color I = 4;
	SU  T = 11 C = 5 N = color I = 4;
	SU  T = 12 C = 5 N = color I = 4;
	SU  T = 13 C = 5 N = color I = 4;
	SU  T = 14 C = 5 N = color I = 4;
	SU  T = 15 C = 5 N = color I = 4;
	SU  T = 16 C = 5 N = color I = 4;
	SU  T = 17 C = 5 N = color I = 4;
	SU  T = 18 C = 5 N = color I = 4;
	SU  T = 19 C = 5 N = color I = 4;
	SU  T = 20 C = 5 N = color I = 4;
	SU  T = 21 C = 5 N = color I = 4;
	SU  T = 22 C = 5 N = color I = 4;
	SU  T = 23 C = 5 N = color I = 4;
	SU  T = 24 C = 5 N = color I = 4;
	SU  T = 25 C = 5 N = color I = 4;
	SU  T = 26 C = 5 N = color I = 4;
	SU  T = 27 C = 5 N = color I = 4;
	SU  T = 28 C = 5 N = color I = 4;
	SU  T = 29 C = 5 N = color I = 4;
	SU  T = 30 C = 5 N = color I = 4;
	SU  T = 31 C = 5 N = color I = 4;
	SU  T = 32 C = 5 N = color I = 4;
	SU  T = 33 C = 5 N = color I = 4;
	SU  T = 34 C = 5 N = color I = 4;
	SU  T = 35 C = 5 N = color I = 4;
	SU  T = 36 C = 5 N = color I = 4;
	SU  T = 37 C = 5 N = color I = 4;
	SU  T = 38 C = 5 N = color I = 4;
	SU  T = 39 C = 5 N = color I = 4;
	SU  T = 40 C = 5 N = color I = 4;
	SU  T = 41 C = 5 N = color I = 4;
	SU  T = 42 C = 5 N = color I = 4;
	SU  T = 43 C = 5 N = color I = 4;
	SU  T = 44 C = 5 N = color I = 4;
	SU  T = 45 C = 5 N = color I = 4;
	SU  T = 46 C = 5 N = color I = 4;
	SU  T = 47 C = 5 N = color I = 4;
	SU  T = 48 C = 5 N = color I = 4;
	SU  T = 49 C = 5 N = color I = 4;
	SU  T = 50 C = 5 N = color I = 4;
	SU  T = 51 C = 5 N = color I = 4;
	SU  T = 52 C = 5 N = color I = 4;
	SU  T = 53 C = 5 N = color I = 4;
	SU  T = 54 C = 5 N = color I = 4;
	SU  T = 55 C = 5 N = color I = 4;
	SU  T = 56 C = 5 N = color I = 4;

	SU  C = 6 N = color I = 4;
	SU  T = 1 C = 6 N = color I = 4;
	SU  T = 2 C = 6 N = color I = 4;
	SU  T = 3 C = 6 N = color I = 4;
	SU  T = 4 C = 6 N = color I = 4;
	SU  T = 5 C = 6 N = color I = 4;
	SU  T = 6 C = 6 N = color I = 4;
	SU  T = 7 C = 6 N = color I = 4;
	SU  T = 8 C = 6 N = color I = 4;
	SU  T = 9 C = 6 N = color I = 4;
	SU  T = 10 C = 6 N = color I = 4;
	SU  T = 11 C = 6 N = color I = 4;
	SU  T = 12 C = 6 N = color I = 4;
	SU  T = 13 C = 6 N = color I = 4;
	SU  T = 14 C = 6 N = color I = 4;
	SU  T = 15 C = 6 N = color I = 4;
	SU  T = 16 C = 6 N = color I = 4;
	SU  T = 17 C = 6 N = color I = 4;
	SU  T = 18 C = 6 N = color I = 4;
	SU  T = 19 C = 6 N = color I = 4;
	SU  T = 20 C = 6 N = color I = 4;
	SU  T = 21 C = 6 N = color I = 4;
	SU  T = 22 C = 6 N = color I = 4;
	SU  T = 23 C = 6 N = color I = 4;
	SU  T = 24 C = 6 N = color I = 4;
	SU  T = 25 C = 6 N = color I = 4;
	SU  T = 26 C = 6 N = color I = 4;
	SU  T = 27 C = 6 N = color I = 4;
	SU  T = 28 C = 6 N = color I = 4;
	SU  T = 29 C = 6 N = color I = 4;
	SU  T = 30 C = 6 N = color I = 4;
	SU  T = 31 C = 6 N = color I = 4;
	SU  T = 32 C = 6 N = color I = 4;
	SU  T = 33 C = 6 N = color I = 4;
	SU  T = 34 C = 6 N = color I = 4;
	SU  T = 35 C = 6 N = color I = 4;
	SU  T = 36 C = 6 N = color I = 4;
	SU  T = 37 C = 6 N = color I = 4;
	SU  T = 38 C = 6 N = color I = 4;
	SU  T = 39 C = 6 N = color I = 4;
	SU  T = 40 C = 6 N = color I = 4;
	SU  T = 41 C = 6 N = color I = 4;
	SU  T = 42 C = 6 N = color I = 4;
	SU  T = 43 C = 6 N = color I = 4;
	SU  T = 44 C = 6 N = color I = 4;
	SU  T = 45 C = 6 N = color I = 4;
	SU  T = 46 C = 6 N = color I = 4;
	SU  T = 47 C = 6 N = color I = 4;
	SU  T = 48 C = 6 N = color I = 4;
	SU  T = 49 C = 6 N = color I = 4;
	SU  T = 50 C = 6 N = color I = 4;
	SU  T = 51 C = 6 N = color I = 4;
	SU  T = 52 C = 6 N = color I = 4;
	SU  T = 53 C = 6 N = color I = 4;
	SU  T = 54 C = 6 N = color I = 4;
	SU  T = 55 C = 6 N = color I = 4;
	SU  T = 56 C = 6 N = color I = 4;

	SU  C = 7 N = color I = 13;
	SU  T = 1 C = 7 N = color I = 4;
	SU  T = 2 C = 7 N = color I = 4;
	SU  T = 3 C = 7 N = color I = 4;
	SU  T = 4 C = 7 N = color I = 4;
	SU  T = 5 C = 7 N = color I = 4;
	SU  T = 6 C = 7 N = color I = 4;
	SU  T = 7 C = 7 N = color I = 4;
	SU  T = 8 C = 7 N = color I = 4;
	SU  T = 9 C = 7 N = color I = 4;
	SU  T = 10 C = 7 N = color I = 4;
	SU  T = 11 C = 7 N = color I = 4;
	SU  T = 12 C = 7 N = color I = 4;
	SU  T = 13 C = 7 N = color I = 4;
	SU  T = 14 C = 7 N = color I = 4;
	SU  T = 15 C = 7 N = color I = 4;
	SU  T = 16 C = 7 N = color I = 4;
	SU  T = 17 C = 7 N = color I = 4;
	SU  T = 18 C = 7 N = color I = 4;
	SU  T = 19 C = 7 N = color I = 4;
	SU  T = 20 C = 7 N = color I = 4;
	SU  T = 21 C = 7 N = color I = 4;
	SU  T = 22 C = 7 N = color I = 4;
	SU  T = 23 C = 7 N = color I = 4;
	SU  T = 24 C = 7 N = color I = 4;
	SU  T = 25 C = 7 N = color I = 4;
	SU  T = 26 C = 7 N = color I = 4;
	SU  T = 27 C = 7 N = color I = 4;
	SU  T = 28 C = 7 N = color I = 4;
	SU  T = 29 C = 7 N = color I = 4;
	SU  T = 30 C = 7 N = color I = 4;
	SU  T = 31 C = 7 N = color I = 4;
	SU  T = 32 C = 7 N = color I = 4;
	SU  T = 33 C = 7 N = color I = 4;
	SU  T = 34 C = 7 N = color I = 4;
	SU  T = 35 C = 7 N = color I = 4;
	SU  T = 36 C = 7 N = color I = 4;
	SU  T = 37 C = 7 N = color I = 4;
	SU  T = 38 C = 7 N = color I = 4;
	SU  T = 39 C = 7 N = color I = 4;
	SU  T = 40 C = 7 N = color I = 4;
	SU  T = 41 C = 7 N = color I = 4;
	SU  T = 42 C = 7 N = color I = 4;
	SU  T = 43 C = 7 N = color I = 4;
	SU  T = 44 C = 7 N = color I = 4;
	SU  T = 45 C = 7 N = color I = 4;
	SU  T = 46 C = 7 N = color I = 4;
	SU  T = 47 C = 7 N = color I = 4;
	SU  T = 48 C = 7 N = color I = 4;
	SU  T = 49 C = 7 N = color I = 4;
	SU  T = 50 C = 7 N = color I = 4;
	SU  T = 51 C = 7 N = color I = 4;
	SU  T = 52 C = 7 N = color I = 4;
	SU  T = 53 C = 7 N = color I = 4;
	SU  T = 54 C = 7 N = color I = 4;
	SU  T = 55 C = 7 N = color I = 4;
	SU  T = 56 C = 7 N = color I = 4;

	SU  C = 8 N = color I = 13;
	SU  T = 1 C = 8 N = color I = 4;
	SU  T = 2 C = 8 N = color I = 4;
	SU  T = 3 C = 8 N = color I = 4;
	SU  T = 4 C = 8 N = color I = 4;
	SU  T = 5 C = 8 N = color I = 4;
	SU  T = 6 C = 8 N = color I = 4;
	SU  T = 7 C = 8 N = color I = 4;
	SU  T = 8 C = 8 N = color I = 4;
	SU  T = 9 C = 8 N = color I = 4;
	SU  T = 10 C = 8 N = color I = 4;
	SU  T = 11 C = 8 N = color I = 4;
	SU  T = 12 C = 8 N = color I = 4;
	SU  T = 13 C = 8 N = color I = 4;
	SU  T = 14 C = 8 N = color I = 4;
	SU  T = 15 C = 8 N = color I = 4;
	SU  T = 16 C = 8 N = color I = 4;
	SU  T = 17 C = 8 N = color I = 4;
	SU  T = 18 C = 8 N = color I = 4;
	SU  T = 19 C = 8 N = color I = 4;
	SU  T = 20 C = 8 N = color I = 4;
	SU  T = 21 C = 8 N = color I = 4;
	SU  T = 22 C = 8 N = color I = 4;
	SU  T = 23 C = 8 N = color I = 4;
	SU  T = 24 C = 8 N = color I = 4;
	SU  T = 25 C = 8 N = color I = 4;
	SU  T = 26 C = 8 N = color I = 4;
	SU  T = 27 C = 8 N = color I = 4;
	SU  T = 28 C = 8 N = color I = 4;
	SU  T = 29 C = 8 N = color I = 4;
	SU  T = 30 C = 8 N = color I = 4;
	SU  T = 31 C = 8 N = color I = 4;
	SU  T = 32 C = 8 N = color I = 4;
	SU  T = 33 C = 8 N = color I = 4;
	SU  T = 34 C = 8 N = color I = 4;
	SU  T = 35 C = 8 N = color I = 4;
	SU  T = 36 C = 8 N = color I = 4;
	SU  T = 37 C = 8 N = color I = 4;
	SU  T = 38 C = 8 N = color I = 4;
	SU  T = 39 C = 8 N = color I = 4;
	SU  T = 40 C = 8 N = color I = 4;
	SU  T = 41 C = 8 N = color I = 4;
	SU  T = 42 C = 8 N = color I = 4;
	SU  T = 43 C = 8 N = color I = 4;
	SU  T = 44 C = 8 N = color I = 4;
	SU  T = 45 C = 8 N = color I = 4;
	SU  T = 46 C = 8 N = color I = 4;
	SU  T = 47 C = 8 N = color I = 4;
	SU  T = 48 C = 8 N = color I = 4;
	SU  T = 49 C = 8 N = color I = 4;
	SU  T = 50 C = 8 N = color I = 4;
	SU  T = 51 C = 8 N = color I = 4;
	SU  T = 52 C = 8 N = color I = 4;
	SU  T = 53 C = 8 N = color I = 4;
	SU  T = 54 C = 8 N = color I = 4;
	SU  T = 55 C = 8 N = color I = 4;
	SU  T = 56 C = 8 N = color I = 4;

	SU  C = 9 N = color I = 13;
	SU  T = 1 C = 9 N = color I = 4;
	SU  T = 2 C = 9 N = color I = 4;
	SU  T = 3 C = 9 N = color I = 4;
	SU  T = 4 C = 9 N = color I = 4;
	SU  T = 5 C = 9 N = color I = 4;
	SU  T = 6 C = 9 N = color I = 4;
	SU  T = 7 C = 9 N = color I = 4;
	SU  T = 8 C = 9 N = color I = 4;
	SU  T = 9 C = 9 N = color I = 4;
	SU  T = 10 C = 9 N = color I = 4;
	SU  T = 11 C = 9 N = color I = 4;
	SU  T = 12 C = 9 N = color I = 4;
	SU  T = 13 C = 9 N = color I = 4;
	SU  T = 14 C = 9 N = color I = 4;
	SU  T = 15 C = 9 N = color I = 4;
	SU  T = 16 C = 9 N = color I = 4;
	SU  T = 17 C = 9 N = color I = 4;
	TEXT   TAXON = 18 CHARACTER = 9 TEXT = 1;
	SU  T = 18 C = 9 N = color I = 4;
	SU  T = 19 C = 9 N = color I = 4;
	SU  T = 20 C = 9 N = color I = 4;
	SU  T = 21 C = 9 N = color I = 4;
	SU  T = 22 C = 9 N = color I = 4;
	SU  T = 23 C = 9 N = color I = 4;
	SU  T = 24 C = 9 N = color I = 4;
	SU  T = 25 C = 9 N = color I = 4;
	SU  T = 26 C = 9 N = color I = 4;
	SU  T = 27 C = 9 N = color I = 4;
	SU  T = 28 C = 9 N = color I = 4;
	SU  T = 29 C = 9 N = color I = 4;
	SU  T = 30 C = 9 N = color I = 4;
	SU  T = 31 C = 9 N = color I = 4;
	SU  T = 32 C = 9 N = color I = 4;
	SU  T = 33 C = 9 N = color I = 4;
	SU  T = 34 C = 9 N = color I = 4;
	SU  T = 35 C = 9 N = color I = 4;
	SU  T = 36 C = 9 N = color I = 4;
	SU  T = 37 C = 9 N = color I = 4;
	SU  T = 38 C = 9 N = color I = 4;
	SU  T = 39 C = 9 N = color I = 4;
	SU  T = 40 C = 9 N = color I = 4;
	SU  T = 41 C = 9 N = color I = 4;
	SU  T = 42 C = 9 N = color I = 4;
	SU  T = 43 C = 9 N = color I = 4;
	SU  T = 44 C = 9 N = color I = 4;
	SU  T = 45 C = 9 N = color I = 4;
	SU  T = 46 C = 9 N = color I = 4;
	SU  T = 47 C = 9 N = color I = 4;
	SU  T = 48 C = 9 N = color I = 4;
	SU  T = 49 C = 9 N = color I = 4;
	SU  T = 50 C = 9 N = color I = 4;
	SU  T = 51 C = 9 N = color I = 4;
	SU  T = 52 C = 9 N = color I = 4;
	SU  T = 53 C = 9 N = color I = 4;
	SU  T = 54 C = 9 N = color I = 4;
	SU  T = 55 C = 9 N = color I = 4;
	SU  T = 56 C = 9 N = color I = 4;

	SU  C = 10 N = color I = 13;
	SU  T = 1 C = 10 N = color I = 4;
	SU  T = 2 C = 10 N = color I = 4;
	SU  T = 3 C = 10 N = color I = 4;
	SU  T = 4 C = 10 N = color I = 4;
	SU  T = 5 C = 10 N = color I = 4;
	SU  T = 6 C = 10 N = color I = 4;
	SU  T = 7 C = 10 N = color I = 4;
	SU  T = 8 C = 10 N = color I = 4;
	SU  T = 9 C = 10 N = color I = 4;
	SU  T = 10 C = 10 N = color I = 4;
	SU  T = 11 C = 10 N = color I = 4;
	SU  T = 12 C = 10 N = color I = 4;
	SU  T = 13 C = 10 N = color I = 4;
	SU  T = 14 C = 10 N = color I = 4;
	SU  T = 15 C = 10 N = color I = 4;
	SU  T = 16 C = 10 N = color I = 4;
	SU  T = 17 C = 10 N = color I = 4;
	SU  T = 18 C = 10 N = color I = 4;
	SU  T = 19 C = 10 N = color I = 4;
	SU  T = 20 C = 10 N = color I = 4;
	SU  T = 21 C = 10 N = color I = 4;
	SU  T = 22 C = 10 N = color I = 4;
	SU  T = 23 C = 10 N = color I = 4;
	SU  T = 24 C = 10 N = color I = 4;
	SU  T = 25 C = 10 N = color I = 4;
	SU  T = 26 C = 10 N = color I = 4;
	SU  T = 27 C = 10 N = color I = 4;
	SU  T = 28 C = 10 N = color I = 4;
	SU  T = 29 C = 10 N = color I = 4;
	SU  T = 30 C = 10 N = color I = 4;
	SU  T = 31 C = 10 N = color I = 4;
	SU  T = 32 C = 10 N = color I = 4;
	SU  T = 33 C = 10 N = color I = 4;
	SU  T = 34 C = 10 N = color I = 4;
	SU  T = 35 C = 10 N = color I = 4;
	SU  T = 36 C = 10 N = color I = 4;
	SU  T = 37 C = 10 N = color I = 4;
	SU  T = 38 C = 10 N = color I = 4;
	SU  T = 39 C = 10 N = color I = 4;
	SU  T = 40 C = 10 N = color I = 4;
	SU  T = 41 C = 10 N = color I = 4;
	SU  T = 42 C = 10 N = color I = 4;
	SU  T = 43 C = 10 N = color I = 4;
	SU  T = 44 C = 10 N = color I = 4;
	SU  T = 45 C = 10 N = color I = 4;
	SU  T = 46 C = 10 N = color I = 4;
	SU  T = 47 C = 10 N = color I = 4;
	SU  T = 48 C = 10 N = color I = 4;
	SU  T = 49 C = 10 N = color I = 4;
	SU  T = 50 C = 10 N = color I = 4;
	SU  T = 51 C = 10 N = color I = 4;
	SU  T = 52 C = 10 N = color I = 4;
	SU  T = 53 C = 10 N = color I = 4;
	SU  T = 54 C = 10 N = color I = 4;
	SU  T = 55 C = 10 N = color I = 4;
	SU  T = 56 C = 10 N = color I = 4;

	SU  C = 11 N = color I = 13;
	SU  T = 1 C = 11 N = color I = 4;
	SU  T = 2 C = 11 N = color I = 4;
	SU  T = 3 C = 11 N = color I = 4;
	SU  T = 4 C = 11 N = color I = 4;
	SU  T = 5 C = 11 N = color I = 4;
	SU  T = 6 C = 11 N = color I = 4;
	SU  T = 7 C = 11 N = color I = 4;
	SU  T = 8 C = 11 N = color I = 4;
	SU  T = 9 C = 11 N = color I = 4;
	SU  T = 10 C = 11 N = color I = 4;
	SU  T = 11 C = 11 N = color I = 4;
	SU  T = 12 C = 11 N = color I = 4;
	SU  T = 13 C = 11 N = color I = 4;
	SU  T = 14 C = 11 N = color I = 4;
	SU  T = 15 C = 11 N = color I = 4;
	SU  T = 16 C = 11 N = color I = 4;
	SU  T = 17 C = 11 N = color I = 4;
	SU  T = 18 C = 11 N = color I = 4;
	SU  T = 19 C = 11 N = color I = 4;
	SU  T = 20 C = 11 N = color I = 4;
	SU  T = 21 C = 11 N = color I = 4;
	SU  T = 22 C = 11 N = color I = 4;
	SU  T = 23 C = 11 N = color I = 4;
	SU  T = 24 C = 11 N = color I = 4;
	SU  T = 25 C = 11 N = color I = 4;
	SU  T = 26 C = 11 N = color I = 4;
	SU  T = 27 C = 11 N = color I = 4;
	SU  T = 28 C = 11 N = color I = 4;
	SU  T = 29 C = 11 N = color I = 4;
	SU  T = 30 C = 11 N = color I = 4;
	SU  T = 31 C = 11 N = color I = 4;
	SU  T = 32 C = 11 N = color I = 4;
	SU  T = 33 C = 11 N = color I = 4;
	SU  T = 34 C = 11 N = color I = 4;
	SU  T = 35 C = 11 N = color I = 4;
	SU  T = 36 C = 11 N = color I = 4;
	SU  T = 37 C = 11 N = color I = 4;
	SU  T = 38 C = 11 N = color I = 4;
	SU  T = 39 C = 11 N = color I = 4;
	SU  T = 40 C = 11 N = color I = 4;
	SU  T = 41 C = 11 N = color I = 4;
	SU  T = 42 C = 11 N = color I = 4;
	SU  T = 43 C = 11 N = color I = 4;
	SU  T = 44 C = 11 N = color I = 4;
	SU  T = 45 C = 11 N = color I = 4;
	SU  T = 46 C = 11 N = color I = 4;
	SU  T = 47 C = 11 N = color I = 4;
	SU  T = 48 C = 11 N = color I = 4;
	SU  T = 49 C = 11 N = color I = 4;
	SU  T = 50 C = 11 N = color I = 4;
	SU  T = 51 C = 11 N = color I = 4;
	SU  T = 52 C = 11 N = color I = 4;
	SU  T = 53 C = 11 N = color I = 4;
	SU  T = 54 C = 11 N = color I = 4;
	SU  T = 55 C = 11 N = color I = 4;
	SU  T = 56 C = 11 N = color I = 4;

	SU  C = 12 N = color I = 13;
	SU  T = 1 C = 12 N = color I = 4;
	SU  T = 2 C = 12 N = color I = 4;
	SU  T = 3 C = 12 N = color I = 4;
	SU  T = 4 C = 12 N = color I = 4;
	SU  T = 5 C = 12 N = color I = 4;
	SU  T = 6 C = 12 N = color I = 4;
	SU  T = 7 C = 12 N = color I = 4;
	SU  T = 8 C = 12 N = color I = 4;
	SU  T = 9 C = 12 N = color I = 4;
	SU  T = 10 C = 12 N = color I = 4;
	SU  T = 11 C = 12 N = color I = 4;
	SU  T = 12 C = 12 N = color I = 4;
	SU  T = 13 C = 12 N = color I = 4;
	SU  T = 14 C = 12 N = color I = 4;
	SU  T = 15 C = 12 N = color I = 4;
	SU  T = 16 C = 12 N = color I = 4;
	SU  T = 17 C = 12 N = color I = 4;
	SU  T = 18 C = 12 N = color I = 4;
	SU  T = 19 C = 12 N = color I = 4;
	SU  T = 20 C = 12 N = color I = 4;
	SU  T = 21 C = 12 N = color I = 4;
	SU  T = 22 C = 12 N = color I = 4;
	SU  T = 23 C = 12 N = color I = 4;
	SU  T = 24 C = 12 N = color I = 4;
	SU  T = 25 C = 12 N = color I = 4;
	SU  T = 26 C = 12 N = color I = 4;
	SU  T = 27 C = 12 N = color I = 4;
	SU  T = 28 C = 12 N = color I = 4;
	SU  T = 29 C = 12 N = color I = 4;
	SU  T = 30 C = 12 N = color I = 4;
	SU  T = 31 C = 12 N = color I = 4;
	SU  T = 32 C = 12 N = color I = 4;
	SU  T = 33 C = 12 N = color I = 4;
	SU  T = 34 C = 12 N = color I = 4;
	SU  T = 35 C = 12 N = color I = 4;
	SU  T = 36 C = 12 N = color I = 4;
	SU  T = 37 C = 12 N = color I = 4;
	SU  T = 38 C = 12 N = color I = 4;
	SU  T = 39 C = 12 N = color I = 4;
	SU  T = 40 C = 12 N = color I = 4;
	SU  T = 41 C = 12 N = color I = 4;
	SU  T = 42 C = 12 N = color I = 4;
	SU  T = 43 C = 12 N = color I = 4;
	SU  T = 44 C = 12 N = color I = 4;
	SU  T = 45 C = 12 N = color I = 4;
	SU  T = 46 C = 12 N = color I = 4;
	SU  T = 47 C = 12 N = color I = 4;
	SU  T = 48 C = 12 N = color I = 4;
	SU  T = 49 C = 12 N = color I = 4;
	SU  T = 50 C = 12 N = color I = 4;
	SU  T = 51 C = 12 N = color I = 4;
	SU  T = 52 C = 12 N = color I = 4;
	SU  T = 53 C = 12 N = color I = 4;
	SU  T = 54 C = 12 N = color I = 4;
	SU  T = 55 C = 12 N = color I = 4;
	SU  T = 56 C = 12 N = color I = 4;

	SU  C = 13 N = color I = 4;
	SU  T = 1 C = 13 N = color I = 4;
	SU  T = 2 C = 13 N = color I = 4;
	SU  T = 3 C = 13 N = color I = 4;
	SU  T = 4 C = 13 N = color I = 4;
	SU  T = 5 C = 13 N = color I = 4;
	SU  T = 6 C = 13 N = color I = 4;
	SU  T = 7 C = 13 N = color I = 4;
	SU  T = 8 C = 13 N = color I = 4;
	SU  T = 9 C = 13 N = color I = 4;
	SU  T = 10 C = 13 N = color I = 4;
	SU  T = 11 C = 13 N = color I = 4;
	SU  T = 12 C = 13 N = color I = 4;
	SU  T = 13 C = 13 N = color I = 4;
	SU  T = 14 C = 13 N = color I = 4;
	SU  T = 15 C = 13 N = color I = 4;
	SU  T = 16 C = 13 N = color I = 4;
	SU  T = 17 C = 13 N = color I = 4;
	SU  T = 18 C = 13 N = color I = 4;
	SU  T = 19 C = 13 N = color I = 4;
	SU  T = 20 C = 13 N = color I = 4;
	SU  T = 21 C = 13 N = color I = 4;
	SU  T = 22 C = 13 N = color I = 4;
	SU  T = 23 C = 13 N = color I = 4;
	SU  T = 24 C = 13 N = color I = 4;
	SU  T = 25 C = 13 N = color I = 4;
	SU  T = 26 C = 13 N = color I = 4;
	SU  T = 27 C = 13 N = color I = 4;
	SU  T = 28 C = 13 N = color I = 4;
	SU  T = 29 C = 13 N = color I = 4;
	SU  T = 30 C = 13 N = color I = 4;
	SU  T = 31 C = 13 N = color I = 4;
	SU  T = 32 C = 13 N = color I = 4;
	SU  T = 33 C = 13 N = color I = 4;
	SU  T = 34 C = 13 N = color I = 4;
	SU  T = 35 C = 13 N = color I = 4;
	SU  T = 36 C = 13 N = color I = 4;
	SU  T = 37 C = 13 N = color I = 4;
	SU  T = 38 C = 13 N = color I = 4;
	SU  T = 39 C = 13 N = color I = 4;
	SU  T = 40 C = 13 N = color I = 4;
	SU  T = 41 C = 13 N = color I = 4;
	SU  T = 42 C = 13 N = color I = 4;
	SU  T = 43 C = 13 N = color I = 4;
	SU  T = 44 C = 13 N = color I = 4;
	SU  T = 45 C = 13 N = color I = 4;
	SU  T = 46 C = 13 N = color I = 4;
	SU  T = 47 C = 13 N = color I = 4;
	SU  T = 48 C = 13 N = color I = 4;
	SU  T = 49 C = 13 N = color I = 4;
	SU  T = 50 C = 13 N = color I = 4;
	SU  T = 51 C = 13 N = color I = 4;
	SU  T = 52 C = 13 N = color I = 4;
	SU  T = 53 C = 13 N = color I = 4;
	SU  T = 54 C = 13 N = color I = 4;
	SU  T = 55 C = 13 N = color I = 4;
	SU  T = 56 C = 13 N = color I = 4;

	SU  C = 14 N = color I = 13;
	SU  T = 1 C = 14 N = color I = 4;
	SU  T = 2 C = 14 N = color I = 4;
	SU  T = 3 C = 14 N = color I = 4;
	SU  T = 4 C = 14 N = color I = 4;
	SU  T = 5 C = 14 N = color I = 4;
	SU  T = 6 C = 14 N = color I = 4;
	SU  T = 7 C = 14 N = color I = 4;
	SU  T = 8 C = 14 N = color I = 4;
	SU  T = 9 C = 14 N = color I = 4;
	SU  T = 10 C = 14 N = color I = 4;
	SU  T = 11 C = 14 N = color I = 4;
	SU  T = 12 C = 14 N = color I = 4;
	SU  T = 13 C = 14 N = color I = 4;
	SU  T = 14 C = 14 N = color I = 4;
	SU  T = 15 C = 14 N = color I = 4;
	SU  T = 16 C = 14 N = color I = 4;
	SU  T = 17 C = 14 N = color I = 4;
	SU  T = 18 C = 14 N = color I = 4;
	SU  T = 19 C = 14 N = color I = 4;
	SU  T = 20 C = 14 N = color I = 4;
	SU  T = 21 C = 14 N = color I = 4;
	SU  T = 22 C = 14 N = color I = 4;
	SU  T = 23 C = 14 N = color I = 4;
	SU  T = 24 C = 14 N = color I = 4;
	SU  T = 25 C = 14 N = color I = 4;
	SU  T = 26 C = 14 N = color I = 4;
	SU  T = 27 C = 14 N = color I = 4;
	SU  T = 28 C = 14 N = color I = 4;
	SU  T = 29 C = 14 N = color I = 4;
	SU  T = 30 C = 14 N = color I = 4;
	SU  T = 31 C = 14 N = color I = 4;
	SU  T = 32 C = 14 N = color I = 4;
	SU  T = 33 C = 14 N = color I = 4;
	SU  T = 34 C = 14 N = color I = 4;
	SU  T = 35 C = 14 N = color I = 4;
	SU  T = 36 C = 14 N = color I = 4;
	SU  T = 37 C = 14 N = color I = 4;
	SU  T = 38 C = 14 N = color I = 4;
	SU  T = 39 C = 14 N = color I = 4;
	SU  T = 40 C = 14 N = color I = 4;
	SU  T = 41 C = 14 N = color I = 4;
	SU  T = 42 C = 14 N = color I = 4;
	SU  T = 43 C = 14 N = color I = 4;
	SU  T = 44 C = 14 N = color I = 4;
	SU  T = 45 C = 14 N = color I = 4;
	SU  T = 46 C = 14 N = color I = 4;
	SU  T = 47 C = 14 N = color I = 4;
	SU  T = 48 C = 14 N = color I = 4;
	SU  T = 49 C = 14 N = color I = 4;
	SU  T = 50 C = 14 N = color I = 4;
	SU  T = 51 C = 14 N = color I = 4;
	SU  T = 52 C = 14 N = color I = 4;
	SU  T = 53 C = 14 N = color I = 4;
	SU  T = 54 C = 14 N = color I = 4;
	SU  T = 55 C = 14 N = color I = 4;
	SU  T = 56 C = 14 N = color I = 4;

	TEXT   CHARACTER = 15 TEXT = 'In Wukongopterus it is interpreted based on the elonaged maxillary process of the jugal.- the same reason, interpreted for Liaoningopterus';
	SU  C = 15 N = color I = 13;
	SU  T = 1 C = 15 N = color I = 4;
	SU  T = 2 C = 15 N = color I = 4;
	SU  T = 3 C = 15 N = color I = 4;
	SU  T = 4 C = 15 N = color I = 4;
	SU  T = 5 C = 15 N = color I = 4;
	SU  T = 6 C = 15 N = color I = 4;
	SU  T = 7 C = 15 N = color I = 4;
	SU  T = 8 C = 15 N = color I = 4;
	SU  T = 9 C = 15 N = color I = 4;
	SU  T = 10 C = 15 N = color I = 4;
	SU  T = 11 C = 15 N = color I = 4;
	SU  T = 12 C = 15 N = color I = 4;
	SU  T = 13 C = 15 N = color I = 4;
	SU  T = 14 C = 15 N = color I = 4;
	SU  T = 15 C = 15 N = color I = 4;
	SU  T = 16 C = 15 N = color I = 4;
	SU  T = 17 C = 15 N = color I = 4;
	SU  T = 18 C = 15 N = color I = 4;
	SU  T = 19 C = 15 N = color I = 4;
	SU  T = 20 C = 15 N = color I = 4;
	SU  T = 21 C = 15 N = color I = 4;
	SU  T = 22 C = 15 N = color I = 4;
	SU  T = 23 C = 15 N = color I = 4;
	SU  T = 24 C = 15 N = color I = 4;
	SU  T = 25 C = 15 N = color I = 4;
	SU  T = 26 C = 15 N = color I = 4;
	SU  T = 27 C = 15 N = color I = 4;
	SU  T = 28 C = 15 N = color I = 4;
	SU  T = 29 C = 15 N = color I = 4;
	SU  T = 30 C = 15 N = color I = 4;
	SU  T = 31 C = 15 N = color I = 4;
	SU  T = 32 C = 15 N = color I = 4;
	SU  T = 33 C = 15 N = color I = 4;
	SU  T = 34 C = 15 N = color I = 4;
	SU  T = 35 C = 15 N = color I = 4;
	SU  T = 36 C = 15 N = color I = 4;
	SU  T = 37 C = 15 N = color I = 4;
	SU  T = 38 C = 15 N = color I = 4;
	SU  T = 39 C = 15 N = color I = 4;
	SU  T = 40 C = 15 N = color I = 4;
	SU  T = 41 C = 15 N = color I = 4;
	SU  T = 42 C = 15 N = color I = 4;
	SU  T = 43 C = 15 N = color I = 4;
	SU  T = 44 C = 15 N = color I = 4;
	SU  T = 45 C = 15 N = color I = 4;
	SU  T = 46 C = 15 N = color I = 4;
	SU  T = 47 C = 15 N = color I = 4;
	SU  T = 48 C = 15 N = color I = 4;
	SU  T = 49 C = 15 N = color I = 4;
	SU  T = 50 C = 15 N = color I = 4;
	SU  T = 51 C = 15 N = color I = 4;
	SU  T = 52 C = 15 N = color I = 4;
	SU  T = 53 C = 15 N = color I = 4;
	SU  T = 54 C = 15 N = color I = 4;
	SU  T = 55 C = 15 N = color I = 4;
	SU  T = 56 C = 15 N = color I = 4;

	SU  C = 16 N = color I = 7;
	SU  T = 1 C = 16 N = color I = 7;
	SU  T = 2 C = 16 N = color I = 7;
	SU  T = 3 C = 16 N = color I = 7;
	SU  T = 4 C = 16 N = color I = 7;
	SU  T = 5 C = 16 N = color I = 7;
	SU  T = 6 C = 16 N = color I = 7;
	SU  T = 7 C = 16 N = color I = 7;
	SU  T = 8 C = 16 N = color I = 7;
	SU  T = 9 C = 16 N = color I = 7;
	SU  T = 10 C = 16 N = color I = 7;
	SU  T = 11 C = 16 N = color I = 7;
	SU  T = 12 C = 16 N = color I = 7;
	SU  T = 13 C = 16 N = color I = 7;
	SU  T = 14 C = 16 N = color I = 7;
	SU  T = 15 C = 16 N = color I = 7;
	SU  T = 16 C = 16 N = color I = 7;
	SU  T = 17 C = 16 N = color I = 7;
	SU  T = 18 C = 16 N = color I = 7;
	SU  T = 19 C = 16 N = color I = 7;
	SU  T = 20 C = 16 N = color I = 7;
	SU  T = 21 C = 16 N = color I = 7;
	SU  T = 22 C = 16 N = color I = 7;
	SU  T = 23 C = 16 N = color I = 7;
	SU  T = 24 C = 16 N = color I = 7;
	SU  T = 25 C = 16 N = color I = 7;
	SU  T = 26 C = 16 N = color I = 7;
	SU  T = 27 C = 16 N = color I = 7;
	SU  T = 28 C = 16 N = color I = 7;
	SU  T = 29 C = 16 N = color I = 7;
	SU  T = 30 C = 16 N = color I = 7;
	SU  T = 31 C = 16 N = color I = 7;
	SU  T = 32 C = 16 N = color I = 7;
	SU  T = 33 C = 16 N = color I = 7;
	SU  T = 34 C = 16 N = color I = 7;
	SU  T = 35 C = 16 N = color I = 7;
	SU  T = 36 C = 16 N = color I = 7;
	SU  T = 37 C = 16 N = color I = 7;
	SU  T = 38 C = 16 N = color I = 7;
	SU  T = 39 C = 16 N = color I = 7;
	SU  T = 40 C = 16 N = color I = 7;
	SU  T = 41 C = 16 N = color I = 7;
	SU  T = 42 C = 16 N = color I = 7;
	SU  T = 43 C = 16 N = color I = 7;
	SU  T = 44 C = 16 N = color I = 7;
	SU  T = 45 C = 16 N = color I = 7;
	SU  T = 46 C = 16 N = color I = 7;
	SU  T = 47 C = 16 N = color I = 7;
	SU  T = 48 C = 16 N = color I = 7;
	SU  T = 49 C = 16 N = color I = 7;
	SU  T = 50 C = 16 N = color I = 7;
	SU  T = 51 C = 16 N = color I = 7;
	SU  T = 52 C = 16 N = color I = 7;
	SU  T = 53 C = 16 N = color I = 7;
	SU  T = 54 C = 16 N = color I = 7;
	SU  T = 55 C = 16 N = color I = 7;
	SU  T = 56 C = 16 N = color I = 7;

	SU  C = 17 N = color I = 4;
	SU  T = 1 C = 17 N = color I = 4;
	SU  T = 2 C = 17 N = color I = 4;
	SU  T = 3 C = 17 N = color I = 4;
	SU  T = 4 C = 17 N = color I = 4;
	SU  T = 5 C = 17 N = color I = 4;
	SU  T = 6 C = 17 N = color I = 4;
	SU  T = 7 C = 17 N = color I = 4;
	SU  T = 8 C = 17 N = color I = 4;
	SU  T = 9 C = 17 N = color I = 4;
	SU  T = 10 C = 17 N = color I = 4;
	SU  T = 11 C = 17 N = color I = 4;
	SU  T = 12 C = 17 N = color I = 4;
	SU  T = 13 C = 17 N = color I = 4;
	SU  T = 14 C = 17 N = color I = 4;
	SU  T = 15 C = 17 N = color I = 4;
	SU  T = 16 C = 17 N = color I = 4;
	SU  T = 17 C = 17 N = color I = 4;
	SU  T = 18 C = 17 N = color I = 4;
	SU  T = 19 C = 17 N = color I = 4;
	SU  T = 20 C = 17 N = color I = 4;
	SU  T = 21 C = 17 N = color I = 4;
	SU  T = 22 C = 17 N = color I = 4;
	SU  T = 23 C = 17 N = color I = 4;
	SU  T = 24 C = 17 N = color I = 4;
	SU  T = 25 C = 17 N = color I = 4;
	SU  T = 26 C = 17 N = color I = 4;
	SU  T = 27 C = 17 N = color I = 4;
	SU  T = 28 C = 17 N = color I = 4;
	SU  T = 29 C = 17 N = color I = 4;
	SU  T = 30 C = 17 N = color I = 4;
	SU  T = 31 C = 17 N = color I = 4;
	SU  T = 32 C = 17 N = color I = 4;
	SU  T = 33 C = 17 N = color I = 4;
	SU  T = 34 C = 17 N = color I = 4;
	SU  T = 35 C = 17 N = color I = 4;
	SU  T = 36 C = 17 N = color I = 4;
	SU  T = 37 C = 17 N = color I = 4;
	SU  T = 38 C = 17 N = color I = 4;
	SU  T = 39 C = 17 N = color I = 4;
	SU  T = 40 C = 17 N = color I = 4;
	SU  T = 41 C = 17 N = color I = 4;
	SU  T = 42 C = 17 N = color I = 4;
	SU  T = 43 C = 17 N = color I = 4;
	SU  T = 44 C = 17 N = color I = 4;
	SU  T = 45 C = 17 N = color I = 4;
	SU  T = 46 C = 17 N = color I = 4;
	SU  T = 47 C = 17 N = color I = 4;
	SU  T = 48 C = 17 N = color I = 4;
	SU  T = 49 C = 17 N = color I = 4;
	SU  T = 50 C = 17 N = color I = 4;
	SU  T = 51 C = 17 N = color I = 4;
	SU  T = 52 C = 17 N = color I = 4;
	SU  T = 53 C = 17 N = color I = 4;
	SU  T = 54 C = 17 N = color I = 4;
	SU  T = 55 C = 17 N = color I = 4;
	SU  T = 56 C = 17 N = color I = 4;

	SU  C = 18 N = color I = 7;
	SU  T = 1 C = 18 N = color I = 7;
	SU  T = 2 C = 18 N = color I = 7;
	SU  T = 3 C = 18 N = color I = 7;
	SU  T = 4 C = 18 N = color I = 7;
	SU  T = 5 C = 18 N = color I = 7;
	SU  T = 6 C = 18 N = color I = 7;
	SU  T = 7 C = 18 N = color I = 7;
	SU  T = 8 C = 18 N = color I = 7;
	SU  T = 9 C = 18 N = color I = 7;
	SU  T = 10 C = 18 N = color I = 7;
	SU  T = 11 C = 18 N = color I = 7;
	SU  T = 12 C = 18 N = color I = 7;
	SU  T = 13 C = 18 N = color I = 7;
	SU  T = 14 C = 18 N = color I = 7;
	SU  T = 15 C = 18 N = color I = 7;
	SU  T = 16 C = 18 N = color I = 7;
	SU  T = 17 C = 18 N = color I = 7;
	SU  T = 18 C = 18 N = color I = 7;
	SU  T = 19 C = 18 N = color I = 7;
	SU  T = 20 C = 18 N = color I = 7;
	SU  T = 21 C = 18 N = color I = 7;
	SU  T = 22 C = 18 N = color I = 7;
	SU  T = 23 C = 18 N = color I = 7;
	SU  T = 24 C = 18 N = color I = 7;
	SU  T = 25 C = 18 N = color I = 7;
	SU  T = 26 C = 18 N = color I = 7;
	SU  T = 27 C = 18 N = color I = 7;
	SU  T = 28 C = 18 N = color I = 7;
	SU  T = 29 C = 18 N = color I = 7;
	SU  T = 30 C = 18 N = color I = 7;
	SU  T = 31 C = 18 N = color I = 7;
	SU  T = 32 C = 18 N = color I = 7;
	SU  T = 33 C = 18 N = color I = 7;
	SU  T = 34 C = 18 N = color I = 7;
	SU  T = 35 C = 18 N = color I = 7;
	SU  T = 36 C = 18 N = color I = 7;
	SU  T = 37 C = 18 N = color I = 7;
	SU  T = 38 C = 18 N = color I = 7;
	SU  T = 39 C = 18 N = color I = 7;
	SU  T = 40 C = 18 N = color I = 7;
	SU  T = 41 C = 18 N = color I = 7;
	SU  T = 42 C = 18 N = color I = 7;
	SU  T = 43 C = 18 N = color I = 7;
	SU  T = 44 C = 18 N = color I = 7;
	SU  T = 45 C = 18 N = color I = 7;
	SU  T = 46 C = 18 N = color I = 7;
	SU  T = 47 C = 18 N = color I = 7;
	SU  T = 48 C = 18 N = color I = 7;
	SU  T = 49 C = 18 N = color I = 7;
	SU  T = 50 C = 18 N = color I = 7;
	SU  T = 51 C = 18 N = color I = 7;
	SU  T = 52 C = 18 N = color I = 7;
	SU  T = 53 C = 18 N = color I = 7;
	SU  T = 54 C = 18 N = color I = 7;
	SU  T = 55 C = 18 N = color I = 7;
	SU  T = 56 C = 18 N = color I = 7;

	SU  C = 19 N = color I = 13;
	SU  T = 1 C = 19 N = color I = 4;
	SU  T = 2 C = 19 N = color I = 4;
	SU  T = 3 C = 19 N = color I = 4;
	SU  T = 4 C = 19 N = color I = 4;
	SU  T = 5 C = 19 N = color I = 4;
	SU  T = 6 C = 19 N = color I = 4;
	SU  T = 7 C = 19 N = color I = 4;
	SU  T = 8 C = 19 N = color I = 4;
	SU  T = 9 C = 19 N = color I = 4;
	SU  T = 10 C = 19 N = color I = 4;
	SU  T = 11 C = 19 N = color I = 4;
	SU  T = 12 C = 19 N = color I = 4;
	SU  T = 13 C = 19 N = color I = 4;
	SU  T = 14 C = 19 N = color I = 4;
	SU  T = 15 C = 19 N = color I = 4;
	SU  T = 16 C = 19 N = color I = 4;
	SU  T = 17 C = 19 N = color I = 4;
	SU  T = 18 C = 19 N = color I = 4;
	SU  T = 19 C = 19 N = color I = 4;
	SU  T = 20 C = 19 N = color I = 4;
	SU  T = 21 C = 19 N = color I = 4;
	SU  T = 22 C = 19 N = color I = 4;
	SU  T = 23 C = 19 N = color I = 4;
	SU  T = 24 C = 19 N = color I = 4;
	SU  T = 25 C = 19 N = color I = 4;
	SU  T = 26 C = 19 N = color I = 4;
	SU  T = 27 C = 19 N = color I = 4;
	SU  T = 28 C = 19 N = color I = 4;
	SU  T = 29 C = 19 N = color I = 4;
	SU  T = 30 C = 19 N = color I = 4;
	SU  T = 31 C = 19 N = color I = 4;
	SU  T = 32 C = 19 N = color I = 4;
	SU  T = 33 C = 19 N = color I = 4;
	SU  T = 34 C = 19 N = color I = 4;
	SU  T = 35 C = 19 N = color I = 4;
	SU  T = 36 C = 19 N = color I = 4;
	SU  T = 37 C = 19 N = color I = 4;
	SU  T = 38 C = 19 N = color I = 4;
	SU  T = 39 C = 19 N = color I = 4;
	SU  T = 40 C = 19 N = color I = 4;
	SU  T = 41 C = 19 N = color I = 4;
	SU  T = 42 C = 19 N = color I = 4;
	SU  T = 43 C = 19 N = color I = 4;
	SU  T = 44 C = 19 N = color I = 4;
	SU  T = 45 C = 19 N = color I = 4;
	SU  T = 46 C = 19 N = color I = 4;
	SU  T = 47 C = 19 N = color I = 4;
	SU  T = 48 C = 19 N = color I = 4;
	SU  T = 49 C = 19 N = color I = 4;
	SU  T = 50 C = 19 N = color I = 4;
	SU  T = 51 C = 19 N = color I = 4;
	SU  T = 52 C = 19 N = color I = 4;
	SU  T = 53 C = 19 N = color I = 4;
	SU  T = 54 C = 19 N = color I = 4;
	SU  T = 55 C = 19 N = color I = 4;
	SU  T = 56 C = 19 N = color I = 4;

	SU  C = 20 N = color I = 13;
	SU  T = 1 C = 20 N = color I = 4;
	SU  T = 2 C = 20 N = color I = 4;
	SU  T = 3 C = 20 N = color I = 4;
	SU  T = 4 C = 20 N = color I = 4;
	SU  T = 5 C = 20 N = color I = 4;
	SU  T = 6 C = 20 N = color I = 4;
	SU  T = 7 C = 20 N = color I = 4;
	SU  T = 8 C = 20 N = color I = 4;
	SU  T = 9 C = 20 N = color I = 4;
	SU  T = 10 C = 20 N = color I = 4;
	SU  T = 11 C = 20 N = color I = 4;
	SU  T = 12 C = 20 N = color I = 4;
	SU  T = 13 C = 20 N = color I = 4;
	SU  T = 14 C = 20 N = color I = 4;
	SU  T = 15 C = 20 N = color I = 4;
	SU  T = 16 C = 20 N = color I = 4;
	SU  T = 17 C = 20 N = color I = 4;
	SU  T = 18 C = 20 N = color I = 4;
	SU  T = 19 C = 20 N = color I = 4;
	SU  T = 20 C = 20 N = color I = 4;
	SU  T = 21 C = 20 N = color I = 4;
	SU  T = 22 C = 20 N = color I = 4;
	SU  T = 23 C = 20 N = color I = 4;
	SU  T = 24 C = 20 N = color I = 4;
	SU  T = 25 C = 20 N = color I = 4;
	SU  T = 26 C = 20 N = color I = 4;
	SU  T = 27 C = 20 N = color I = 4;
	SU  T = 28 C = 20 N = color I = 4;
	SU  T = 29 C = 20 N = color I = 4;
	SU  T = 30 C = 20 N = color I = 4;
	SU  T = 31 C = 20 N = color I = 4;
	SU  T = 32 C = 20 N = color I = 4;
	SU  T = 33 C = 20 N = color I = 4;
	SU  T = 34 C = 20 N = color I = 4;
	SU  T = 35 C = 20 N = color I = 4;
	SU  T = 36 C = 20 N = color I = 4;
	SU  T = 37 C = 20 N = color I = 4;
	SU  T = 38 C = 20 N = color I = 4;
	SU  T = 39 C = 20 N = color I = 4;
	SU  T = 40 C = 20 N = color I = 4;
	SU  T = 41 C = 20 N = color I = 4;
	SU  T = 42 C = 20 N = color I = 4;
	SU  T = 43 C = 20 N = color I = 4;
	SU  T = 44 C = 20 N = color I = 4;
	SU  T = 45 C = 20 N = color I = 4;
	SU  T = 46 C = 20 N = color I = 4;
	SU  T = 47 C = 20 N = color I = 4;
	SU  T = 48 C = 20 N = color I = 4;
	SU  T = 49 C = 20 N = color I = 4;
	SU  T = 50 C = 20 N = color I = 4;
	SU  T = 51 C = 20 N = color I = 4;
	SU  T = 52 C = 20 N = color I = 4;
	SU  T = 53 C = 20 N = color I = 4;
	SU  T = 54 C = 20 N = color I = 4;
	SU  T = 55 C = 20 N = color I = 4;
	SU  T = 56 C = 20 N = color I = 4;

	SU  C = 21 N = color I = 13;
	SU  T = 1 C = 21 N = color I = 4;
	SU  T = 2 C = 21 N = color I = 4;
	SU  T = 3 C = 21 N = color I = 4;
	SU  T = 4 C = 21 N = color I = 4;
	SU  T = 5 C = 21 N = color I = 4;
	SU  T = 6 C = 21 N = color I = 4;
	SU  T = 7 C = 21 N = color I = 4;
	SU  T = 8 C = 21 N = color I = 4;
	SU  T = 9 C = 21 N = color I = 4;
	SU  T = 10 C = 21 N = color I = 4;
	SU  T = 11 C = 21 N = color I = 4;
	SU  T = 12 C = 21 N = color I = 4;
	SU  T = 13 C = 21 N = color I = 4;
	SU  T = 14 C = 21 N = color I = 4;
	SU  T = 15 C = 21 N = color I = 4;
	SU  T = 16 C = 21 N = color I = 4;
	SU  T = 17 C = 21 N = color I = 4;
	SU  T = 18 C = 21 N = color I = 4;
	SU  T = 19 C = 21 N = color I = 4;
	SU  T = 20 C = 21 N = color I = 4;
	SU  T = 21 C = 21 N = color I = 4;
	SU  T = 22 C = 21 N = color I = 4;
	SU  T = 23 C = 21 N = color I = 4;
	SU  T = 24 C = 21 N = color I = 4;
	SU  T = 25 C = 21 N = color I = 4;
	SU  T = 26 C = 21 N = color I = 4;
	SU  T = 27 C = 21 N = color I = 4;
	SU  T = 28 C = 21 N = color I = 4;
	SU  T = 29 C = 21 N = color I = 4;
	SU  T = 30 C = 21 N = color I = 4;
	SU  T = 31 C = 21 N = color I = 4;
	SU  T = 32 C = 21 N = color I = 4;
	SU  T = 33 C = 21 N = color I = 4;
	SU  T = 34 C = 21 N = color I = 4;
	SU  T = 35 C = 21 N = color I = 4;
	SU  T = 36 C = 21 N = color I = 4;
	SU  T = 37 C = 21 N = color I = 4;
	SU  T = 38 C = 21 N = color I = 4;
	SU  T = 39 C = 21 N = color I = 4;
	SU  T = 40 C = 21 N = color I = 4;
	SU  T = 41 C = 21 N = color I = 4;
	SU  T = 42 C = 21 N = color I = 4;
	SU  T = 43 C = 21 N = color I = 4;
	SU  T = 44 C = 21 N = color I = 4;
	SU  T = 45 C = 21 N = color I = 4;
	SU  T = 46 C = 21 N = color I = 4;
	SU  T = 47 C = 21 N = color I = 4;
	SU  T = 48 C = 21 N = color I = 4;
	SU  T = 49 C = 21 N = color I = 4;
	SU  T = 50 C = 21 N = color I = 4;
	SU  T = 51 C = 21 N = color I = 4;
	SU  T = 52 C = 21 N = color I = 4;
	SU  T = 53 C = 21 N = color I = 4;
	SU  T = 54 C = 21 N = color I = 4;
	SU  T = 55 C = 21 N = color I = 4;
	SU  T = 56 C = 21 N = color I = 4;

	SU  C = 22 N = color I = 13;
	SU  T = 1 C = 22 N = color I = 4;
	SU  T = 2 C = 22 N = color I = 4;
	SU  T = 3 C = 22 N = color I = 4;
	SU  T = 4 C = 22 N = color I = 4;
	SU  T = 5 C = 22 N = color I = 4;
	SU  T = 6 C = 22 N = color I = 4;
	SU  T = 7 C = 22 N = color I = 4;
	SU  T = 8 C = 22 N = color I = 4;
	SU  T = 9 C = 22 N = color I = 4;
	SU  T = 10 C = 22 N = color I = 4;
	SU  T = 11 C = 22 N = color I = 4;
	SU  T = 12 C = 22 N = color I = 4;
	SU  T = 13 C = 22 N = color I = 4;
	SU  T = 14 C = 22 N = color I = 4;
	SU  T = 15 C = 22 N = color I = 4;
	SU  T = 16 C = 22 N = color I = 4;
	SU  T = 17 C = 22 N = color I = 4;
	SU  T = 18 C = 22 N = color I = 4;
	SU  T = 19 C = 22 N = color I = 4;
	SU  T = 20 C = 22 N = color I = 4;
	SU  T = 21 C = 22 N = color I = 4;
	SU  T = 22 C = 22 N = color I = 4;
	SU  T = 23 C = 22 N = color I = 4;
	SU  T = 24 C = 22 N = color I = 4;
	SU  T = 25 C = 22 N = color I = 4;
	SU  T = 26 C = 22 N = color I = 4;
	SU  T = 27 C = 22 N = color I = 4;
	SU  T = 28 C = 22 N = color I = 4;
	SU  T = 29 C = 22 N = color I = 4;
	SU  T = 30 C = 22 N = color I = 4;
	SU  T = 31 C = 22 N = color I = 4;
	SU  T = 32 C = 22 N = color I = 4;
	SU  T = 33 C = 22 N = color I = 4;
	SU  T = 34 C = 22 N = color I = 4;
	SU  T = 35 C = 22 N = color I = 4;
	SU  T = 36 C = 22 N = color I = 4;
	SU  T = 37 C = 22 N = color I = 4;
	SU  T = 38 C = 22 N = color I = 4;
	SU  T = 39 C = 22 N = color I = 4;
	SU  T = 40 C = 22 N = color I = 4;
	SU  T = 41 C = 22 N = color I = 4;
	SU  T = 42 C = 22 N = color I = 4;
	SU  T = 43 C = 22 N = color I = 4;
	SU  T = 44 C = 22 N = color I = 4;
	SU  T = 45 C = 22 N = color I = 4;
	SU  T = 46 C = 22 N = color I = 4;
	SU  T = 47 C = 22 N = color I = 4;
	SU  T = 48 C = 22 N = color I = 4;
	SU  T = 49 C = 22 N = color I = 4;
	SU  T = 50 C = 22 N = color I = 4;
	SU  T = 51 C = 22 N = color I = 4;
	SU  T = 52 C = 22 N = color I = 4;
	SU  T = 53 C = 22 N = color I = 4;
	SU  T = 54 C = 22 N = color I = 4;
	SU  T = 55 C = 22 N = color I = 4;
	SU  T = 56 C = 22 N = color I = 4;

	SU  C = 23 N = color I = 13;
	SU  T = 1 C = 23 N = color I = 4;
	SU  T = 2 C = 23 N = color I = 4;
	SU  T = 3 C = 23 N = color I = 4;
	SU  T = 4 C = 23 N = color I = 4;
	SU  T = 5 C = 23 N = color I = 4;
	SU  T = 6 C = 23 N = color I = 4;
	SU  T = 7 C = 23 N = color I = 4;
	SU  T = 8 C = 23 N = color I = 4;
	SU  T = 9 C = 23 N = color I = 4;
	SU  T = 10 C = 23 N = color I = 4;
	SU  T = 11 C = 23 N = color I = 4;
	SU  T = 12 C = 23 N = color I = 4;
	SU  T = 13 C = 23 N = color I = 4;
	SU  T = 14 C = 23 N = color I = 4;
	SU  T = 15 C = 23 N = color I = 4;
	SU  T = 16 C = 23 N = color I = 4;
	SU  T = 17 C = 23 N = color I = 4;
	SU  T = 18 C = 23 N = color I = 4;
	SU  T = 19 C = 23 N = color I = 4;
	SU  T = 20 C = 23 N = color I = 4;
	SU  T = 21 C = 23 N = color I = 4;
	SU  T = 22 C = 23 N = color I = 4;
	SU  T = 23 C = 23 N = color I = 4;
	SU  T = 24 C = 23 N = color I = 4;
	SU  T = 25 C = 23 N = color I = 4;
	SU  T = 26 C = 23 N = color I = 4;
	SU  T = 27 C = 23 N = color I = 4;
	SU  T = 28 C = 23 N = color I = 4;
	SU  T = 29 C = 23 N = color I = 4;
	SU  T = 30 C = 23 N = color I = 4;
	SU  T = 31 C = 23 N = color I = 4;
	SU  T = 32 C = 23 N = color I = 4;
	SU  T = 33 C = 23 N = color I = 4;
	SU  T = 34 C = 23 N = color I = 4;
	SU  T = 35 C = 23 N = color I = 4;
	SU  T = 36 C = 23 N = color I = 4;
	SU  T = 37 C = 23 N = color I = 4;
	SU  T = 38 C = 23 N = color I = 4;
	SU  T = 39 C = 23 N = color I = 4;
	SU  T = 40 C = 23 N = color I = 4;
	SU  T = 41 C = 23 N = color I = 4;
	SU  T = 42 C = 23 N = color I = 4;
	SU  T = 43 C = 23 N = color I = 4;
	SU  T = 44 C = 23 N = color I = 4;
	SU  T = 45 C = 23 N = color I = 4;
	SU  T = 46 C = 23 N = color I = 4;
	SU  T = 47 C = 23 N = color I = 4;
	SU  T = 48 C = 23 N = color I = 4;
	SU  T = 49 C = 23 N = color I = 4;
	SU  T = 50 C = 23 N = color I = 4;
	SU  T = 51 C = 23 N = color I = 4;
	SU  T = 52 C = 23 N = color I = 4;
	SU  T = 53 C = 23 N = color I = 4;
	SU  T = 54 C = 23 N = color I = 4;
	SU  T = 55 C = 23 N = color I = 4;
	SU  T = 56 C = 23 N = color I = 4;

	SU  C = 24 N = color I = 4;
	SU  T = 1 C = 24 N = color I = 4;
	SU  T = 2 C = 24 N = color I = 4;
	SU  T = 3 C = 24 N = color I = 4;
	SU  T = 4 C = 24 N = color I = 4;
	SU  T = 5 C = 24 N = color I = 4;
	SU  T = 6 C = 24 N = color I = 4;
	SU  T = 7 C = 24 N = color I = 4;
	SU  T = 8 C = 24 N = color I = 4;
	SU  T = 9 C = 24 N = color I = 4;
	SU  T = 10 C = 24 N = color I = 4;
	SU  T = 11 C = 24 N = color I = 4;
	SU  T = 12 C = 24 N = color I = 4;
	SU  T = 13 C = 24 N = color I = 4;
	SU  T = 14 C = 24 N = color I = 4;
	SU  T = 15 C = 24 N = color I = 4;
	SU  T = 16 C = 24 N = color I = 4;
	SU  T = 17 C = 24 N = color I = 4;
	SU  T = 18 C = 24 N = color I = 4;
	SU  T = 19 C = 24 N = color I = 4;
	SU  T = 20 C = 24 N = color I = 4;
	SU  T = 21 C = 24 N = color I = 4;
	SU  T = 22 C = 24 N = color I = 4;
	SU  T = 23 C = 24 N = color I = 4;
	SU  T = 24 C = 24 N = color I = 4;
	SU  T = 25 C = 24 N = color I = 4;
	SU  T = 26 C = 24 N = color I = 4;
	SU  T = 27 C = 24 N = color I = 4;
	SU  T = 28 C = 24 N = color I = 4;
	SU  T = 29 C = 24 N = color I = 4;
	SU  T = 30 C = 24 N = color I = 4;
	SU  T = 31 C = 24 N = color I = 4;
	SU  T = 32 C = 24 N = color I = 4;
	SU  T = 33 C = 24 N = color I = 4;
	SU  T = 34 C = 24 N = color I = 4;
	SU  T = 35 C = 24 N = color I = 4;
	SU  T = 36 C = 24 N = color I = 4;
	SU  T = 37 C = 24 N = color I = 4;
	SU  T = 38 C = 24 N = color I = 4;
	SU  T = 39 C = 24 N = color I = 4;
	SU  T = 40 C = 24 N = color I = 4;
	SU  T = 41 C = 24 N = color I = 4;
	SU  T = 42 C = 24 N = color I = 4;
	SU  T = 43 C = 24 N = color I = 4;
	SU  T = 44 C = 24 N = color I = 4;
	SU  T = 45 C = 24 N = color I = 4;
	SU  T = 46 C = 24 N = color I = 4;
	SU  T = 47 C = 24 N = color I = 4;
	SU  T = 48 C = 24 N = color I = 4;
	SU  T = 49 C = 24 N = color I = 4;
	SU  T = 50 C = 24 N = color I = 4;
	SU  T = 51 C = 24 N = color I = 4;
	SU  T = 52 C = 24 N = color I = 4;
	SU  T = 53 C = 24 N = color I = 4;
	SU  T = 54 C = 24 N = color I = 4;
	SU  T = 55 C = 24 N = color I = 4;
	SU  T = 56 C = 24 N = color I = 4;

	SU  C = 25 N = color I = 4;
	SU  T = 1 C = 25 N = color I = 4;
	SU  T = 2 C = 25 N = color I = 4;
	SU  T = 3 C = 25 N = color I = 4;
	SU  T = 4 C = 25 N = color I = 4;
	SU  T = 5 C = 25 N = color I = 4;
	SU  T = 6 C = 25 N = color I = 4;
	SU  T = 7 C = 25 N = color I = 4;
	SU  T = 8 C = 25 N = color I = 4;
	SU  T = 9 C = 25 N = color I = 4;
	SU  T = 10 C = 25 N = color I = 4;
	SU  T = 11 C = 25 N = color I = 4;
	SU  T = 12 C = 25 N = color I = 4;
	SU  T = 13 C = 25 N = color I = 4;
	SU  T = 14 C = 25 N = color I = 4;
	SU  T = 15 C = 25 N = color I = 4;
	SU  T = 16 C = 25 N = color I = 4;
	SU  T = 17 C = 25 N = color I = 4;
	SU  T = 18 C = 25 N = color I = 4;
	SU  T = 19 C = 25 N = color I = 4;
	SU  T = 20 C = 25 N = color I = 4;
	SU  T = 21 C = 25 N = color I = 4;
	SU  T = 22 C = 25 N = color I = 4;
	SU  T = 23 C = 25 N = color I = 4;
	SU  T = 24 C = 25 N = color I = 4;
	SU  T = 25 C = 25 N = color I = 4;
	SU  T = 26 C = 25 N = color I = 4;
	SU  T = 27 C = 25 N = color I = 4;
	SU  T = 28 C = 25 N = color I = 4;
	SU  T = 29 C = 25 N = color I = 4;
	SU  T = 30 C = 25 N = color I = 4;
	SU  T = 31 C = 25 N = color I = 4;
	SU  T = 32 C = 25 N = color I = 4;
	SU  T = 33 C = 25 N = color I = 4;
	SU  T = 34 C = 25 N = color I = 4;
	SU  T = 35 C = 25 N = color I = 4;
	SU  T = 36 C = 25 N = color I = 4;
	SU  T = 37 C = 25 N = color I = 4;
	SU  T = 38 C = 25 N = color I = 4;
	SU  T = 39 C = 25 N = color I = 4;
	SU  T = 40 C = 25 N = color I = 4;
	SU  T = 41 C = 25 N = color I = 4;
	SU  T = 42 C = 25 N = color I = 4;
	SU  T = 43 C = 25 N = color I = 4;
	SU  T = 44 C = 25 N = color I = 4;
	SU  T = 45 C = 25 N = color I = 4;
	SU  T = 46 C = 25 N = color I = 4;
	SU  T = 47 C = 25 N = color I = 4;
	SU  T = 48 C = 25 N = color I = 4;
	SU  T = 49 C = 25 N = color I = 4;
	SU  T = 50 C = 25 N = color I = 4;
	SU  T = 51 C = 25 N = color I = 4;
	SU  T = 52 C = 25 N = color I = 4;
	SU  T = 53 C = 25 N = color I = 4;
	SU  T = 54 C = 25 N = color I = 4;
	SU  T = 55 C = 25 N = color I = 4;
	SU  T = 56 C = 25 N = color I = 4;

	SU  C = 26 N = color I = 7;
	SU  T = 1 C = 26 N = color I = 7;
	SU  T = 2 C = 26 N = color I = 7;
	SU  T = 3 C = 26 N = color I = 7;
	SU  T = 4 C = 26 N = color I = 7;
	SU  T = 5 C = 26 N = color I = 7;
	SU  T = 6 C = 26 N = color I = 7;
	SU  T = 7 C = 26 N = color I = 7;
	SU  T = 8 C = 26 N = color I = 7;
	SU  T = 9 C = 26 N = color I = 7;
	SU  T = 10 C = 26 N = color I = 7;
	SU  T = 11 C = 26 N = color I = 7;
	SU  T = 12 C = 26 N = color I = 7;
	SU  T = 13 C = 26 N = color I = 7;
	SU  T = 14 C = 26 N = color I = 7;
	SU  T = 15 C = 26 N = color I = 7;
	SU  T = 16 C = 26 N = color I = 7;
	SU  T = 17 C = 26 N = color I = 7;
	SU  T = 18 C = 26 N = color I = 7;
	SU  T = 19 C = 26 N = color I = 7;
	SU  T = 20 C = 26 N = color I = 7;
	SU  T = 21 C = 26 N = color I = 7;
	SU  T = 22 C = 26 N = color I = 7;
	SU  T = 23 C = 26 N = color I = 7;
	SU  T = 24 C = 26 N = color I = 7;
	SU  T = 25 C = 26 N = color I = 7;
	SU  T = 26 C = 26 N = color I = 7;
	SU  T = 27 C = 26 N = color I = 7;
	SU  T = 28 C = 26 N = color I = 7;
	SU  T = 29 C = 26 N = color I = 7;
	SU  T = 30 C = 26 N = color I = 7;
	SU  T = 31 C = 26 N = color I = 7;
	SU  T = 32 C = 26 N = color I = 7;
	SU  T = 33 C = 26 N = color I = 7;
	SU  T = 34 C = 26 N = color I = 7;
	SU  T = 35 C = 26 N = color I = 7;
	SU  T = 36 C = 26 N = color I = 7;
	SU  T = 37 C = 26 N = color I = 7;
	SU  T = 38 C = 26 N = color I = 7;
	SU  T = 39 C = 26 N = color I = 7;
	SU  T = 40 C = 26 N = color I = 7;
	SU  T = 41 C = 26 N = color I = 7;
	SU  T = 42 C = 26 N = color I = 7;
	SU  T = 43 C = 26 N = color I = 7;
	SU  T = 44 C = 26 N = color I = 7;
	SU  T = 45 C = 26 N = color I = 7;
	SU  T = 46 C = 26 N = color I = 7;
	SU  T = 47 C = 26 N = color I = 7;
	SU  T = 48 C = 26 N = color I = 7;
	SU  T = 49 C = 26 N = color I = 7;
	SU  T = 50 C = 26 N = color I = 7;
	SU  T = 51 C = 26 N = color I = 7;
	SU  T = 52 C = 26 N = color I = 7;
	SU  T = 53 C = 26 N = color I = 7;
	SU  T = 54 C = 26 N = color I = 7;
	SU  T = 55 C = 26 N = color I = 7;
	SU  T = 56 C = 26 N = color I = 7;

	SU  C = 27 N = color I = 4;
	SU  T = 1 C = 27 N = color I = 4;
	SU  T = 2 C = 27 N = color I = 4;
	SU  T = 3 C = 27 N = color I = 4;
	SU  T = 4 C = 27 N = color I = 4;
	SU  T = 5 C = 27 N = color I = 4;
	SU  T = 6 C = 27 N = color I = 4;
	SU  T = 7 C = 27 N = color I = 4;
	SU  T = 8 C = 27 N = color I = 4;
	SU  T = 9 C = 27 N = color I = 4;
	SU  T = 10 C = 27 N = color I = 4;
	SU  T = 11 C = 27 N = color I = 4;
	SU  T = 12 C = 27 N = color I = 4;
	SU  T = 13 C = 27 N = color I = 4;
	SU  T = 14 C = 27 N = color I = 4;
	SU  T = 15 C = 27 N = color I = 4;
	SU  T = 16 C = 27 N = color I = 4;
	SU  T = 17 C = 27 N = color I = 4;
	SU  T = 18 C = 27 N = color I = 4;
	SU  T = 19 C = 27 N = color I = 4;
	SU  T = 20 C = 27 N = color I = 4;
	SU  T = 21 C = 27 N = color I = 4;
	SU  T = 22 C = 27 N = color I = 4;
	SU  T = 23 C = 27 N = color I = 4;
	SU  T = 24 C = 27 N = color I = 4;
	SU  T = 25 C = 27 N = color I = 4;
	SU  T = 26 C = 27 N = color I = 4;
	SU  T = 27 C = 27 N = color I = 4;
	SU  T = 28 C = 27 N = color I = 4;
	SU  T = 29 C = 27 N = color I = 4;
	SU  T = 30 C = 27 N = color I = 4;
	SU  T = 31 C = 27 N = color I = 4;
	SU  T = 32 C = 27 N = color I = 4;
	SU  T = 33 C = 27 N = color I = 4;
	SU  T = 34 C = 27 N = color I = 4;
	SU  T = 35 C = 27 N = color I = 4;
	SU  T = 36 C = 27 N = color I = 4;
	SU  T = 37 C = 27 N = color I = 4;
	SU  T = 38 C = 27 N = color I = 4;
	SU  T = 39 C = 27 N = color I = 4;
	SU  T = 40 C = 27 N = color I = 4;
	SU  T = 41 C = 27 N = color I = 4;
	SU  T = 42 C = 27 N = color I = 4;
	SU  T = 43 C = 27 N = color I = 4;
	SU  T = 44 C = 27 N = color I = 4;
	SU  T = 45 C = 27 N = color I = 4;
	SU  T = 46 C = 27 N = color I = 4;
	SU  T = 47 C = 27 N = color I = 4;
	SU  T = 48 C = 27 N = color I = 4;
	SU  T = 49 C = 27 N = color I = 4;
	SU  T = 50 C = 27 N = color I = 4;
	SU  T = 51 C = 27 N = color I = 4;
	SU  T = 52 C = 27 N = color I = 4;
	SU  T = 53 C = 27 N = color I = 4;
	SU  T = 54 C = 27 N = color I = 4;
	SU  T = 55 C = 27 N = color I = 4;
	SU  T = 56 C = 27 N = color I = 4;

	SU  C = 28 N = color I = 7;
	SU  T = 1 C = 28 N = color I = 7;
	SU  T = 2 C = 28 N = color I = 7;
	SU  T = 3 C = 28 N = color I = 7;
	SU  T = 4 C = 28 N = color I = 7;
	SU  T = 5 C = 28 N = color I = 7;
	SU  T = 6 C = 28 N = color I = 7;
	SU  T = 7 C = 28 N = color I = 7;
	SU  T = 8 C = 28 N = color I = 7;
	SU  T = 9 C = 28 N = color I = 7;
	SU  T = 10 C = 28 N = color I = 7;
	SU  T = 11 C = 28 N = color I = 7;
	SU  T = 12 C = 28 N = color I = 7;
	SU  T = 13 C = 28 N = color I = 7;
	SU  T = 14 C = 28 N = color I = 7;
	SU  T = 15 C = 28 N = color I = 7;
	SU  T = 16 C = 28 N = color I = 7;
	SU  T = 17 C = 28 N = color I = 7;
	SU  T = 18 C = 28 N = color I = 7;
	SU  T = 19 C = 28 N = color I = 7;
	SU  T = 20 C = 28 N = color I = 7;
	SU  T = 21 C = 28 N = color I = 7;
	SU  T = 22 C = 28 N = color I = 7;
	SU  T = 23 C = 28 N = color I = 7;
	SU  T = 24 C = 28 N = color I = 7;
	SU  T = 25 C = 28 N = color I = 7;
	SU  T = 26 C = 28 N = color I = 7;
	SU  T = 27 C = 28 N = color I = 7;
	SU  T = 28 C = 28 N = color I = 7;
	SU  T = 29 C = 28 N = color I = 7;
	SU  T = 30 C = 28 N = color I = 7;
	SU  T = 31 C = 28 N = color I = 7;
	SU  T = 32 C = 28 N = color I = 7;
	SU  T = 33 C = 28 N = color I = 7;
	SU  T = 34 C = 28 N = color I = 7;
	SU  T = 35 C = 28 N = color I = 7;
	SU  T = 36 C = 28 N = color I = 7;
	SU  T = 37 C = 28 N = color I = 7;
	SU  T = 38 C = 28 N = color I = 7;
	SU  T = 39 C = 28 N = color I = 7;
	SU  T = 40 C = 28 N = color I = 7;
	SU  T = 41 C = 28 N = color I = 7;
	SU  T = 42 C = 28 N = color I = 7;
	SU  T = 43 C = 28 N = color I = 7;
	SU  T = 44 C = 28 N = color I = 7;
	SU  T = 45 C = 28 N = color I = 7;
	SU  T = 46 C = 28 N = color I = 7;
	SU  T = 47 C = 28 N = color I = 7;
	SU  T = 48 C = 28 N = color I = 7;
	SU  T = 49 C = 28 N = color I = 7;
	SU  T = 50 C = 28 N = color I = 7;
	SU  T = 51 C = 28 N = color I = 7;
	SU  T = 52 C = 28 N = color I = 7;
	SU  T = 53 C = 28 N = color I = 7;
	SU  T = 54 C = 28 N = color I = 7;
	SU  T = 55 C = 28 N = color I = 7;
	SU  T = 56 C = 28 N = color I = 7;

	SU  C = 29 N = color I = 13;
	SU  T = 1 C = 29 N = color I = 4;
	SU  T = 2 C = 29 N = color I = 4;
	SU  T = 3 C = 29 N = color I = 4;
	SU  T = 4 C = 29 N = color I = 4;
	SU  T = 5 C = 29 N = color I = 4;
	SU  T = 6 C = 29 N = color I = 4;
	SU  T = 7 C = 29 N = color I = 4;
	SU  T = 8 C = 29 N = color I = 4;
	SU  T = 9 C = 29 N = color I = 4;
	SU  T = 10 C = 29 N = color I = 4;
	SU  T = 11 C = 29 N = color I = 4;
	SU  T = 12 C = 29 N = color I = 4;
	SU  T = 13 C = 29 N = color I = 4;
	SU  T = 14 C = 29 N = color I = 4;
	SU  T = 15 C = 29 N = color I = 4;
	SU  T = 16 C = 29 N = color I = 4;
	SU  T = 17 C = 29 N = color I = 4;
	SU  T = 18 C = 29 N = color I = 4;
	SU  T = 19 C = 29 N = color I = 4;
	SU  T = 20 C = 29 N = color I = 4;
	SU  T = 21 C = 29 N = color I = 4;
	SU  T = 22 C = 29 N = color I = 4;
	SU  T = 23 C = 29 N = color I = 4;
	SU  T = 24 C = 29 N = color I = 4;
	SU  T = 25 C = 29 N = color I = 4;
	SU  T = 26 C = 29 N = color I = 4;
	SU  T = 27 C = 29 N = color I = 4;
	SU  T = 28 C = 29 N = color I = 4;
	SU  T = 29 C = 29 N = color I = 4;
	SU  T = 30 C = 29 N = color I = 4;
	SU  T = 31 C = 29 N = color I = 4;
	SU  T = 32 C = 29 N = color I = 4;
	SU  T = 33 C = 29 N = color I = 4;
	SU  T = 34 C = 29 N = color I = 4;
	SU  T = 35 C = 29 N = color I = 4;
	SU  T = 36 C = 29 N = color I = 4;
	SU  T = 37 C = 29 N = color I = 4;
	SU  T = 38 C = 29 N = color I = 4;
	SU  T = 39 C = 29 N = color I = 4;
	SU  T = 40 C = 29 N = color I = 4;
	SU  T = 41 C = 29 N = color I = 4;
	SU  T = 42 C = 29 N = color I = 4;
	SU  T = 43 C = 29 N = color I = 4;
	SU  T = 44 C = 29 N = color I = 4;
	SU  T = 45 C = 29 N = color I = 4;
	SU  T = 46 C = 29 N = color I = 4;
	SU  T = 47 C = 29 N = color I = 4;
	SU  T = 48 C = 29 N = color I = 4;
	SU  T = 49 C = 29 N = color I = 4;
	SU  T = 50 C = 29 N = color I = 4;
	SU  T = 51 C = 29 N = color I = 4;
	SU  T = 52 C = 29 N = color I = 4;
	SU  T = 53 C = 29 N = color I = 4;
	SU  T = 54 C = 29 N = color I = 4;
	SU  T = 55 C = 29 N = color I = 4;
	SU  T = 56 C = 29 N = color I = 4;

	SU  C = 30 N = color I = 4;
	SU  T = 1 C = 30 N = color I = 4;
	SU  T = 2 C = 30 N = color I = 4;
	SU  T = 3 C = 30 N = color I = 4;
	SU  T = 4 C = 30 N = color I = 4;
	SU  T = 5 C = 30 N = color I = 4;
	SU  T = 6 C = 30 N = color I = 4;
	SU  T = 7 C = 30 N = color I = 4;
	SU  T = 8 C = 30 N = color I = 4;
	SU  T = 9 C = 30 N = color I = 4;
	SU  T = 10 C = 30 N = color I = 4;
	SU  T = 11 C = 30 N = color I = 4;
	SU  T = 12 C = 30 N = color I = 4;
	SU  T = 13 C = 30 N = color I = 4;
	SU  T = 14 C = 30 N = color I = 4;
	SU  T = 15 C = 30 N = color I = 4;
	SU  T = 16 C = 30 N = color I = 4;
	SU  T = 17 C = 30 N = color I = 4;
	SU  T = 18 C = 30 N = color I = 4;
	SU  T = 19 C = 30 N = color I = 4;
	SU  T = 20 C = 30 N = color I = 4;
	SU  T = 21 C = 30 N = color I = 4;
	SU  T = 22 C = 30 N = color I = 4;
	SU  T = 23 C = 30 N = color I = 4;
	SU  T = 24 C = 30 N = color I = 4;
	SU  T = 25 C = 30 N = color I = 4;
	SU  T = 26 C = 30 N = color I = 4;
	SU  T = 27 C = 30 N = color I = 4;
	SU  T = 28 C = 30 N = color I = 4;
	SU  T = 29 C = 30 N = color I = 4;
	SU  T = 30 C = 30 N = color I = 4;
	SU  T = 31 C = 30 N = color I = 4;
	SU  T = 32 C = 30 N = color I = 4;
	SU  T = 33 C = 30 N = color I = 4;
	SU  T = 34 C = 30 N = color I = 4;
	SU  T = 35 C = 30 N = color I = 4;
	SU  T = 36 C = 30 N = color I = 4;
	SU  T = 37 C = 30 N = color I = 4;
	SU  T = 38 C = 30 N = color I = 4;
	SU  T = 39 C = 30 N = color I = 4;
	SU  T = 40 C = 30 N = color I = 4;
	SU  T = 41 C = 30 N = color I = 4;
	SU  T = 42 C = 30 N = color I = 4;
	SU  T = 43 C = 30 N = color I = 4;
	SU  T = 44 C = 30 N = color I = 4;
	SU  T = 45 C = 30 N = color I = 4;
	SU  T = 46 C = 30 N = color I = 4;
	SU  T = 47 C = 30 N = color I = 4;
	SU  T = 48 C = 30 N = color I = 4;
	SU  T = 49 C = 30 N = color I = 4;
	SU  T = 50 C = 30 N = color I = 4;
	SU  T = 51 C = 30 N = color I = 4;
	SU  T = 52 C = 30 N = color I = 4;
	SU  T = 53 C = 30 N = color I = 4;
	SU  T = 54 C = 30 N = color I = 4;
	SU  T = 55 C = 30 N = color I = 4;
	SU  T = 56 C = 30 N = color I = 4;

	SU  C = 31 N = color I = 13;
	SU  T = 1 C = 31 N = color I = 4;
	SU  T = 2 C = 31 N = color I = 4;
	SU  T = 3 C = 31 N = color I = 4;
	SU  T = 4 C = 31 N = color I = 4;
	SU  T = 5 C = 31 N = color I = 4;
	SU  T = 6 C = 31 N = color I = 4;
	SU  T = 7 C = 31 N = color I = 4;
	SU  T = 8 C = 31 N = color I = 4;
	SU  T = 9 C = 31 N = color I = 4;
	SU  T = 10 C = 31 N = color I = 4;
	SU  T = 11 C = 31 N = color I = 4;
	SU  T = 12 C = 31 N = color I = 4;
	SU  T = 13 C = 31 N = color I = 4;
	SU  T = 14 C = 31 N = color I = 4;
	SU  T = 15 C = 31 N = color I = 4;
	SU  T = 16 C = 31 N = color I = 4;
	SU  T = 17 C = 31 N = color I = 4;
	SU  T = 18 C = 31 N = color I = 4;
	SU  T = 19 C = 31 N = color I = 4;
	SU  T = 20 C = 31 N = color I = 4;
	SU  T = 21 C = 31 N = color I = 4;
	SU  T = 22 C = 31 N = color I = 4;
	SU  T = 23 C = 31 N = color I = 4;
	SU  T = 24 C = 31 N = color I = 4;
	SU  T = 25 C = 31 N = color I = 4;
	SU  T = 26 C = 31 N = color I = 4;
	SU  T = 27 C = 31 N = color I = 4;
	SU  T = 28 C = 31 N = color I = 4;
	SU  T = 29 C = 31 N = color I = 4;
	SU  T = 30 C = 31 N = color I = 4;
	SU  T = 31 C = 31 N = color I = 4;
	SU  T = 32 C = 31 N = color I = 4;
	SU  T = 33 C = 31 N = color I = 4;
	SU  T = 34 C = 31 N = color I = 4;
	SU  T = 35 C = 31 N = color I = 4;
	SU  T = 36 C = 31 N = color I = 4;
	SU  T = 37 C = 31 N = color I = 4;
	SU  T = 38 C = 31 N = color I = 4;
	SU  T = 39 C = 31 N = color I = 4;
	SU  T = 40 C = 31 N = color I = 4;
	SU  T = 41 C = 31 N = color I = 4;
	SU  T = 42 C = 31 N = color I = 4;
	SU  T = 43 C = 31 N = color I = 4;
	SU  T = 44 C = 31 N = color I = 4;
	SU  T = 45 C = 31 N = color I = 4;
	SU  T = 46 C = 31 N = color I = 4;
	SU  T = 47 C = 31 N = color I = 4;
	SU  T = 48 C = 31 N = color I = 4;
	SU  T = 49 C = 31 N = color I = 4;
	SU  T = 50 C = 31 N = color I = 4;
	SU  T = 51 C = 31 N = color I = 4;
	SU  T = 52 C = 31 N = color I = 4;
	SU  T = 53 C = 31 N = color I = 4;
	SU  T = 54 C = 31 N = color I = 4;
	SU  T = 55 C = 31 N = color I = 4;
	SU  T = 56 C = 31 N = color I = 4;

	SU  C = 32 N = color I = 13;
	SU  T = 1 C = 32 N = color I = 4;
	SU  T = 2 C = 32 N = color I = 4;
	SU  T = 3 C = 32 N = color I = 4;
	SU  T = 4 C = 32 N = color I = 4;
	SU  T = 5 C = 32 N = color I = 4;
	SU  T = 6 C = 32 N = color I = 4;
	SU  T = 7 C = 32 N = color I = 4;
	SU  T = 8 C = 32 N = color I = 4;
	SU  T = 9 C = 32 N = color I = 4;
	SU  T = 10 C = 32 N = color I = 4;
	SU  T = 11 C = 32 N = color I = 4;
	SU  T = 12 C = 32 N = color I = 4;
	SU  T = 13 C = 32 N = color I = 4;
	SU  T = 14 C = 32 N = color I = 4;
	SU  T = 15 C = 32 N = color I = 4;
	SU  T = 16 C = 32 N = color I = 4;
	SU  T = 17 C = 32 N = color I = 4;
	SU  T = 18 C = 32 N = color I = 4;
	SU  T = 19 C = 32 N = color I = 4;
	SU  T = 20 C = 32 N = color I = 4;
	SU  T = 21 C = 32 N = color I = 4;
	SU  T = 22 C = 32 N = color I = 4;
	SU  T = 23 C = 32 N = color I = 4;
	SU  T = 24 C = 32 N = color I = 4;
	SU  T = 25 C = 32 N = color I = 4;
	SU  T = 26 C = 32 N = color I = 4;
	SU  T = 27 C = 32 N = color I = 4;
	SU  T = 28 C = 32 N = color I = 4;
	SU  T = 29 C = 32 N = color I = 4;
	SU  T = 30 C = 32 N = color I = 4;
	SU  T = 31 C = 32 N = color I = 4;
	SU  T = 32 C = 32 N = color I = 4;
	SU  T = 33 C = 32 N = color I = 4;
	SU  T = 34 C = 32 N = color I = 4;
	SU  T = 35 C = 32 N = color I = 4;
	SU  T = 36 C = 32 N = color I = 4;
	SU  T = 37 C = 32 N = color I = 4;
	SU  T = 38 C = 32 N = color I = 4;
	SU  T = 39 C = 32 N = color I = 4;
	SU  T = 40 C = 32 N = color I = 4;
	SU  T = 41 C = 32 N = color I = 4;
	SU  T = 42 C = 32 N = color I = 4;
	SU  T = 43 C = 32 N = color I = 4;
	SU  T = 44 C = 32 N = color I = 4;
	SU  T = 45 C = 32 N = color I = 4;
	SU  T = 46 C = 32 N = color I = 4;
	SU  T = 47 C = 32 N = color I = 4;
	SU  T = 48 C = 32 N = color I = 4;
	SU  T = 49 C = 32 N = color I = 4;
	SU  T = 50 C = 32 N = color I = 4;
	SU  T = 51 C = 32 N = color I = 4;
	SU  T = 52 C = 32 N = color I = 4;
	SU  T = 53 C = 32 N = color I = 4;
	SU  T = 54 C = 32 N = color I = 4;
	SU  T = 55 C = 32 N = color I = 4;
	SU  T = 56 C = 32 N = color I = 4;

	SU  C = 33 N = color I = 4;
	SU  T = 1 C = 33 N = color I = 4;
	SU  T = 2 C = 33 N = color I = 4;
	SU  T = 3 C = 33 N = color I = 4;
	SU  T = 4 C = 33 N = color I = 4;
	SU  T = 5 C = 33 N = color I = 4;
	SU  T = 6 C = 33 N = color I = 4;
	SU  T = 7 C = 33 N = color I = 4;
	SU  T = 8 C = 33 N = color I = 4;
	SU  T = 9 C = 33 N = color I = 4;
	SU  T = 10 C = 33 N = color I = 4;
	SU  T = 11 C = 33 N = color I = 4;
	SU  T = 12 C = 33 N = color I = 4;
	SU  T = 13 C = 33 N = color I = 4;
	SU  T = 14 C = 33 N = color I = 4;
	SU  T = 15 C = 33 N = color I = 4;
	SU  T = 16 C = 33 N = color I = 4;
	SU  T = 17 C = 33 N = color I = 4;
	SU  T = 18 C = 33 N = color I = 4;
	SU  T = 19 C = 33 N = color I = 4;
	SU  T = 20 C = 33 N = color I = 4;
	SU  T = 21 C = 33 N = color I = 4;
	SU  T = 22 C = 33 N = color I = 4;
	SU  T = 23 C = 33 N = color I = 4;
	SU  T = 24 C = 33 N = color I = 4;
	SU  T = 25 C = 33 N = color I = 4;
	SU  T = 26 C = 33 N = color I = 4;
	SU  T = 27 C = 33 N = color I = 4;
	SU  T = 28 C = 33 N = color I = 4;
	SU  T = 29 C = 33 N = color I = 4;
	SU  T = 30 C = 33 N = color I = 4;
	SU  T = 31 C = 33 N = color I = 4;
	SU  T = 32 C = 33 N = color I = 4;
	SU  T = 33 C = 33 N = color I = 4;
	SU  T = 34 C = 33 N = color I = 4;
	SU  T = 35 C = 33 N = color I = 4;
	SU  T = 36 C = 33 N = color I = 4;
	SU  T = 37 C = 33 N = color I = 4;
	SU  T = 38 C = 33 N = color I = 4;
	SU  T = 39 C = 33 N = color I = 4;
	SU  T = 40 C = 33 N = color I = 4;
	SU  T = 41 C = 33 N = color I = 4;
	SU  T = 42 C = 33 N = color I = 4;
	SU  T = 43 C = 33 N = color I = 4;
	SU  T = 44 C = 33 N = color I = 4;
	SU  T = 45 C = 33 N = color I = 4;
	SU  T = 46 C = 33 N = color I = 4;
	SU  T = 47 C = 33 N = color I = 4;
	SU  T = 48 C = 33 N = color I = 4;
	SU  T = 49 C = 33 N = color I = 4;
	SU  T = 50 C = 33 N = color I = 4;
	SU  T = 51 C = 33 N = color I = 4;
	SU  T = 52 C = 33 N = color I = 4;
	SU  T = 53 C = 33 N = color I = 4;
	SU  T = 54 C = 33 N = color I = 4;
	SU  T = 55 C = 33 N = color I = 4;
	SU  T = 56 C = 33 N = color I = 4;

	SU  C = 34 N = color I = 4;
	SU  T = 1 C = 34 N = color I = 4;
	SU  T = 2 C = 34 N = color I = 4;
	SU  T = 3 C = 34 N = color I = 4;
	SU  T = 4 C = 34 N = color I = 4;
	SU  T = 5 C = 34 N = color I = 4;
	SU  T = 6 C = 34 N = color I = 4;
	SU  T = 7 C = 34 N = color I = 4;
	SU  T = 8 C = 34 N = color I = 4;
	SU  T = 9 C = 34 N = color I = 4;
	SU  T = 10 C = 34 N = color I = 4;
	SU  T = 11 C = 34 N = color I = 4;
	SU  T = 12 C = 34 N = color I = 4;
	SU  T = 13 C = 34 N = color I = 4;
	SU  T = 14 C = 34 N = color I = 4;
	SU  T = 15 C = 34 N = color I = 4;
	SU  T = 16 C = 34 N = color I = 4;
	SU  T = 17 C = 34 N = color I = 4;
	SU  T = 18 C = 34 N = color I = 4;
	SU  T = 19 C = 34 N = color I = 4;
	SU  T = 20 C = 34 N = color I = 4;
	SU  T = 21 C = 34 N = color I = 4;
	SU  T = 22 C = 34 N = color I = 4;
	SU  T = 23 C = 34 N = color I = 4;
	SU  T = 24 C = 34 N = color I = 4;
	SU  T = 25 C = 34 N = color I = 4;
	SU  T = 26 C = 34 N = color I = 4;
	SU  T = 27 C = 34 N = color I = 4;
	SU  T = 28 C = 34 N = color I = 4;
	SU  T = 29 C = 34 N = color I = 4;
	SU  T = 30 C = 34 N = color I = 4;
	SU  T = 31 C = 34 N = color I = 4;
	SU  T = 32 C = 34 N = color I = 4;
	SU  T = 33 C = 34 N = color I = 4;
	SU  T = 34 C = 34 N = color I = 4;
	SU  T = 35 C = 34 N = color I = 4;
	SU  T = 36 C = 34 N = color I = 4;
	SU  T = 37 C = 34 N = color I = 4;
	SU  T = 38 C = 34 N = color I = 4;
	SU  T = 39 C = 34 N = color I = 4;
	SU  T = 40 C = 34 N = color I = 4;
	SU  T = 41 C = 34 N = color I = 4;
	SU  T = 42 C = 34 N = color I = 4;
	SU  T = 43 C = 34 N = color I = 4;
	SU  T = 44 C = 34 N = color I = 4;
	SU  T = 45 C = 34 N = color I = 4;
	SU  T = 46 C = 34 N = color I = 4;
	SU  T = 47 C = 34 N = color I = 4;
	SU  T = 48 C = 34 N = color I = 4;
	SU  T = 49 C = 34 N = color I = 4;
	SU  T = 50 C = 34 N = color I = 4;
	SU  T = 51 C = 34 N = color I = 4;
	SU  T = 52 C = 34 N = color I = 4;
	SU  T = 53 C = 34 N = color I = 4;
	SU  T = 54 C = 34 N = color I = 4;
	SU  T = 55 C = 34 N = color I = 4;
	SU  T = 56 C = 34 N = color I = 4;

	SU  C = 35 N = color I = 13;
	SU  T = 1 C = 35 N = color I = 4;
	SU  T = 2 C = 35 N = color I = 4;
	SU  T = 3 C = 35 N = color I = 4;
	SU  T = 4 C = 35 N = color I = 4;
	SU  T = 5 C = 35 N = color I = 4;
	SU  T = 6 C = 35 N = color I = 4;
	SU  T = 7 C = 35 N = color I = 4;
	SU  T = 8 C = 35 N = color I = 4;
	SU  T = 9 C = 35 N = color I = 4;
	SU  T = 10 C = 35 N = color I = 4;
	SU  T = 11 C = 35 N = color I = 4;
	SU  T = 12 C = 35 N = color I = 4;
	SU  T = 13 C = 35 N = color I = 4;
	SU  T = 14 C = 35 N = color I = 4;
	SU  T = 15 C = 35 N = color I = 4;
	SU  T = 16 C = 35 N = color I = 4;
	SU  T = 17 C = 35 N = color I = 4;
	SU  T = 18 C = 35 N = color I = 4;
	SU  T = 19 C = 35 N = color I = 4;
	SU  T = 20 C = 35 N = color I = 4;
	SU  T = 21 C = 35 N = color I = 4;
	SU  T = 22 C = 35 N = color I = 4;
	SU  T = 23 C = 35 N = color I = 4;
	SU  T = 24 C = 35 N = color I = 4;
	SU  T = 25 C = 35 N = color I = 4;
	SU  T = 26 C = 35 N = color I = 4;
	SU  T = 27 C = 35 N = color I = 4;
	SU  T = 28 C = 35 N = color I = 4;
	SU  T = 29 C = 35 N = color I = 4;
	SU  T = 30 C = 35 N = color I = 4;
	SU  T = 31 C = 35 N = color I = 4;
	SU  T = 32 C = 35 N = color I = 4;
	SU  T = 33 C = 35 N = color I = 4;
	SU  T = 34 C = 35 N = color I = 4;
	SU  T = 35 C = 35 N = color I = 4;
	SU  T = 36 C = 35 N = color I = 4;
	SU  T = 37 C = 35 N = color I = 4;
	SU  T = 38 C = 35 N = color I = 4;
	SU  T = 39 C = 35 N = color I = 4;
	SU  T = 40 C = 35 N = color I = 4;
	SU  T = 41 C = 35 N = color I = 4;
	SU  T = 42 C = 35 N = color I = 4;
	SU  T = 43 C = 35 N = color I = 4;
	SU  T = 44 C = 35 N = color I = 4;
	SU  T = 45 C = 35 N = color I = 4;
	SU  T = 46 C = 35 N = color I = 4;
	SU  T = 47 C = 35 N = color I = 4;
	SU  T = 48 C = 35 N = color I = 4;
	SU  T = 49 C = 35 N = color I = 4;
	SU  T = 50 C = 35 N = color I = 4;
	SU  T = 51 C = 35 N = color I = 4;
	SU  T = 52 C = 35 N = color I = 4;
	SU  T = 53 C = 35 N = color I = 4;
	SU  T = 54 C = 35 N = color I = 4;
	SU  T = 55 C = 35 N = color I = 4;
	SU  T = 56 C = 35 N = color I = 4;

	SU  C = 36 N = color I = 13;
	SU  T = 1 C = 36 N = color I = 4;
	SU  T = 2 C = 36 N = color I = 4;
	SU  T = 3 C = 36 N = color I = 4;
	SU  T = 4 C = 36 N = color I = 4;
	SU  T = 5 C = 36 N = color I = 4;
	SU  T = 6 C = 36 N = color I = 4;
	SU  T = 7 C = 36 N = color I = 4;
	SU  T = 8 C = 36 N = color I = 4;
	SU  T = 9 C = 36 N = color I = 4;
	SU  T = 10 C = 36 N = color I = 4;
	SU  T = 11 C = 36 N = color I = 4;
	SU  T = 12 C = 36 N = color I = 4;
	SU  T = 13 C = 36 N = color I = 4;
	SU  T = 14 C = 36 N = color I = 4;
	SU  T = 15 C = 36 N = color I = 4;
	SU  T = 16 C = 36 N = color I = 4;
	SU  T = 17 C = 36 N = color I = 4;
	SU  T = 18 C = 36 N = color I = 4;
	SU  T = 19 C = 36 N = color I = 4;
	SU  T = 20 C = 36 N = color I = 4;
	SU  T = 21 C = 36 N = color I = 4;
	SU  T = 22 C = 36 N = color I = 4;
	SU  T = 23 C = 36 N = color I = 4;
	SU  T = 24 C = 36 N = color I = 4;
	SU  T = 25 C = 36 N = color I = 4;
	SU  T = 26 C = 36 N = color I = 4;
	SU  T = 27 C = 36 N = color I = 4;
	SU  T = 28 C = 36 N = color I = 4;
	SU  T = 29 C = 36 N = color I = 4;
	SU  T = 30 C = 36 N = color I = 4;
	SU  T = 31 C = 36 N = color I = 4;
	SU  T = 32 C = 36 N = color I = 4;
	SU  T = 33 C = 36 N = color I = 4;
	SU  T = 34 C = 36 N = color I = 4;
	SU  T = 35 C = 36 N = color I = 4;
	SU  T = 36 C = 36 N = color I = 4;
	SU  T = 37 C = 36 N = color I = 4;
	SU  T = 38 C = 36 N = color I = 4;
	SU  T = 39 C = 36 N = color I = 4;
	SU  T = 40 C = 36 N = color I = 4;
	SU  T = 41 C = 36 N = color I = 4;
	SU  T = 42 C = 36 N = color I = 4;
	SU  T = 43 C = 36 N = color I = 4;
	SU  T = 44 C = 36 N = color I = 4;
	SU  T = 45 C = 36 N = color I = 4;
	SU  T = 46 C = 36 N = color I = 4;
	SU  T = 47 C = 36 N = color I = 4;
	SU  T = 48 C = 36 N = color I = 4;
	SU  T = 49 C = 36 N = color I = 4;
	SU  T = 50 C = 36 N = color I = 4;
	SU  T = 51 C = 36 N = color I = 4;
	SU  T = 52 C = 36 N = color I = 4;
	SU  T = 53 C = 36 N = color I = 4;
	SU  T = 54 C = 36 N = color I = 4;
	SU  T = 55 C = 36 N = color I = 4;
	SU  T = 56 C = 36 N = color I = 4;

	SU  C = 37 N = color I = 4;
	SU  T = 1 C = 37 N = color I = 4;
	SU  T = 2 C = 37 N = color I = 4;
	SU  T = 3 C = 37 N = color I = 4;
	SU  T = 4 C = 37 N = color I = 4;
	SU  T = 5 C = 37 N = color I = 4;
	SU  T = 6 C = 37 N = color I = 4;
	SU  T = 7 C = 37 N = color I = 4;
	SU  T = 8 C = 37 N = color I = 4;
	SU  T = 9 C = 37 N = color I = 4;
	SU  T = 10 C = 37 N = color I = 4;
	SU  T = 11 C = 37 N = color I = 4;
	SU  T = 12 C = 37 N = color I = 4;
	SU  T = 13 C = 37 N = color I = 4;
	SU  T = 14 C = 37 N = color I = 4;
	SU  T = 15 C = 37 N = color I = 4;
	SU  T = 16 C = 37 N = color I = 4;
	SU  T = 17 C = 37 N = color I = 4;
	SU  T = 18 C = 37 N = color I = 4;
	SU  T = 19 C = 37 N = color I = 4;
	SU  T = 20 C = 37 N = color I = 4;
	SU  T = 21 C = 37 N = color I = 4;
	SU  T = 22 C = 37 N = color I = 4;
	SU  T = 23 C = 37 N = color I = 4;
	SU  T = 24 C = 37 N = color I = 4;
	SU  T = 25 C = 37 N = color I = 4;
	SU  T = 26 C = 37 N = color I = 4;
	SU  T = 27 C = 37 N = color I = 4;
	SU  T = 28 C = 37 N = color I = 4;
	SU  T = 29 C = 37 N = color I = 4;
	SU  T = 30 C = 37 N = color I = 4;
	SU  T = 31 C = 37 N = color I = 4;
	SU  T = 32 C = 37 N = color I = 4;
	SU  T = 33 C = 37 N = color I = 4;
	SU  T = 34 C = 37 N = color I = 4;
	SU  T = 35 C = 37 N = color I = 4;
	SU  T = 36 C = 37 N = color I = 4;
	SU  T = 37 C = 37 N = color I = 4;
	SU  T = 38 C = 37 N = color I = 4;
	SU  T = 39 C = 37 N = color I = 4;
	SU  T = 40 C = 37 N = color I = 4;
	SU  T = 41 C = 37 N = color I = 4;
	SU  T = 42 C = 37 N = color I = 4;
	SU  T = 43 C = 37 N = color I = 4;
	SU  T = 44 C = 37 N = color I = 4;
	SU  T = 45 C = 37 N = color I = 4;
	SU  T = 46 C = 37 N = color I = 4;
	SU  T = 47 C = 37 N = color I = 4;
	SU  T = 48 C = 37 N = color I = 4;
	SU  T = 49 C = 37 N = color I = 4;
	SU  T = 50 C = 37 N = color I = 4;
	SU  T = 51 C = 37 N = color I = 4;
	SU  T = 52 C = 37 N = color I = 4;
	SU  T = 53 C = 37 N = color I = 4;
	SU  T = 54 C = 37 N = color I = 4;
	SU  T = 55 C = 37 N = color I = 4;
	SU  T = 56 C = 37 N = color I = 4;

	SU  C = 38 N = color I = 13;
	SU  T = 1 C = 38 N = color I = 4;
	SU  T = 2 C = 38 N = color I = 4;
	SU  T = 3 C = 38 N = color I = 4;
	SU  T = 4 C = 38 N = color I = 4;
	SU  T = 5 C = 38 N = color I = 4;
	SU  T = 6 C = 38 N = color I = 4;
	SU  T = 7 C = 38 N = color I = 4;
	SU  T = 8 C = 38 N = color I = 4;
	SU  T = 9 C = 38 N = color I = 4;
	SU  T = 10 C = 38 N = color I = 4;
	SU  T = 11 C = 38 N = color I = 4;
	SU  T = 12 C = 38 N = color I = 4;
	SU  T = 13 C = 38 N = color I = 4;
	SU  T = 14 C = 38 N = color I = 4;
	SU  T = 15 C = 38 N = color I = 4;
	SU  T = 16 C = 38 N = color I = 4;
	SU  T = 17 C = 38 N = color I = 4;
	SU  T = 18 C = 38 N = color I = 4;
	SU  T = 19 C = 38 N = color I = 4;
	SU  T = 20 C = 38 N = color I = 4;
	SU  T = 21 C = 38 N = color I = 4;
	SU  T = 22 C = 38 N = color I = 4;
	SU  T = 23 C = 38 N = color I = 4;
	SU  T = 24 C = 38 N = color I = 4;
	SU  T = 25 C = 38 N = color I = 4;
	SU  T = 26 C = 38 N = color I = 4;
	SU  T = 27 C = 38 N = color I = 4;
	SU  T = 28 C = 38 N = color I = 4;
	SU  T = 29 C = 38 N = color I = 4;
	SU  T = 30 C = 38 N = color I = 4;
	SU  T = 31 C = 38 N = color I = 4;
	SU  T = 32 C = 38 N = color I = 4;
	SU  T = 33 C = 38 N = color I = 4;
	SU  T = 34 C = 38 N = color I = 4;
	SU  T = 35 C = 38 N = color I = 4;
	SU  T = 36 C = 38 N = color I = 4;
	SU  T = 37 C = 38 N = color I = 4;
	SU  T = 38 C = 38 N = color I = 4;
	SU  T = 39 C = 38 N = color I = 4;
	SU  T = 40 C = 38 N = color I = 4;
	SU  T = 41 C = 38 N = color I = 4;
	SU  T = 42 C = 38 N = color I = 4;
	SU  T = 43 C = 38 N = color I = 4;
	SU  T = 44 C = 38 N = color I = 4;
	SU  T = 45 C = 38 N = color I = 4;
	SU  T = 46 C = 38 N = color I = 4;
	SU  T = 47 C = 38 N = color I = 4;
	SU  T = 48 C = 38 N = color I = 4;
	SU  T = 49 C = 38 N = color I = 4;
	SU  T = 50 C = 38 N = color I = 4;
	SU  T = 51 C = 38 N = color I = 4;
	SU  T = 52 C = 38 N = color I = 4;
	SU  T = 53 C = 38 N = color I = 4;
	SU  T = 54 C = 38 N = color I = 4;
	SU  T = 55 C = 38 N = color I = 4;
	SU  T = 56 C = 38 N = color I = 4;

	SU  C = 39 N = color I = 13;
	SU  T = 1 C = 39 N = color I = 4;
	SU  T = 2 C = 39 N = color I = 4;
	SU  T = 3 C = 39 N = color I = 4;
	SU  T = 4 C = 39 N = color I = 4;
	SU  T = 5 C = 39 N = color I = 4;
	SU  T = 6 C = 39 N = color I = 4;
	SU  T = 7 C = 39 N = color I = 4;
	SU  T = 8 C = 39 N = color I = 4;
	SU  T = 9 C = 39 N = color I = 4;
	SU  T = 10 C = 39 N = color I = 4;
	SU  T = 11 C = 39 N = color I = 4;
	SU  T = 12 C = 39 N = color I = 4;
	SU  T = 13 C = 39 N = color I = 4;
	SU  T = 14 C = 39 N = color I = 4;
	SU  T = 15 C = 39 N = color I = 4;
	SU  T = 16 C = 39 N = color I = 4;
	SU  T = 17 C = 39 N = color I = 4;
	SU  T = 18 C = 39 N = color I = 4;
	SU  T = 19 C = 39 N = color I = 4;
	SU  T = 20 C = 39 N = color I = 4;
	SU  T = 21 C = 39 N = color I = 4;
	SU  T = 22 C = 39 N = color I = 4;
	SU  T = 23 C = 39 N = color I = 4;
	SU  T = 24 C = 39 N = color I = 4;
	SU  T = 25 C = 39 N = color I = 4;
	SU  T = 26 C = 39 N = color I = 4;
	SU  T = 27 C = 39 N = color I = 4;
	SU  T = 28 C = 39 N = color I = 4;
	SU  T = 29 C = 39 N = color I = 4;
	SU  T = 30 C = 39 N = color I = 4;
	SU  T = 31 C = 39 N = color I = 4;
	SU  T = 32 C = 39 N = color I = 4;
	SU  T = 33 C = 39 N = color I = 4;
	SU  T = 34 C = 39 N = color I = 4;
	SU  T = 35 C = 39 N = color I = 4;
	SU  T = 36 C = 39 N = color I = 4;
	SU  T = 37 C = 39 N = color I = 4;
	SU  T = 38 C = 39 N = color I = 4;
	SU  T = 39 C = 39 N = color I = 4;
	SU  T = 40 C = 39 N = color I = 4;
	SU  T = 41 C = 39 N = color I = 4;
	SU  T = 42 C = 39 N = color I = 4;
	SU  T = 43 C = 39 N = color I = 4;
	SU  T = 44 C = 39 N = color I = 4;
	SU  T = 45 C = 39 N = color I = 4;
	SU  T = 46 C = 39 N = color I = 4;
	SU  T = 47 C = 39 N = color I = 4;
	SU  T = 48 C = 39 N = color I = 4;
	SU  T = 49 C = 39 N = color I = 4;
	SU  T = 50 C = 39 N = color I = 4;
	SU  T = 51 C = 39 N = color I = 4;
	SU  T = 52 C = 39 N = color I = 4;
	SU  T = 53 C = 39 N = color I = 4;
	SU  T = 54 C = 39 N = color I = 4;
	SU  T = 55 C = 39 N = color I = 4;
	SU  T = 56 C = 39 N = color I = 4;

	SU  C = 40 N = color I = 13;
	SU  T = 1 C = 40 N = color I = 4;
	SU  T = 2 C = 40 N = color I = 4;
	SU  T = 3 C = 40 N = color I = 4;
	SU  T = 4 C = 40 N = color I = 4;
	SU  T = 5 C = 40 N = color I = 4;
	SU  T = 6 C = 40 N = color I = 4;
	SU  T = 7 C = 40 N = color I = 4;
	SU  T = 8 C = 40 N = color I = 4;
	SU  T = 9 C = 40 N = color I = 4;
	SU  T = 10 C = 40 N = color I = 4;
	SU  T = 11 C = 40 N = color I = 4;
	SU  T = 12 C = 40 N = color I = 4;
	SU  T = 13 C = 40 N = color I = 4;
	SU  T = 14 C = 40 N = color I = 4;
	SU  T = 15 C = 40 N = color I = 4;
	SU  T = 16 C = 40 N = color I = 4;
	SU  T = 17 C = 40 N = color I = 4;
	SU  T = 18 C = 40 N = color I = 4;
	SU  T = 19 C = 40 N = color I = 4;
	SU  T = 20 C = 40 N = color I = 4;
	SU  T = 21 C = 40 N = color I = 4;
	SU  T = 22 C = 40 N = color I = 4;
	SU  T = 23 C = 40 N = color I = 4;
	SU  T = 24 C = 40 N = color I = 4;
	SU  T = 25 C = 40 N = color I = 4;
	SU  T = 26 C = 40 N = color I = 4;
	SU  T = 27 C = 40 N = color I = 4;
	SU  T = 28 C = 40 N = color I = 4;
	SU  T = 29 C = 40 N = color I = 4;
	SU  T = 30 C = 40 N = color I = 4;
	SU  T = 31 C = 40 N = color I = 4;
	SU  T = 32 C = 40 N = color I = 4;
	SU  T = 33 C = 40 N = color I = 4;
	SU  T = 34 C = 40 N = color I = 4;
	SU  T = 35 C = 40 N = color I = 4;
	SU  T = 36 C = 40 N = color I = 4;
	SU  T = 37 C = 40 N = color I = 4;
	SU  T = 38 C = 40 N = color I = 4;
	SU  T = 39 C = 40 N = color I = 4;
	SU  T = 40 C = 40 N = color I = 4;
	SU  T = 41 C = 40 N = color I = 4;
	SU  T = 42 C = 40 N = color I = 4;
	SU  T = 43 C = 40 N = color I = 4;
	SU  T = 44 C = 40 N = color I = 4;
	SU  T = 45 C = 40 N = color I = 4;
	SU  T = 46 C = 40 N = color I = 4;
	SU  T = 47 C = 40 N = color I = 4;
	SU  T = 48 C = 40 N = color I = 4;
	SU  T = 49 C = 40 N = color I = 4;
	SU  T = 50 C = 40 N = color I = 4;
	SU  T = 51 C = 40 N = color I = 4;
	SU  T = 52 C = 40 N = color I = 4;
	SU  T = 53 C = 40 N = color I = 4;
	SU  T = 54 C = 40 N = color I = 4;
	SU  T = 55 C = 40 N = color I = 4;
	SU  T = 56 C = 40 N = color I = 4;

	SU  C = 41 N = color I = 13;
	SU  T = 1 C = 41 N = color I = 4;
	SU  T = 2 C = 41 N = color I = 4;
	SU  T = 3 C = 41 N = color I = 4;
	SU  T = 4 C = 41 N = color I = 4;
	SU  T = 5 C = 41 N = color I = 4;
	SU  T = 6 C = 41 N = color I = 4;
	SU  T = 7 C = 41 N = color I = 4;
	SU  T = 8 C = 41 N = color I = 4;
	SU  T = 9 C = 41 N = color I = 4;
	SU  T = 10 C = 41 N = color I = 4;
	SU  T = 11 C = 41 N = color I = 4;
	SU  T = 12 C = 41 N = color I = 4;
	SU  T = 13 C = 41 N = color I = 4;
	SU  T = 14 C = 41 N = color I = 4;
	SU  T = 15 C = 41 N = color I = 4;
	SU  T = 16 C = 41 N = color I = 4;
	SU  T = 17 C = 41 N = color I = 4;
	SU  T = 18 C = 41 N = color I = 4;
	SU  T = 19 C = 41 N = color I = 4;
	SU  T = 20 C = 41 N = color I = 4;
	SU  T = 21 C = 41 N = color I = 4;
	SU  T = 22 C = 41 N = color I = 4;
	SU  T = 23 C = 41 N = color I = 4;
	SU  T = 24 C = 41 N = color I = 4;
	SU  T = 25 C = 41 N = color I = 4;
	SU  T = 26 C = 41 N = color I = 4;
	SU  T = 27 C = 41 N = color I = 4;
	SU  T = 28 C = 41 N = color I = 4;
	SU  T = 29 C = 41 N = color I = 4;
	SU  T = 30 C = 41 N = color I = 4;
	SU  T = 31 C = 41 N = color I = 4;
	SU  T = 32 C = 41 N = color I = 4;
	SU  T = 33 C = 41 N = color I = 4;
	SU  T = 34 C = 41 N = color I = 4;
	SU  T = 35 C = 41 N = color I = 4;
	SU  T = 36 C = 41 N = color I = 4;
	SU  T = 37 C = 41 N = color I = 4;
	SU  T = 38 C = 41 N = color I = 4;
	SU  T = 39 C = 41 N = color I = 4;
	SU  T = 40 C = 41 N = color I = 4;
	SU  T = 41 C = 41 N = color I = 4;
	SU  T = 42 C = 41 N = color I = 4;
	SU  T = 43 C = 41 N = color I = 4;
	SU  T = 44 C = 41 N = color I = 4;
	SU  T = 45 C = 41 N = color I = 4;
	SU  T = 46 C = 41 N = color I = 4;
	SU  T = 47 C = 41 N = color I = 4;
	SU  T = 48 C = 41 N = color I = 4;
	SU  T = 49 C = 41 N = color I = 4;
	SU  T = 50 C = 41 N = color I = 4;
	SU  T = 51 C = 41 N = color I = 4;
	SU  T = 52 C = 41 N = color I = 4;
	SU  T = 53 C = 41 N = color I = 4;
	SU  T = 54 C = 41 N = color I = 4;
	SU  T = 55 C = 41 N = color I = 4;
	SU  T = 56 C = 41 N = color I = 4;

	SU  C = 42 N = color I = 13;
	SU  T = 1 C = 42 N = color I = 4;
	SU  T = 2 C = 42 N = color I = 4;
	SU  T = 3 C = 42 N = color I = 4;
	SU  T = 4 C = 42 N = color I = 4;
	SU  T = 5 C = 42 N = color I = 4;
	SU  T = 6 C = 42 N = color I = 4;
	SU  T = 7 C = 42 N = color I = 4;
	SU  T = 8 C = 42 N = color I = 4;
	SU  T = 9 C = 42 N = color I = 4;
	SU  T = 10 C = 42 N = color I = 4;
	SU  T = 11 C = 42 N = color I = 4;
	SU  T = 12 C = 42 N = color I = 4;
	SU  T = 13 C = 42 N = color I = 4;
	SU  T = 14 C = 42 N = color I = 4;
	SU  T = 15 C = 42 N = color I = 4;
	SU  T = 16 C = 42 N = color I = 4;
	SU  T = 17 C = 42 N = color I = 4;
	SU  T = 18 C = 42 N = color I = 4;
	SU  T = 19 C = 42 N = color I = 4;
	SU  T = 20 C = 42 N = color I = 4;
	SU  T = 21 C = 42 N = color I = 4;
	SU  T = 22 C = 42 N = color I = 4;
	SU  T = 23 C = 42 N = color I = 4;
	SU  T = 24 C = 42 N = color I = 4;
	SU  T = 25 C = 42 N = color I = 4;
	SU  T = 26 C = 42 N = color I = 4;
	SU  T = 27 C = 42 N = color I = 4;
	SU  T = 28 C = 42 N = color I = 4;
	SU  T = 29 C = 42 N = color I = 4;
	SU  T = 30 C = 42 N = color I = 4;
	SU  T = 31 C = 42 N = color I = 4;
	SU  T = 32 C = 42 N = color I = 4;
	SU  T = 33 C = 42 N = color I = 4;
	SU  T = 34 C = 42 N = color I = 4;
	SU  T = 35 C = 42 N = color I = 4;
	SU  T = 36 C = 42 N = color I = 4;
	SU  T = 37 C = 42 N = color I = 4;
	SU  T = 38 C = 42 N = color I = 4;
	SU  T = 39 C = 42 N = color I = 4;
	SU  T = 40 C = 42 N = color I = 4;
	SU  T = 41 C = 42 N = color I = 4;
	SU  T = 42 C = 42 N = color I = 4;
	SU  T = 43 C = 42 N = color I = 4;
	SU  T = 44 C = 42 N = color I = 4;
	SU  T = 45 C = 42 N = color I = 4;
	SU  T = 46 C = 42 N = color I = 4;
	SU  T = 47 C = 42 N = color I = 4;
	SU  T = 48 C = 42 N = color I = 4;
	SU  T = 49 C = 42 N = color I = 4;
	SU  T = 50 C = 42 N = color I = 4;
	SU  T = 51 C = 42 N = color I = 4;
	SU  T = 52 C = 42 N = color I = 4;
	SU  T = 53 C = 42 N = color I = 4;
	SU  T = 54 C = 42 N = color I = 4;
	SU  T = 55 C = 42 N = color I = 4;
	SU  T = 56 C = 42 N = color I = 4;

	SU  C = 43 N = color I = 16;
	SU  T = 1 C = 43 N = color I = 4;
	SU  T = 2 C = 43 N = color I = 4;
	SU  T = 3 C = 43 N = color I = 4;
	SU  T = 4 C = 43 N = color I = 4;
	SU  T = 5 C = 43 N = color I = 4;
	SU  T = 6 C = 43 N = color I = 4;
	SU  T = 7 C = 43 N = color I = 4;
	SU  T = 8 C = 43 N = color I = 4;
	SU  T = 9 C = 43 N = color I = 4;
	SU  T = 10 C = 43 N = color I = 4;
	SU  T = 11 C = 43 N = color I = 4;
	SU  T = 12 C = 43 N = color I = 4;
	SU  T = 13 C = 43 N = color I = 4;
	SU  T = 14 C = 43 N = color I = 4;
	SU  T = 15 C = 43 N = color I = 4;
	SU  T = 16 C = 43 N = color I = 4;
	SU  T = 17 C = 43 N = color I = 4;
	SU  T = 18 C = 43 N = color I = 4;
	SU  T = 19 C = 43 N = color I = 4;
	SU  T = 20 C = 43 N = color I = 4;
	SU  T = 21 C = 43 N = color I = 4;
	SU  T = 22 C = 43 N = color I = 4;
	SU  T = 23 C = 43 N = color I = 4;
	SU  T = 24 C = 43 N = color I = 4;
	SU  T = 25 C = 43 N = color I = 4;
	SU  T = 26 C = 43 N = color I = 4;
	SU  T = 27 C = 43 N = color I = 4;
	SU  T = 28 C = 43 N = color I = 4;
	SU  T = 29 C = 43 N = color I = 4;
	SU  T = 30 C = 43 N = color I = 4;
	SU  T = 31 C = 43 N = color I = 4;
	SU  T = 32 C = 43 N = color I = 4;
	SU  T = 33 C = 43 N = color I = 4;
	SU  T = 34 C = 43 N = color I = 4;
	SU  T = 35 C = 43 N = color I = 4;
	SU  T = 36 C = 43 N = color I = 4;
	SU  T = 37 C = 43 N = color I = 4;
	SU  T = 38 C = 43 N = color I = 4;
	SU  T = 39 C = 43 N = color I = 4;
	SU  T = 40 C = 43 N = color I = 4;
	SU  T = 41 C = 43 N = color I = 4;
	SU  T = 42 C = 43 N = color I = 4;
	SU  T = 43 C = 43 N = color I = 4;
	SU  T = 44 C = 43 N = color I = 4;
	SU  T = 45 C = 43 N = color I = 4;
	SU  T = 46 C = 43 N = color I = 4;
	SU  T = 47 C = 43 N = color I = 4;
	SU  T = 48 C = 43 N = color I = 4;
	SU  T = 49 C = 43 N = color I = 4;
	SU  T = 50 C = 43 N = color I = 4;
	SU  T = 51 C = 43 N = color I = 4;
	SU  T = 52 C = 43 N = color I = 4;
	SU  T = 53 C = 43 N = color I = 4;
	SU  T = 54 C = 43 N = color I = 4;
	SU  T = 55 C = 43 N = color I = 4;
	SU  T = 56 C = 43 N = color I = 4;

	SU  C = 44 N = color I = 13;
	SU  T = 1 C = 44 N = color I = 4;
	SU  T = 2 C = 44 N = color I = 4;
	SU  T = 3 C = 44 N = color I = 4;
	SU  T = 4 C = 44 N = color I = 4;
	SU  T = 5 C = 44 N = color I = 4;
	SU  T = 6 C = 44 N = color I = 4;
	SU  T = 7 C = 44 N = color I = 4;
	SU  T = 8 C = 44 N = color I = 4;
	SU  T = 9 C = 44 N = color I = 4;
	SU  T = 10 C = 44 N = color I = 4;
	SU  T = 11 C = 44 N = color I = 4;
	SU  T = 12 C = 44 N = color I = 4;
	SU  T = 13 C = 44 N = color I = 4;
	SU  T = 14 C = 44 N = color I = 4;
	SU  T = 15 C = 44 N = color I = 4;
	SU  T = 16 C = 44 N = color I = 4;
	SU  T = 17 C = 44 N = color I = 4;
	SU  T = 18 C = 44 N = color I = 4;
	SU  T = 19 C = 44 N = color I = 4;
	SU  T = 20 C = 44 N = color I = 4;
	SU  T = 21 C = 44 N = color I = 4;
	SU  T = 22 C = 44 N = color I = 4;
	SU  T = 23 C = 44 N = color I = 4;
	SU  T = 24 C = 44 N = color I = 4;
	SU  T = 25 C = 44 N = color I = 4;
	SU  T = 26 C = 44 N = color I = 4;
	SU  T = 27 C = 44 N = color I = 4;
	SU  T = 28 C = 44 N = color I = 4;
	SU  T = 29 C = 44 N = color I = 4;
	SU  T = 30 C = 44 N = color I = 4;
	SU  T = 31 C = 44 N = color I = 4;
	SU  T = 32 C = 44 N = color I = 4;
	SU  T = 33 C = 44 N = color I = 4;
	SU  T = 34 C = 44 N = color I = 4;
	SU  T = 35 C = 44 N = color I = 4;
	SU  T = 36 C = 44 N = color I = 4;
	SU  T = 37 C = 44 N = color I = 4;
	SU  T = 38 C = 44 N = color I = 4;
	SU  T = 39 C = 44 N = color I = 4;
	SU  T = 40 C = 44 N = color I = 4;
	SU  T = 41 C = 44 N = color I = 4;
	SU  T = 42 C = 44 N = color I = 4;
	SU  T = 43 C = 44 N = color I = 4;
	SU  T = 44 C = 44 N = color I = 4;
	SU  T = 45 C = 44 N = color I = 4;
	SU  T = 46 C = 44 N = color I = 4;
	SU  T = 47 C = 44 N = color I = 4;
	SU  T = 48 C = 44 N = color I = 4;
	SU  T = 49 C = 44 N = color I = 4;
	SU  T = 50 C = 44 N = color I = 4;
	SU  T = 51 C = 44 N = color I = 4;
	SU  T = 52 C = 44 N = color I = 4;
	SU  T = 53 C = 44 N = color I = 4;
	SU  T = 54 C = 44 N = color I = 4;
	SU  T = 55 C = 44 N = color I = 4;
	SU  T = 56 C = 44 N = color I = 4;

	TEXT   CHARACTER = 45 TEXT = 'Ludodactylus is dificult - 1, but could be a 2.Europejara can deduce';
	SU  C = 45 N = color I = 13;
	SU  T = 1 C = 45 N = color I = 4;
	SU  T = 2 C = 45 N = color I = 4;
	SU  T = 3 C = 45 N = color I = 4;
	SU  T = 4 C = 45 N = color I = 4;
	SU  T = 5 C = 45 N = color I = 4;
	SU  T = 6 C = 45 N = color I = 4;
	SU  T = 7 C = 45 N = color I = 4;
	SU  T = 8 C = 45 N = color I = 4;
	SU  T = 9 C = 45 N = color I = 4;
	SU  T = 10 C = 45 N = color I = 4;
	SU  T = 11 C = 45 N = color I = 4;
	SU  T = 12 C = 45 N = color I = 4;
	SU  T = 13 C = 45 N = color I = 4;
	SU  T = 14 C = 45 N = color I = 4;
	SU  T = 15 C = 45 N = color I = 4;
	SU  T = 16 C = 45 N = color I = 4;
	SU  T = 17 C = 45 N = color I = 4;
	SU  T = 18 C = 45 N = color I = 4;
	SU  T = 19 C = 45 N = color I = 4;
	SU  T = 20 C = 45 N = color I = 4;
	SU  T = 21 C = 45 N = color I = 4;
	SU  T = 22 C = 45 N = color I = 4;
	SU  T = 23 C = 45 N = color I = 4;
	SU  T = 24 C = 45 N = color I = 4;
	SU  T = 25 C = 45 N = color I = 4;
	SU  T = 26 C = 45 N = color I = 4;
	SU  T = 27 C = 45 N = color I = 4;
	SU  T = 28 C = 45 N = color I = 4;
	SU  T = 29 C = 45 N = color I = 4;
	SU  T = 30 C = 45 N = color I = 4;
	SU  T = 31 C = 45 N = color I = 4;
	SU  T = 32 C = 45 N = color I = 4;
	SU  T = 33 C = 45 N = color I = 4;
	SU  T = 34 C = 45 N = color I = 4;
	SU  T = 35 C = 45 N = color I = 4;
	SU  T = 36 C = 45 N = color I = 4;
	SU  T = 37 C = 45 N = color I = 4;
	SU  T = 38 C = 45 N = color I = 4;
	SU  T = 39 C = 45 N = color I = 4;
	SU  T = 40 C = 45 N = color I = 4;
	SU  T = 41 C = 45 N = color I = 4;
	SU  T = 42 C = 45 N = color I = 4;
	SU  T = 43 C = 45 N = color I = 4;
	SU  T = 44 C = 45 N = color I = 4;
	SU  T = 45 C = 45 N = color I = 4;
	SU  T = 46 C = 45 N = color I = 4;
	SU  T = 47 C = 45 N = color I = 4;
	SU  T = 48 C = 45 N = color I = 4;
	SU  T = 49 C = 45 N = color I = 4;
	SU  T = 50 C = 45 N = color I = 4;
	SU  T = 51 C = 45 N = color I = 4;
	SU  T = 52 C = 45 N = color I = 4;
	SU  T = 53 C = 45 N = color I = 4;
	SU  T = 54 C = 45 N = color I = 4;
	SU  T = 55 C = 45 N = color I = 4;
	SU  T = 56 C = 45 N = color I = 4;

	SU  C = 46 N = color I = 7;
	SU  T = 1 C = 46 N = color I = 7;
	SU  T = 2 C = 46 N = color I = 7;
	SU  T = 3 C = 46 N = color I = 7;
	SU  T = 4 C = 46 N = color I = 7;
	SU  T = 5 C = 46 N = color I = 7;
	SU  T = 6 C = 46 N = color I = 7;
	SU  T = 7 C = 46 N = color I = 7;
	SU  T = 8 C = 46 N = color I = 7;
	SU  T = 9 C = 46 N = color I = 7;
	SU  T = 10 C = 46 N = color I = 7;
	SU  T = 11 C = 46 N = color I = 7;
	SU  T = 12 C = 46 N = color I = 7;
	SU  T = 13 C = 46 N = color I = 7;
	SU  T = 14 C = 46 N = color I = 7;
	SU  T = 15 C = 46 N = color I = 7;
	SU  T = 16 C = 46 N = color I = 7;
	SU  T = 17 C = 46 N = color I = 7;
	SU  T = 18 C = 46 N = color I = 7;
	SU  T = 19 C = 46 N = color I = 7;
	SU  T = 20 C = 46 N = color I = 7;
	SU  T = 21 C = 46 N = color I = 7;
	SU  T = 22 C = 46 N = color I = 7;
	SU  T = 23 C = 46 N = color I = 7;
	SU  T = 24 C = 46 N = color I = 7;
	SU  T = 25 C = 46 N = color I = 7;
	SU  T = 26 C = 46 N = color I = 7;
	SU  T = 27 C = 46 N = color I = 7;
	SU  T = 28 C = 46 N = color I = 7;
	SU  T = 29 C = 46 N = color I = 7;
	SU  T = 30 C = 46 N = color I = 7;
	SU  T = 31 C = 46 N = color I = 7;
	SU  T = 32 C = 46 N = color I = 7;
	SU  T = 33 C = 46 N = color I = 7;
	SU  T = 34 C = 46 N = color I = 7;
	SU  T = 35 C = 46 N = color I = 7;
	SU  T = 36 C = 46 N = color I = 7;
	SU  T = 37 C = 46 N = color I = 7;
	SU  T = 38 C = 46 N = color I = 7;
	SU  T = 39 C = 46 N = color I = 7;
	SU  T = 40 C = 46 N = color I = 7;
	SU  T = 41 C = 46 N = color I = 7;
	SU  T = 42 C = 46 N = color I = 7;
	SU  T = 43 C = 46 N = color I = 7;
	SU  T = 44 C = 46 N = color I = 7;
	SU  T = 45 C = 46 N = color I = 7;
	SU  T = 46 C = 46 N = color I = 7;
	SU  T = 47 C = 46 N = color I = 7;
	SU  T = 48 C = 46 N = color I = 7;
	SU  T = 49 C = 46 N = color I = 7;
	SU  T = 50 C = 46 N = color I = 7;
	SU  T = 51 C = 46 N = color I = 7;
	SU  T = 52 C = 46 N = color I = 7;
	SU  T = 53 C = 46 N = color I = 7;
	SU  T = 54 C = 46 N = color I = 7;
	SU  T = 55 C = 46 N = color I = 7;
	SU  T = 56 C = 46 N = color I = 7;

	SU  C = 47 N = color I = 13;
	SU  T = 1 C = 47 N = color I = 4;
	SU  T = 2 C = 47 N = color I = 4;
	SU  T = 3 C = 47 N = color I = 4;
	SU  T = 4 C = 47 N = color I = 4;
	SU  T = 5 C = 47 N = color I = 4;
	SU  T = 6 C = 47 N = color I = 4;
	SU  T = 7 C = 47 N = color I = 4;
	SU  T = 8 C = 47 N = color I = 4;
	SU  T = 9 C = 47 N = color I = 4;
	SU  T = 10 C = 47 N = color I = 4;
	SU  T = 11 C = 47 N = color I = 4;
	SU  T = 12 C = 47 N = color I = 4;
	SU  T = 13 C = 47 N = color I = 4;
	SU  T = 14 C = 47 N = color I = 4;
	SU  T = 15 C = 47 N = color I = 4;
	SU  T = 16 C = 47 N = color I = 4;
	SU  T = 17 C = 47 N = color I = 4;
	SU  T = 18 C = 47 N = color I = 4;
	SU  T = 19 C = 47 N = color I = 4;
	SU  T = 20 C = 47 N = color I = 4;
	SU  T = 21 C = 47 N = color I = 4;
	SU  T = 22 C = 47 N = color I = 4;
	SU  T = 23 C = 47 N = color I = 4;
	SU  T = 24 C = 47 N = color I = 4;
	SU  T = 25 C = 47 N = color I = 4;
	SU  T = 26 C = 47 N = color I = 4;
	SU  T = 27 C = 47 N = color I = 4;
	SU  T = 28 C = 47 N = color I = 4;
	SU  T = 29 C = 47 N = color I = 4;
	SU  T = 30 C = 47 N = color I = 4;
	SU  T = 31 C = 47 N = color I = 4;
	SU  T = 32 C = 47 N = color I = 4;
	SU  T = 33 C = 47 N = color I = 4;
	SU  T = 34 C = 47 N = color I = 4;
	SU  T = 35 C = 47 N = color I = 4;
	SU  T = 36 C = 47 N = color I = 4;
	SU  T = 37 C = 47 N = color I = 4;
	SU  T = 38 C = 47 N = color I = 4;
	SU  T = 39 C = 47 N = color I = 4;
	SU  T = 40 C = 47 N = color I = 4;
	SU  T = 41 C = 47 N = color I = 4;
	SU  T = 42 C = 47 N = color I = 4;
	SU  T = 43 C = 47 N = color I = 4;
	SU  T = 44 C = 47 N = color I = 4;
	SU  T = 45 C = 47 N = color I = 4;
	SU  T = 46 C = 47 N = color I = 4;
	SU  T = 47 C = 47 N = color I = 4;
	SU  T = 48 C = 47 N = color I = 4;
	SU  T = 49 C = 47 N = color I = 4;
	SU  T = 50 C = 47 N = color I = 4;
	SU  T = 51 C = 47 N = color I = 4;
	SU  T = 52 C = 47 N = color I = 4;
	SU  T = 53 C = 47 N = color I = 4;
	SU  T = 54 C = 47 N = color I = 4;
	SU  T = 55 C = 47 N = color I = 4;
	SU  T = 56 C = 47 N = color I = 4;

	SU  C = 48 N = color I = 13;
	SU  T = 1 C = 48 N = color I = 4;
	SU  T = 2 C = 48 N = color I = 4;
	SU  T = 3 C = 48 N = color I = 4;
	SU  T = 4 C = 48 N = color I = 4;
	SU  T = 5 C = 48 N = color I = 4;
	SU  T = 6 C = 48 N = color I = 4;
	SU  T = 7 C = 48 N = color I = 4;
	SU  T = 8 C = 48 N = color I = 4;
	SU  T = 9 C = 48 N = color I = 4;
	SU  T = 10 C = 48 N = color I = 4;
	SU  T = 11 C = 48 N = color I = 4;
	SU  T = 12 C = 48 N = color I = 4;
	SU  T = 13 C = 48 N = color I = 4;
	SU  T = 14 C = 48 N = color I = 4;
	SU  T = 15 C = 48 N = color I = 4;
	SU  T = 16 C = 48 N = color I = 4;
	SU  T = 17 C = 48 N = color I = 4;
	SU  T = 18 C = 48 N = color I = 4;
	SU  T = 19 C = 48 N = color I = 4;
	SU  T = 20 C = 48 N = color I = 4;
	SU  T = 21 C = 48 N = color I = 4;
	SU  T = 22 C = 48 N = color I = 4;
	SU  T = 23 C = 48 N = color I = 4;
	SU  T = 24 C = 48 N = color I = 4;
	SU  T = 25 C = 48 N = color I = 4;
	SU  T = 26 C = 48 N = color I = 4;
	SU  T = 27 C = 48 N = color I = 4;
	SU  T = 28 C = 48 N = color I = 4;
	SU  T = 29 C = 48 N = color I = 4;
	SU  T = 30 C = 48 N = color I = 4;
	SU  T = 31 C = 48 N = color I = 4;
	SU  T = 32 C = 48 N = color I = 4;
	SU  T = 33 C = 48 N = color I = 4;
	SU  T = 34 C = 48 N = color I = 4;
	SU  T = 35 C = 48 N = color I = 4;
	SU  T = 36 C = 48 N = color I = 4;
	SU  T = 37 C = 48 N = color I = 4;
	SU  T = 38 C = 48 N = color I = 4;
	SU  T = 39 C = 48 N = color I = 4;
	SU  T = 40 C = 48 N = color I = 4;
	SU  T = 41 C = 48 N = color I = 4;
	SU  T = 42 C = 48 N = color I = 4;
	SU  T = 43 C = 48 N = color I = 4;
	SU  T = 44 C = 48 N = color I = 4;
	SU  T = 45 C = 48 N = color I = 4;
	SU  T = 46 C = 48 N = color I = 4;
	SU  T = 47 C = 48 N = color I = 4;
	SU  T = 48 C = 48 N = color I = 4;
	SU  T = 49 C = 48 N = color I = 4;
	SU  T = 50 C = 48 N = color I = 4;
	SU  T = 51 C = 48 N = color I = 4;
	SU  T = 52 C = 48 N = color I = 4;
	SU  T = 53 C = 48 N = color I = 4;
	SU  T = 54 C = 48 N = color I = 4;
	SU  T = 55 C = 48 N = color I = 4;
	SU  T = 56 C = 48 N = color I = 4;

	SU  C = 49 N = color I = 13;
	SU  T = 1 C = 49 N = color I = 4;
	SU  T = 2 C = 49 N = color I = 4;
	SU  T = 3 C = 49 N = color I = 4;
	SU  T = 4 C = 49 N = color I = 4;
	SU  T = 5 C = 49 N = color I = 4;
	SU  T = 6 C = 49 N = color I = 4;
	SU  T = 7 C = 49 N = color I = 4;
	SU  T = 8 C = 49 N = color I = 4;
	SU  T = 9 C = 49 N = color I = 4;
	SU  T = 10 C = 49 N = color I = 4;
	SU  T = 11 C = 49 N = color I = 4;
	SU  T = 12 C = 49 N = color I = 4;
	SU  T = 13 C = 49 N = color I = 4;
	SU  T = 14 C = 49 N = color I = 4;
	SU  T = 15 C = 49 N = color I = 4;
	SU  T = 16 C = 49 N = color I = 4;
	SU  T = 17 C = 49 N = color I = 4;
	SU  T = 18 C = 49 N = color I = 4;
	SU  T = 19 C = 49 N = color I = 4;
	SU  T = 20 C = 49 N = color I = 4;
	SU  T = 21 C = 49 N = color I = 4;
	SU  T = 22 C = 49 N = color I = 4;
	SU  T = 23 C = 49 N = color I = 4;
	SU  T = 24 C = 49 N = color I = 4;
	SU  T = 25 C = 49 N = color I = 4;
	SU  T = 26 C = 49 N = color I = 4;
	SU  T = 27 C = 49 N = color I = 4;
	SU  T = 28 C = 49 N = color I = 4;
	SU  T = 29 C = 49 N = color I = 4;
	SU  T = 30 C = 49 N = color I = 4;
	SU  T = 31 C = 49 N = color I = 4;
	SU  T = 32 C = 49 N = color I = 4;
	SU  T = 33 C = 49 N = color I = 4;
	SU  T = 34 C = 49 N = color I = 4;
	SU  T = 35 C = 49 N = color I = 4;
	SU  T = 36 C = 49 N = color I = 4;
	SU  T = 37 C = 49 N = color I = 4;
	SU  T = 38 C = 49 N = color I = 4;
	SU  T = 39 C = 49 N = color I = 4;
	SU  T = 40 C = 49 N = color I = 4;
	SU  T = 41 C = 49 N = color I = 4;
	SU  T = 42 C = 49 N = color I = 4;
	SU  T = 43 C = 49 N = color I = 4;
	SU  T = 44 C = 49 N = color I = 4;
	SU  T = 45 C = 49 N = color I = 4;
	SU  T = 46 C = 49 N = color I = 4;
	SU  T = 47 C = 49 N = color I = 4;
	SU  T = 48 C = 49 N = color I = 4;
	SU  T = 49 C = 49 N = color I = 4;
	SU  T = 50 C = 49 N = color I = 4;
	SU  T = 51 C = 49 N = color I = 4;
	SU  T = 52 C = 49 N = color I = 4;
	SU  T = 53 C = 49 N = color I = 4;
	SU  T = 54 C = 49 N = color I = 4;
	SU  T = 55 C = 49 N = color I = 4;
	SU  T = 56 C = 49 N = color I = 4;

	SU  C = 50 N = color I = 13;
	SU  T = 1 C = 50 N = color I = 4;
	SU  T = 2 C = 50 N = color I = 4;
	SU  T = 3 C = 50 N = color I = 4;
	SU  T = 4 C = 50 N = color I = 4;
	SU  T = 5 C = 50 N = color I = 4;
	SU  T = 6 C = 50 N = color I = 4;
	SU  T = 7 C = 50 N = color I = 4;
	SU  T = 8 C = 50 N = color I = 4;
	SU  T = 9 C = 50 N = color I = 4;
	SU  T = 10 C = 50 N = color I = 4;
	SU  T = 11 C = 50 N = color I = 4;
	SU  T = 12 C = 50 N = color I = 4;
	SU  T = 13 C = 50 N = color I = 4;
	SU  T = 14 C = 50 N = color I = 4;
	SU  T = 15 C = 50 N = color I = 4;
	SU  T = 16 C = 50 N = color I = 4;
	SU  T = 17 C = 50 N = color I = 4;
	SU  T = 18 C = 50 N = color I = 4;
	SU  T = 19 C = 50 N = color I = 4;
	SU  T = 20 C = 50 N = color I = 4;
	SU  T = 21 C = 50 N = color I = 4;
	SU  T = 22 C = 50 N = color I = 4;
	SU  T = 23 C = 50 N = color I = 4;
	SU  T = 24 C = 50 N = color I = 4;
	SU  T = 25 C = 50 N = color I = 4;
	SU  T = 26 C = 50 N = color I = 4;
	SU  T = 27 C = 50 N = color I = 4;
	SU  T = 28 C = 50 N = color I = 4;
	SU  T = 29 C = 50 N = color I = 4;
	SU  T = 30 C = 50 N = color I = 4;
	SU  T = 31 C = 50 N = color I = 4;
	SU  T = 32 C = 50 N = color I = 4;
	SU  T = 33 C = 50 N = color I = 4;
	SU  T = 34 C = 50 N = color I = 4;
	SU  T = 35 C = 50 N = color I = 4;
	SU  T = 36 C = 50 N = color I = 4;
	SU  T = 37 C = 50 N = color I = 4;
	SU  T = 38 C = 50 N = color I = 4;
	SU  T = 39 C = 50 N = color I = 4;
	SU  T = 40 C = 50 N = color I = 4;
	SU  T = 41 C = 50 N = color I = 4;
	SU  T = 42 C = 50 N = color I = 4;
	SU  T = 43 C = 50 N = color I = 4;
	SU  T = 44 C = 50 N = color I = 4;
	SU  T = 45 C = 50 N = color I = 4;
	SU  T = 46 C = 50 N = color I = 4;
	SU  T = 47 C = 50 N = color I = 4;
	SU  T = 48 C = 50 N = color I = 4;
	SU  T = 49 C = 50 N = color I = 4;
	SU  T = 50 C = 50 N = color I = 4;
	SU  T = 51 C = 50 N = color I = 4;
	SU  T = 52 C = 50 N = color I = 4;
	SU  T = 53 C = 50 N = color I = 4;
	SU  T = 54 C = 50 N = color I = 4;
	SU  T = 55 C = 50 N = color I = 4;
	SU  T = 56 C = 50 N = color I = 4;

	SU  C = 51 N = color I = 13;
	SU  T = 1 C = 51 N = color I = 4;
	SU  T = 2 C = 51 N = color I = 4;
	SU  T = 3 C = 51 N = color I = 4;
	SU  T = 4 C = 51 N = color I = 4;
	SU  T = 5 C = 51 N = color I = 4;
	SU  T = 6 C = 51 N = color I = 4;
	SU  T = 7 C = 51 N = color I = 4;
	SU  T = 8 C = 51 N = color I = 4;
	SU  T = 9 C = 51 N = color I = 4;
	SU  T = 10 C = 51 N = color I = 4;
	SU  T = 11 C = 51 N = color I = 4;
	SU  T = 12 C = 51 N = color I = 4;
	SU  T = 13 C = 51 N = color I = 4;
	SU  T = 14 C = 51 N = color I = 4;
	SU  T = 15 C = 51 N = color I = 4;
	SU  T = 16 C = 51 N = color I = 4;
	SU  T = 17 C = 51 N = color I = 4;
	SU  T = 18 C = 51 N = color I = 4;
	SU  T = 19 C = 51 N = color I = 4;
	SU  T = 20 C = 51 N = color I = 4;
	SU  T = 21 C = 51 N = color I = 4;
	SU  T = 22 C = 51 N = color I = 4;
	SU  T = 23 C = 51 N = color I = 4;
	SU  T = 24 C = 51 N = color I = 4;
	SU  T = 25 C = 51 N = color I = 4;
	SU  T = 26 C = 51 N = color I = 4;
	SU  T = 27 C = 51 N = color I = 4;
	SU  T = 28 C = 51 N = color I = 4;
	SU  T = 29 C = 51 N = color I = 4;
	SU  T = 30 C = 51 N = color I = 4;
	SU  T = 31 C = 51 N = color I = 4;
	SU  T = 32 C = 51 N = color I = 4;
	SU  T = 33 C = 51 N = color I = 4;
	SU  T = 34 C = 51 N = color I = 4;
	SU  T = 35 C = 51 N = color I = 4;
	SU  T = 36 C = 51 N = color I = 4;
	SU  T = 37 C = 51 N = color I = 4;
	SU  T = 38 C = 51 N = color I = 4;
	SU  T = 39 C = 51 N = color I = 4;
	SU  T = 40 C = 51 N = color I = 4;
	SU  T = 41 C = 51 N = color I = 4;
	SU  T = 42 C = 51 N = color I = 4;
	SU  T = 43 C = 51 N = color I = 4;
	SU  T = 44 C = 51 N = color I = 4;
	SU  T = 45 C = 51 N = color I = 4;
	SU  T = 46 C = 51 N = color I = 4;
	SU  T = 47 C = 51 N = color I = 4;
	SU  T = 48 C = 51 N = color I = 4;
	SU  T = 49 C = 51 N = color I = 4;
	SU  T = 50 C = 51 N = color I = 4;
	SU  T = 51 C = 51 N = color I = 4;
	SU  T = 52 C = 51 N = color I = 4;
	SU  T = 53 C = 51 N = color I = 4;
	SU  T = 54 C = 51 N = color I = 4;
	SU  T = 55 C = 51 N = color I = 4;
	SU  T = 56 C = 51 N = color I = 4;

	SU  C = 52 N = color I = 4;
	SU  T = 1 C = 52 N = color I = 4;
	SU  T = 2 C = 52 N = color I = 4;
	SU  T = 3 C = 52 N = color I = 4;
	SU  T = 4 C = 52 N = color I = 4;
	SU  T = 5 C = 52 N = color I = 4;
	SU  T = 6 C = 52 N = color I = 4;
	SU  T = 7 C = 52 N = color I = 4;
	SU  T = 8 C = 52 N = color I = 4;
	SU  T = 9 C = 52 N = color I = 4;
	SU  T = 10 C = 52 N = color I = 4;
	SU  T = 11 C = 52 N = color I = 4;
	SU  T = 12 C = 52 N = color I = 4;
	SU  T = 13 C = 52 N = color I = 4;
	SU  T = 14 C = 52 N = color I = 4;
	SU  T = 15 C = 52 N = color I = 4;
	SU  T = 16 C = 52 N = color I = 4;
	SU  T = 17 C = 52 N = color I = 4;
	SU  T = 18 C = 52 N = color I = 4;
	SU  T = 19 C = 52 N = color I = 4;
	SU  T = 20 C = 52 N = color I = 4;
	SU  T = 21 C = 52 N = color I = 4;
	SU  T = 22 C = 52 N = color I = 4;
	SU  T = 23 C = 52 N = color I = 4;
	SU  T = 24 C = 52 N = color I = 4;
	SU  T = 25 C = 52 N = color I = 4;
	SU  T = 26 C = 52 N = color I = 4;
	SU  T = 27 C = 52 N = color I = 4;
	SU  T = 28 C = 52 N = color I = 4;
	SU  T = 29 C = 52 N = color I = 4;
	SU  T = 30 C = 52 N = color I = 4;
	SU  T = 31 C = 52 N = color I = 4;
	SU  T = 32 C = 52 N = color I = 4;
	SU  T = 33 C = 52 N = color I = 4;
	SU  T = 34 C = 52 N = color I = 4;
	SU  T = 35 C = 52 N = color I = 4;
	SU  T = 36 C = 52 N = color I = 4;
	SU  T = 37 C = 52 N = color I = 4;
	SU  T = 38 C = 52 N = color I = 4;
	SU  T = 39 C = 52 N = color I = 4;
	SU  T = 40 C = 52 N = color I = 4;
	SU  T = 41 C = 52 N = color I = 4;
	SU  T = 42 C = 52 N = color I = 4;
	SU  T = 43 C = 52 N = color I = 4;
	SU  T = 44 C = 52 N = color I = 4;
	SU  T = 45 C = 52 N = color I = 4;
	SU  T = 46 C = 52 N = color I = 4;
	SU  T = 47 C = 52 N = color I = 4;
	SU  T = 48 C = 52 N = color I = 4;
	SU  T = 49 C = 52 N = color I = 4;
	SU  T = 50 C = 52 N = color I = 4;
	SU  T = 51 C = 52 N = color I = 4;
	SU  T = 52 C = 52 N = color I = 4;
	SU  T = 53 C = 52 N = color I = 4;
	SU  T = 54 C = 52 N = color I = 4;
	SU  T = 55 C = 52 N = color I = 4;
	SU  T = 56 C = 52 N = color I = 4;

	SU  C = 53 N = color I = 4;
	SU  T = 1 C = 53 N = color I = 4;
	SU  T = 2 C = 53 N = color I = 4;
	SU  T = 3 C = 53 N = color I = 4;
	SU  T = 4 C = 53 N = color I = 4;
	SU  T = 5 C = 53 N = color I = 4;
	SU  T = 6 C = 53 N = color I = 4;
	SU  T = 7 C = 53 N = color I = 4;
	SU  T = 8 C = 53 N = color I = 4;
	SU  T = 9 C = 53 N = color I = 4;
	SU  T = 10 C = 53 N = color I = 4;
	SU  T = 11 C = 53 N = color I = 4;
	SU  T = 12 C = 53 N = color I = 4;
	SU  T = 13 C = 53 N = color I = 4;
	SU  T = 14 C = 53 N = color I = 4;
	SU  T = 15 C = 53 N = color I = 4;
	SU  T = 16 C = 53 N = color I = 4;
	SU  T = 17 C = 53 N = color I = 4;
	SU  T = 18 C = 53 N = color I = 4;
	SU  T = 19 C = 53 N = color I = 4;
	SU  T = 20 C = 53 N = color I = 4;
	SU  T = 21 C = 53 N = color I = 4;
	SU  T = 22 C = 53 N = color I = 4;
	SU  T = 23 C = 53 N = color I = 4;
	SU  T = 24 C = 53 N = color I = 4;
	SU  T = 25 C = 53 N = color I = 4;
	SU  T = 26 C = 53 N = color I = 4;
	SU  T = 27 C = 53 N = color I = 4;
	SU  T = 28 C = 53 N = color I = 4;
	SU  T = 29 C = 53 N = color I = 4;
	SU  T = 30 C = 53 N = color I = 4;
	SU  T = 31 C = 53 N = color I = 4;
	SU  T = 32 C = 53 N = color I = 4;
	SU  T = 33 C = 53 N = color I = 4;
	SU  T = 34 C = 53 N = color I = 4;
	SU  T = 35 C = 53 N = color I = 4;
	SU  T = 36 C = 53 N = color I = 4;
	SU  T = 37 C = 53 N = color I = 4;
	SU  T = 38 C = 53 N = color I = 4;
	SU  T = 39 C = 53 N = color I = 4;
	SU  T = 40 C = 53 N = color I = 4;
	SU  T = 41 C = 53 N = color I = 4;
	SU  T = 42 C = 53 N = color I = 4;
	SU  T = 43 C = 53 N = color I = 4;
	SU  T = 44 C = 53 N = color I = 4;
	SU  T = 45 C = 53 N = color I = 4;
	SU  T = 46 C = 53 N = color I = 4;
	SU  T = 47 C = 53 N = color I = 4;
	SU  T = 48 C = 53 N = color I = 4;
	SU  T = 49 C = 53 N = color I = 4;
	SU  T = 50 C = 53 N = color I = 4;
	SU  T = 51 C = 53 N = color I = 4;
	SU  T = 52 C = 53 N = color I = 4;
	SU  T = 53 C = 53 N = color I = 4;
	SU  T = 54 C = 53 N = color I = 4;
	SU  T = 55 C = 53 N = color I = 4;
	SU  T = 56 C = 53 N = color I = 4;

	SU  C = 54 N = color I = 11;
	SU  T = 1 C = 54 N = color I = 4;
	SU  T = 2 C = 54 N = color I = 4;
	SU  T = 3 C = 54 N = color I = 4;
	SU  T = 4 C = 54 N = color I = 4;
	SU  T = 5 C = 54 N = color I = 4;
	SU  T = 6 C = 54 N = color I = 4;
	SU  T = 7 C = 54 N = color I = 4;
	SU  T = 8 C = 54 N = color I = 4;
	SU  T = 9 C = 54 N = color I = 4;
	SU  T = 10 C = 54 N = color I = 4;
	SU  T = 11 C = 54 N = color I = 4;
	SU  T = 12 C = 54 N = color I = 4;
	SU  T = 13 C = 54 N = color I = 4;
	SU  T = 14 C = 54 N = color I = 4;
	SU  T = 15 C = 54 N = color I = 4;
	SU  T = 16 C = 54 N = color I = 4;
	SU  T = 17 C = 54 N = color I = 4;
	SU  T = 18 C = 54 N = color I = 4;
	SU  T = 19 C = 54 N = color I = 4;
	SU  T = 20 C = 54 N = color I = 4;
	SU  T = 21 C = 54 N = color I = 4;
	SU  T = 22 C = 54 N = color I = 4;
	SU  T = 23 C = 54 N = color I = 4;
	SU  T = 24 C = 54 N = color I = 4;
	SU  T = 25 C = 54 N = color I = 4;
	SU  T = 26 C = 54 N = color I = 4;
	SU  T = 27 C = 54 N = color I = 4;
	SU  T = 28 C = 54 N = color I = 4;
	SU  T = 29 C = 54 N = color I = 4;
	SU  T = 30 C = 54 N = color I = 4;
	SU  T = 31 C = 54 N = color I = 4;
	SU  T = 32 C = 54 N = color I = 4;
	SU  T = 33 C = 54 N = color I = 4;
	SU  T = 34 C = 54 N = color I = 4;
	SU  T = 35 C = 54 N = color I = 4;
	SU  T = 36 C = 54 N = color I = 4;
	SU  T = 37 C = 54 N = color I = 4;
	SU  T = 38 C = 54 N = color I = 4;
	SU  T = 39 C = 54 N = color I = 4;
	SU  T = 40 C = 54 N = color I = 4;
	SU  T = 41 C = 54 N = color I = 4;
	SU  T = 42 C = 54 N = color I = 4;
	SU  T = 43 C = 54 N = color I = 4;
	SU  T = 44 C = 54 N = color I = 4;
	SU  T = 45 C = 54 N = color I = 4;
	SU  T = 46 C = 54 N = color I = 4;
	SU  T = 47 C = 54 N = color I = 4;
	SU  T = 48 C = 54 N = color I = 4;
	SU  T = 49 C = 54 N = color I = 4;
	SU  T = 50 C = 54 N = color I = 4;
	SU  T = 51 C = 54 N = color I = 4;
	SU  T = 52 C = 54 N = color I = 4;
	SU  T = 53 C = 54 N = color I = 4;
	SU  T = 54 C = 54 N = color I = 4;
	SU  T = 55 C = 54 N = color I = 4;
	SU  T = 56 C = 54 N = color I = 4;

	SU  C = 55 N = color I = 13;
	SU  T = 1 C = 55 N = color I = 4;
	SU  T = 2 C = 55 N = color I = 4;
	SU  T = 3 C = 55 N = color I = 4;
	SU  T = 4 C = 55 N = color I = 4;
	SU  T = 5 C = 55 N = color I = 4;
	SU  T = 6 C = 55 N = color I = 4;
	SU  T = 7 C = 55 N = color I = 4;
	SU  T = 8 C = 55 N = color I = 4;
	SU  T = 9 C = 55 N = color I = 4;
	SU  T = 10 C = 55 N = color I = 4;
	SU  T = 11 C = 55 N = color I = 4;
	SU  T = 12 C = 55 N = color I = 4;
	SU  T = 13 C = 55 N = color I = 4;
	SU  T = 14 C = 55 N = color I = 4;
	SU  T = 15 C = 55 N = color I = 4;
	SU  T = 16 C = 55 N = color I = 4;
	SU  T = 17 C = 55 N = color I = 4;
	SU  T = 18 C = 55 N = color I = 4;
	SU  T = 19 C = 55 N = color I = 4;
	SU  T = 20 C = 55 N = color I = 4;
	SU  T = 21 C = 55 N = color I = 4;
	SU  T = 22 C = 55 N = color I = 4;
	SU  T = 23 C = 55 N = color I = 4;
	SU  T = 24 C = 55 N = color I = 4;
	SU  T = 25 C = 55 N = color I = 4;
	SU  T = 26 C = 55 N = color I = 4;
	SU  T = 27 C = 55 N = color I = 4;
	SU  T = 28 C = 55 N = color I = 4;
	SU  T = 29 C = 55 N = color I = 4;
	SU  T = 30 C = 55 N = color I = 4;
	SU  T = 31 C = 55 N = color I = 4;
	SU  T = 32 C = 55 N = color I = 4;
	SU  T = 33 C = 55 N = color I = 4;
	SU  T = 34 C = 55 N = color I = 4;
	SU  T = 35 C = 55 N = color I = 4;
	SU  T = 36 C = 55 N = color I = 4;
	SU  T = 37 C = 55 N = color I = 4;
	SU  T = 38 C = 55 N = color I = 4;
	SU  T = 39 C = 55 N = color I = 4;
	SU  T = 40 C = 55 N = color I = 4;
	SU  T = 41 C = 55 N = color I = 4;
	SU  T = 42 C = 55 N = color I = 4;
	SU  T = 43 C = 55 N = color I = 4;
	SU  T = 44 C = 55 N = color I = 4;
	SU  T = 45 C = 55 N = color I = 4;
	SU  T = 46 C = 55 N = color I = 4;
	SU  T = 47 C = 55 N = color I = 4;
	SU  T = 48 C = 55 N = color I = 4;
	SU  T = 49 C = 55 N = color I = 4;
	SU  T = 50 C = 55 N = color I = 4;
	SU  T = 51 C = 55 N = color I = 4;
	SU  T = 52 C = 55 N = color I = 4;
	SU  T = 53 C = 55 N = color I = 4;
	SU  T = 54 C = 55 N = color I = 4;
	SU  T = 55 C = 55 N = color I = 4;
	SU  T = 56 C = 55 N = color I = 4;

	SU  C = 56 N = color I = 13;
	SU  T = 1 C = 56 N = color I = 4;
	SU  T = 2 C = 56 N = color I = 4;
	SU  T = 3 C = 56 N = color I = 4;
	SU  T = 4 C = 56 N = color I = 4;
	SU  T = 5 C = 56 N = color I = 4;
	SU  T = 6 C = 56 N = color I = 4;
	SU  T = 7 C = 56 N = color I = 4;
	SU  T = 8 C = 56 N = color I = 4;
	SU  T = 9 C = 56 N = color I = 4;
	SU  T = 10 C = 56 N = color I = 4;
	SU  T = 11 C = 56 N = color I = 4;
	SU  T = 12 C = 56 N = color I = 4;
	SU  T = 13 C = 56 N = color I = 4;
	SU  T = 14 C = 56 N = color I = 4;
	SU  T = 15 C = 56 N = color I = 4;
	SU  T = 16 C = 56 N = color I = 4;
	SU  T = 17 C = 56 N = color I = 4;
	SU  T = 18 C = 56 N = color I = 4;
	SU  T = 19 C = 56 N = color I = 4;
	SU  T = 20 C = 56 N = color I = 4;
	SU  T = 21 C = 56 N = color I = 4;
	SU  T = 22 C = 56 N = color I = 4;
	SU  T = 23 C = 56 N = color I = 4;
	SU  T = 24 C = 56 N = color I = 4;
	SU  T = 25 C = 56 N = color I = 4;
	SU  T = 26 C = 56 N = color I = 4;
	SU  T = 27 C = 56 N = color I = 4;
	SU  T = 28 C = 56 N = color I = 4;
	SU  T = 29 C = 56 N = color I = 4;
	SU  T = 30 C = 56 N = color I = 4;
	SU  T = 31 C = 56 N = color I = 4;
	SU  T = 32 C = 56 N = color I = 4;
	SU  T = 33 C = 56 N = color I = 4;
	SU  T = 34 C = 56 N = color I = 4;
	SU  T = 35 C = 56 N = color I = 4;
	SU  T = 36 C = 56 N = color I = 4;
	SU  T = 37 C = 56 N = color I = 4;
	SU  T = 38 C = 56 N = color I = 4;
	SU  T = 39 C = 56 N = color I = 4;
	SU  T = 40 C = 56 N = color I = 4;
	SU  T = 41 C = 56 N = color I = 4;
	SU  T = 42 C = 56 N = color I = 4;
	SU  T = 43 C = 56 N = color I = 4;
	SU  T = 44 C = 56 N = color I = 4;
	SU  T = 45 C = 56 N = color I = 4;
	SU  T = 46 C = 56 N = color I = 4;
	SU  T = 47 C = 56 N = color I = 4;
	SU  T = 48 C = 56 N = color I = 4;
	SU  T = 49 C = 56 N = color I = 4;
	SU  T = 50 C = 56 N = color I = 4;
	SU  T = 51 C = 56 N = color I = 4;
	SU  T = 52 C = 56 N = color I = 4;
	SU  T = 53 C = 56 N = color I = 4;
	SU  T = 54 C = 56 N = color I = 4;
	SU  T = 55 C = 56 N = color I = 4;
	SU  T = 56 C = 56 N = color I = 4;

	SU  C = 57 N = color I = 13;
	SU  T = 1 C = 57 N = color I = 4;
	SU  T = 2 C = 57 N = color I = 4;
	SU  T = 3 C = 57 N = color I = 4;
	SU  T = 4 C = 57 N = color I = 4;
	SU  T = 5 C = 57 N = color I = 4;
	SU  T = 6 C = 57 N = color I = 4;
	SU  T = 7 C = 57 N = color I = 4;
	SU  T = 8 C = 57 N = color I = 4;
	SU  T = 9 C = 57 N = color I = 4;
	SU  T = 10 C = 57 N = color I = 4;
	SU  T = 11 C = 57 N = color I = 4;
	SU  T = 12 C = 57 N = color I = 4;
	SU  T = 13 C = 57 N = color I = 4;
	SU  T = 14 C = 57 N = color I = 4;
	SU  T = 15 C = 57 N = color I = 4;
	SU  T = 16 C = 57 N = color I = 4;
	SU  T = 17 C = 57 N = color I = 4;
	SU  T = 18 C = 57 N = color I = 4;
	SU  T = 19 C = 57 N = color I = 4;
	SU  T = 20 C = 57 N = color I = 4;
	SU  T = 21 C = 57 N = color I = 4;
	SU  T = 22 C = 57 N = color I = 4;
	SU  T = 23 C = 57 N = color I = 4;
	SU  T = 24 C = 57 N = color I = 4;
	SU  T = 25 C = 57 N = color I = 4;
	SU  T = 26 C = 57 N = color I = 4;
	SU  T = 27 C = 57 N = color I = 4;
	SU  T = 28 C = 57 N = color I = 4;
	SU  T = 29 C = 57 N = color I = 4;
	SU  T = 30 C = 57 N = color I = 4;
	SU  T = 31 C = 57 N = color I = 4;
	SU  T = 32 C = 57 N = color I = 4;
	SU  T = 33 C = 57 N = color I = 4;
	SU  T = 34 C = 57 N = color I = 4;
	SU  T = 35 C = 57 N = color I = 4;
	SU  T = 36 C = 57 N = color I = 4;
	SU  T = 37 C = 57 N = color I = 4;
	SU  T = 38 C = 57 N = color I = 4;
	SU  T = 39 C = 57 N = color I = 4;
	SU  T = 40 C = 57 N = color I = 4;
	SU  T = 41 C = 57 N = color I = 4;
	SU  T = 42 C = 57 N = color I = 4;
	SU  T = 43 C = 57 N = color I = 4;
	SU  T = 44 C = 57 N = color I = 4;
	SU  T = 45 C = 57 N = color I = 4;
	SU  T = 46 C = 57 N = color I = 4;
	SU  T = 47 C = 57 N = color I = 4;
	SU  T = 48 C = 57 N = color I = 4;
	SU  T = 49 C = 57 N = color I = 4;
	SU  T = 50 C = 57 N = color I = 4;
	SU  T = 51 C = 57 N = color I = 4;
	SU  T = 52 C = 57 N = color I = 4;
	SU  T = 53 C = 57 N = color I = 4;
	SU  T = 54 C = 57 N = color I = 4;
	SU  T = 55 C = 57 N = color I = 4;
	SU  T = 56 C = 57 N = color I = 4;

	SU  C = 58 N = color I = 11;
	SU  T = 1 C = 58 N = color I = 4;
	SU  T = 2 C = 58 N = color I = 4;
	SU  T = 3 C = 58 N = color I = 4;
	SU  T = 4 C = 58 N = color I = 4;
	SU  T = 5 C = 58 N = color I = 4;
	SU  T = 6 C = 58 N = color I = 4;
	SU  T = 7 C = 58 N = color I = 4;
	SU  T = 8 C = 58 N = color I = 4;
	SU  T = 9 C = 58 N = color I = 4;
	SU  T = 10 C = 58 N = color I = 4;
	SU  T = 11 C = 58 N = color I = 4;
	SU  T = 12 C = 58 N = color I = 4;
	SU  T = 13 C = 58 N = color I = 4;
	SU  T = 14 C = 58 N = color I = 4;
	SU  T = 15 C = 58 N = color I = 4;
	SU  T = 16 C = 58 N = color I = 4;
	SU  T = 17 C = 58 N = color I = 4;
	SU  T = 18 C = 58 N = color I = 4;
	SU  T = 19 C = 58 N = color I = 4;
	SU  T = 20 C = 58 N = color I = 4;
	SU  T = 21 C = 58 N = color I = 4;
	SU  T = 22 C = 58 N = color I = 4;
	SU  T = 23 C = 58 N = color I = 4;
	SU  T = 24 C = 58 N = color I = 4;
	SU  T = 25 C = 58 N = color I = 4;
	SU  T = 26 C = 58 N = color I = 4;
	SU  T = 27 C = 58 N = color I = 4;
	SU  T = 28 C = 58 N = color I = 4;
	SU  T = 29 C = 58 N = color I = 4;
	SU  T = 30 C = 58 N = color I = 4;
	SU  T = 31 C = 58 N = color I = 4;
	SU  T = 32 C = 58 N = color I = 4;
	SU  T = 33 C = 58 N = color I = 4;
	SU  T = 34 C = 58 N = color I = 4;
	SU  T = 35 C = 58 N = color I = 4;
	SU  T = 36 C = 58 N = color I = 4;
	SU  T = 37 C = 58 N = color I = 4;
	SU  T = 38 C = 58 N = color I = 4;
	SU  T = 39 C = 58 N = color I = 4;
	SU  T = 40 C = 58 N = color I = 4;
	SU  T = 41 C = 58 N = color I = 4;
	SU  T = 42 C = 58 N = color I = 4;
	SU  T = 43 C = 58 N = color I = 4;
	SU  T = 44 C = 58 N = color I = 4;
	SU  T = 45 C = 58 N = color I = 4;
	SU  T = 46 C = 58 N = color I = 4;
	SU  T = 47 C = 58 N = color I = 4;
	SU  T = 48 C = 58 N = color I = 4;
	SU  T = 49 C = 58 N = color I = 4;
	SU  T = 50 C = 58 N = color I = 4;
	SU  T = 51 C = 58 N = color I = 4;
	SU  T = 52 C = 58 N = color I = 4;
	SU  T = 53 C = 58 N = color I = 4;
	SU  T = 54 C = 58 N = color I = 4;
	SU  T = 55 C = 58 N = color I = 4;
	SU  T = 56 C = 58 N = color I = 4;

	SU  C = 59 N = color I = 13;
	SU  T = 1 C = 59 N = color I = 4;
	SU  T = 2 C = 59 N = color I = 4;
	SU  T = 3 C = 59 N = color I = 4;
	SU  T = 4 C = 59 N = color I = 4;
	SU  T = 5 C = 59 N = color I = 4;
	SU  T = 6 C = 59 N = color I = 4;
	SU  T = 7 C = 59 N = color I = 4;
	SU  T = 8 C = 59 N = color I = 4;
	SU  T = 9 C = 59 N = color I = 4;
	SU  T = 10 C = 59 N = color I = 4;
	SU  T = 11 C = 59 N = color I = 4;
	SU  T = 12 C = 59 N = color I = 4;
	SU  T = 13 C = 59 N = color I = 4;
	SU  T = 14 C = 59 N = color I = 4;
	SU  T = 15 C = 59 N = color I = 4;
	SU  T = 16 C = 59 N = color I = 4;
	SU  T = 17 C = 59 N = color I = 4;
	SU  T = 18 C = 59 N = color I = 4;
	SU  T = 19 C = 59 N = color I = 4;
	SU  T = 20 C = 59 N = color I = 4;
	SU  T = 21 C = 59 N = color I = 4;
	SU  T = 22 C = 59 N = color I = 4;
	SU  T = 23 C = 59 N = color I = 4;
	SU  T = 24 C = 59 N = color I = 4;
	SU  T = 25 C = 59 N = color I = 4;
	SU  T = 26 C = 59 N = color I = 4;
	SU  T = 27 C = 59 N = color I = 4;
	SU  T = 28 C = 59 N = color I = 4;
	SU  T = 29 C = 59 N = color I = 4;
	SU  T = 30 C = 59 N = color I = 4;
	SU  T = 31 C = 59 N = color I = 4;
	SU  T = 32 C = 59 N = color I = 4;
	SU  T = 33 C = 59 N = color I = 4;
	SU  T = 34 C = 59 N = color I = 4;
	SU  T = 35 C = 59 N = color I = 4;
	SU  T = 36 C = 59 N = color I = 4;
	SU  T = 37 C = 59 N = color I = 4;
	SU  T = 38 C = 59 N = color I = 4;
	SU  T = 39 C = 59 N = color I = 4;
	SU  T = 40 C = 59 N = color I = 4;
	SU  T = 41 C = 59 N = color I = 4;
	SU  T = 42 C = 59 N = color I = 4;
	SU  T = 43 C = 59 N = color I = 4;
	SU  T = 44 C = 59 N = color I = 4;
	SU  T = 45 C = 59 N = color I = 4;
	SU  T = 46 C = 59 N = color I = 4;
	SU  T = 47 C = 59 N = color I = 4;
	SU  T = 48 C = 59 N = color I = 4;
	SU  T = 49 C = 59 N = color I = 4;
	SU  T = 50 C = 59 N = color I = 4;
	SU  T = 51 C = 59 N = color I = 4;
	SU  T = 52 C = 59 N = color I = 4;
	SU  T = 53 C = 59 N = color I = 4;
	SU  T = 54 C = 59 N = color I = 4;
	SU  T = 55 C = 59 N = color I = 4;
	SU  T = 56 C = 59 N = color I = 4;

	SU  C = 60 N = color I = 13;
	SU  T = 1 C = 60 N = color I = 4;
	SU  T = 2 C = 60 N = color I = 4;
	SU  T = 3 C = 60 N = color I = 4;
	SU  T = 4 C = 60 N = color I = 4;
	SU  T = 5 C = 60 N = color I = 4;
	SU  T = 6 C = 60 N = color I = 4;
	SU  T = 7 C = 60 N = color I = 4;
	SU  T = 8 C = 60 N = color I = 4;
	SU  T = 9 C = 60 N = color I = 4;
	SU  T = 10 C = 60 N = color I = 4;
	SU  T = 11 C = 60 N = color I = 4;
	SU  T = 12 C = 60 N = color I = 4;
	SU  T = 13 C = 60 N = color I = 4;
	SU  T = 14 C = 60 N = color I = 4;
	SU  T = 15 C = 60 N = color I = 4;
	SU  T = 16 C = 60 N = color I = 4;
	SU  T = 17 C = 60 N = color I = 4;
	SU  T = 18 C = 60 N = color I = 4;
	SU  T = 19 C = 60 N = color I = 4;
	SU  T = 20 C = 60 N = color I = 4;
	SU  T = 21 C = 60 N = color I = 4;
	SU  T = 22 C = 60 N = color I = 4;
	SU  T = 23 C = 60 N = color I = 4;
	SU  T = 24 C = 60 N = color I = 4;
	SU  T = 25 C = 60 N = color I = 4;
	SU  T = 26 C = 60 N = color I = 4;
	SU  T = 27 C = 60 N = color I = 4;
	SU  T = 28 C = 60 N = color I = 4;
	SU  T = 29 C = 60 N = color I = 4;
	SU  T = 30 C = 60 N = color I = 4;
	SU  T = 31 C = 60 N = color I = 4;
	SU  T = 32 C = 60 N = color I = 4;
	SU  T = 33 C = 60 N = color I = 4;
	SU  T = 34 C = 60 N = color I = 4;
	SU  T = 35 C = 60 N = color I = 4;
	SU  T = 36 C = 60 N = color I = 4;
	SU  T = 37 C = 60 N = color I = 4;
	SU  T = 38 C = 60 N = color I = 4;
	SU  T = 39 C = 60 N = color I = 4;
	SU  T = 40 C = 60 N = color I = 4;
	SU  T = 41 C = 60 N = color I = 4;
	SU  T = 42 C = 60 N = color I = 4;
	SU  T = 43 C = 60 N = color I = 4;
	SU  T = 44 C = 60 N = color I = 4;
	SU  T = 45 C = 60 N = color I = 4;
	SU  T = 46 C = 60 N = color I = 4;
	SU  T = 47 C = 60 N = color I = 4;
	SU  T = 48 C = 60 N = color I = 4;
	SU  T = 49 C = 60 N = color I = 4;
	SU  T = 50 C = 60 N = color I = 4;
	SU  T = 51 C = 60 N = color I = 4;
	SU  T = 52 C = 60 N = color I = 4;
	SU  T = 53 C = 60 N = color I = 4;
	SU  T = 54 C = 60 N = color I = 4;
	SU  T = 55 C = 60 N = color I = 4;
	SU  T = 56 C = 60 N = color I = 4;

	SU  C = 61 N = color I = 13;
	SU  T = 1 C = 61 N = color I = 4;
	SU  T = 2 C = 61 N = color I = 4;
	SU  T = 3 C = 61 N = color I = 4;
	SU  T = 4 C = 61 N = color I = 4;
	SU  T = 5 C = 61 N = color I = 4;
	SU  T = 6 C = 61 N = color I = 4;
	SU  T = 7 C = 61 N = color I = 4;
	SU  T = 8 C = 61 N = color I = 4;
	SU  T = 9 C = 61 N = color I = 4;
	SU  T = 10 C = 61 N = color I = 4;
	SU  T = 11 C = 61 N = color I = 4;
	SU  T = 12 C = 61 N = color I = 4;
	SU  T = 13 C = 61 N = color I = 4;
	SU  T = 14 C = 61 N = color I = 4;
	SU  T = 15 C = 61 N = color I = 4;
	SU  T = 16 C = 61 N = color I = 4;
	SU  T = 17 C = 61 N = color I = 4;
	SU  T = 18 C = 61 N = color I = 4;
	SU  T = 19 C = 61 N = color I = 4;
	SU  T = 20 C = 61 N = color I = 4;
	SU  T = 21 C = 61 N = color I = 4;
	SU  T = 22 C = 61 N = color I = 4;
	SU  T = 23 C = 61 N = color I = 4;
	SU  T = 24 C = 61 N = color I = 4;
	SU  T = 25 C = 61 N = color I = 4;
	SU  T = 26 C = 61 N = color I = 4;
	SU  T = 27 C = 61 N = color I = 4;
	SU  T = 28 C = 61 N = color I = 4;
	SU  T = 29 C = 61 N = color I = 4;
	SU  T = 30 C = 61 N = color I = 4;
	SU  T = 31 C = 61 N = color I = 4;
	SU  T = 32 C = 61 N = color I = 4;
	SU  T = 33 C = 61 N = color I = 4;
	SU  T = 34 C = 61 N = color I = 4;
	SU  T = 35 C = 61 N = color I = 4;
	SU  T = 36 C = 61 N = color I = 4;
	SU  T = 37 C = 61 N = color I = 4;
	SU  T = 38 C = 61 N = color I = 4;
	SU  T = 39 C = 61 N = color I = 4;
	SU  T = 40 C = 61 N = color I = 4;
	SU  T = 41 C = 61 N = color I = 4;
	SU  T = 42 C = 61 N = color I = 4;
	SU  T = 43 C = 61 N = color I = 4;
	SU  T = 44 C = 61 N = color I = 4;
	SU  T = 45 C = 61 N = color I = 4;
	SU  T = 46 C = 61 N = color I = 4;
	SU  T = 47 C = 61 N = color I = 4;
	SU  T = 48 C = 61 N = color I = 4;
	SU  T = 49 C = 61 N = color I = 4;
	SU  T = 50 C = 61 N = color I = 4;
	SU  T = 51 C = 61 N = color I = 4;
	SU  T = 52 C = 61 N = color I = 4;
	SU  T = 53 C = 61 N = color I = 4;
	SU  T = 54 C = 61 N = color I = 4;
	SU  T = 55 C = 61 N = color I = 4;
	SU  T = 56 C = 61 N = color I = 4;

	SU  C = 62 N = color I = 13;
	SU  T = 1 C = 62 N = color I = 4;
	SU  T = 2 C = 62 N = color I = 4;
	SU  T = 3 C = 62 N = color I = 4;
	SU  T = 4 C = 62 N = color I = 4;
	SU  T = 5 C = 62 N = color I = 4;
	SU  T = 6 C = 62 N = color I = 4;
	SU  T = 7 C = 62 N = color I = 4;
	SU  T = 8 C = 62 N = color I = 4;
	SU  T = 9 C = 62 N = color I = 4;
	SU  T = 10 C = 62 N = color I = 4;
	SU  T = 11 C = 62 N = color I = 4;
	SU  T = 12 C = 62 N = color I = 4;
	SU  T = 13 C = 62 N = color I = 4;
	SU  T = 14 C = 62 N = color I = 4;
	SU  T = 15 C = 62 N = color I = 4;
	SU  T = 16 C = 62 N = color I = 4;
	SU  T = 17 C = 62 N = color I = 4;
	SU  T = 18 C = 62 N = color I = 4;
	SU  T = 19 C = 62 N = color I = 4;
	SU  T = 20 C = 62 N = color I = 4;
	SU  T = 21 C = 62 N = color I = 4;
	SU  T = 22 C = 62 N = color I = 4;
	SU  T = 23 C = 62 N = color I = 4;
	SU  T = 24 C = 62 N = color I = 4;
	SU  T = 25 C = 62 N = color I = 4;
	SU  T = 26 C = 62 N = color I = 4;
	SU  T = 27 C = 62 N = color I = 4;
	SU  T = 28 C = 62 N = color I = 4;
	SU  T = 29 C = 62 N = color I = 4;
	SU  T = 30 C = 62 N = color I = 4;
	SU  T = 31 C = 62 N = color I = 4;
	SU  T = 32 C = 62 N = color I = 4;
	SU  T = 33 C = 62 N = color I = 4;
	SU  T = 34 C = 62 N = color I = 4;
	SU  T = 35 C = 62 N = color I = 4;
	SU  T = 36 C = 62 N = color I = 4;
	SU  T = 37 C = 62 N = color I = 4;
	SU  T = 38 C = 62 N = color I = 4;
	SU  T = 39 C = 62 N = color I = 4;
	SU  T = 40 C = 62 N = color I = 4;
	SU  T = 41 C = 62 N = color I = 4;
	SU  T = 42 C = 62 N = color I = 4;
	SU  T = 43 C = 62 N = color I = 4;
	SU  T = 44 C = 62 N = color I = 4;
	SU  T = 45 C = 62 N = color I = 4;
	SU  T = 46 C = 62 N = color I = 4;
	SU  T = 47 C = 62 N = color I = 4;
	SU  T = 48 C = 62 N = color I = 4;
	SU  T = 49 C = 62 N = color I = 4;
	SU  T = 50 C = 62 N = color I = 4;
	SU  T = 51 C = 62 N = color I = 4;
	SU  T = 52 C = 62 N = color I = 4;
	SU  T = 53 C = 62 N = color I = 4;
	SU  T = 54 C = 62 N = color I = 4;
	SU  T = 55 C = 62 N = color I = 4;
	SU  T = 56 C = 62 N = color I = 4;

	SU  C = 63 N = color I = 13;
	SU  T = 1 C = 63 N = color I = 4;
	SU  T = 2 C = 63 N = color I = 4;
	SU  T = 3 C = 63 N = color I = 4;
	SU  T = 4 C = 63 N = color I = 4;
	SU  T = 5 C = 63 N = color I = 4;
	SU  T = 6 C = 63 N = color I = 4;
	SU  T = 7 C = 63 N = color I = 4;
	SU  T = 8 C = 63 N = color I = 4;
	SU  T = 9 C = 63 N = color I = 4;
	SU  T = 10 C = 63 N = color I = 4;
	SU  T = 11 C = 63 N = color I = 4;
	SU  T = 12 C = 63 N = color I = 4;
	SU  T = 13 C = 63 N = color I = 4;
	SU  T = 14 C = 63 N = color I = 4;
	SU  T = 15 C = 63 N = color I = 4;
	SU  T = 16 C = 63 N = color I = 4;
	SU  T = 17 C = 63 N = color I = 4;
	SU  T = 18 C = 63 N = color I = 4;
	SU  T = 19 C = 63 N = color I = 4;
	SU  T = 20 C = 63 N = color I = 4;
	SU  T = 21 C = 63 N = color I = 4;
	SU  T = 22 C = 63 N = color I = 4;
	SU  T = 23 C = 63 N = color I = 4;
	SU  T = 24 C = 63 N = color I = 4;
	SU  T = 25 C = 63 N = color I = 4;
	SU  T = 26 C = 63 N = color I = 4;
	SU  T = 27 C = 63 N = color I = 4;
	SU  T = 28 C = 63 N = color I = 4;
	SU  T = 29 C = 63 N = color I = 4;
	SU  T = 30 C = 63 N = color I = 4;
	SU  T = 31 C = 63 N = color I = 4;
	SU  T = 32 C = 63 N = color I = 4;
	SU  T = 33 C = 63 N = color I = 4;
	SU  T = 34 C = 63 N = color I = 4;
	SU  T = 35 C = 63 N = color I = 4;
	SU  T = 36 C = 63 N = color I = 4;
	SU  T = 37 C = 63 N = color I = 4;
	SU  T = 38 C = 63 N = color I = 4;
	SU  T = 39 C = 63 N = color I = 4;
	SU  T = 40 C = 63 N = color I = 4;
	SU  T = 41 C = 63 N = color I = 4;
	SU  T = 42 C = 63 N = color I = 4;
	SU  T = 43 C = 63 N = color I = 4;
	SU  T = 44 C = 63 N = color I = 4;
	SU  T = 45 C = 63 N = color I = 4;
	SU  T = 46 C = 63 N = color I = 4;
	SU  T = 47 C = 63 N = color I = 4;
	SU  T = 48 C = 63 N = color I = 4;
	SU  T = 49 C = 63 N = color I = 4;
	SU  T = 50 C = 63 N = color I = 4;
	SU  T = 51 C = 63 N = color I = 4;
	SU  T = 52 C = 63 N = color I = 4;
	SU  T = 53 C = 63 N = color I = 4;
	SU  T = 54 C = 63 N = color I = 4;
	SU  T = 55 C = 63 N = color I = 4;
	SU  T = 56 C = 63 N = color I = 4;

	SU  C = 64 N = color I = 13;
	SU  T = 1 C = 64 N = color I = 4;
	SU  T = 2 C = 64 N = color I = 4;
	SU  T = 3 C = 64 N = color I = 4;
	SU  T = 4 C = 64 N = color I = 4;
	SU  T = 5 C = 64 N = color I = 4;
	SU  T = 6 C = 64 N = color I = 4;
	SU  T = 7 C = 64 N = color I = 4;
	SU  T = 8 C = 64 N = color I = 4;
	SU  T = 9 C = 64 N = color I = 4;
	SU  T = 10 C = 64 N = color I = 4;
	SU  T = 11 C = 64 N = color I = 4;
	SU  T = 12 C = 64 N = color I = 4;
	SU  T = 13 C = 64 N = color I = 4;
	SU  T = 14 C = 64 N = color I = 4;
	SU  T = 15 C = 64 N = color I = 4;
	SU  T = 16 C = 64 N = color I = 4;
	SU  T = 17 C = 64 N = color I = 4;
	SU  T = 18 C = 64 N = color I = 4;
	SU  T = 19 C = 64 N = color I = 4;
	SU  T = 20 C = 64 N = color I = 4;
	SU  T = 21 C = 64 N = color I = 4;
	SU  T = 22 C = 64 N = color I = 4;
	SU  T = 23 C = 64 N = color I = 4;
	SU  T = 24 C = 64 N = color I = 4;
	SU  T = 25 C = 64 N = color I = 4;
	SU  T = 26 C = 64 N = color I = 4;
	SU  T = 27 C = 64 N = color I = 4;
	SU  T = 28 C = 64 N = color I = 4;
	SU  T = 29 C = 64 N = color I = 4;
	SU  T = 30 C = 64 N = color I = 4;
	SU  T = 31 C = 64 N = color I = 4;
	SU  T = 32 C = 64 N = color I = 4;
	SU  T = 33 C = 64 N = color I = 4;
	SU  T = 34 C = 64 N = color I = 4;
	SU  T = 35 C = 64 N = color I = 4;
	SU  T = 36 C = 64 N = color I = 4;
	SU  T = 37 C = 64 N = color I = 4;
	SU  T = 38 C = 64 N = color I = 4;
	SU  T = 39 C = 64 N = color I = 4;
	SU  T = 40 C = 64 N = color I = 4;
	SU  T = 41 C = 64 N = color I = 4;
	SU  T = 42 C = 64 N = color I = 4;
	SU  T = 43 C = 64 N = color I = 4;
	SU  T = 44 C = 64 N = color I = 4;
	SU  T = 45 C = 64 N = color I = 4;
	SU  T = 46 C = 64 N = color I = 4;
	SU  T = 47 C = 64 N = color I = 4;
	SU  T = 48 C = 64 N = color I = 4;
	SU  T = 49 C = 64 N = color I = 4;
	SU  T = 50 C = 64 N = color I = 4;
	SU  T = 51 C = 64 N = color I = 4;
	SU  T = 52 C = 64 N = color I = 4;
	SU  T = 53 C = 64 N = color I = 4;
	SU  T = 54 C = 64 N = color I = 4;
	SU  T = 55 C = 64 N = color I = 4;
	SU  T = 56 C = 64 N = color I = 4;

	SU  C = 65 N = color I = 13;
	SU  T = 1 C = 65 N = color I = 4;
	SU  T = 2 C = 65 N = color I = 4;
	SU  T = 3 C = 65 N = color I = 4;
	SU  T = 4 C = 65 N = color I = 4;
	SU  T = 5 C = 65 N = color I = 4;
	SU  T = 6 C = 65 N = color I = 4;
	SU  T = 7 C = 65 N = color I = 4;
	SU  T = 8 C = 65 N = color I = 4;
	SU  T = 9 C = 65 N = color I = 4;
	SU  T = 10 C = 65 N = color I = 4;
	SU  T = 11 C = 65 N = color I = 4;
	SU  T = 12 C = 65 N = color I = 4;
	SU  T = 13 C = 65 N = color I = 4;
	SU  T = 14 C = 65 N = color I = 4;
	SU  T = 15 C = 65 N = color I = 4;
	SU  T = 16 C = 65 N = color I = 4;
	SU  T = 17 C = 65 N = color I = 4;
	SU  T = 18 C = 65 N = color I = 4;
	SU  T = 19 C = 65 N = color I = 4;
	SU  T = 20 C = 65 N = color I = 4;
	SU  T = 21 C = 65 N = color I = 4;
	SU  T = 22 C = 65 N = color I = 4;
	SU  T = 23 C = 65 N = color I = 4;
	SU  T = 24 C = 65 N = color I = 4;
	SU  T = 25 C = 65 N = color I = 4;
	SU  T = 26 C = 65 N = color I = 4;
	SU  T = 27 C = 65 N = color I = 4;
	SU  T = 28 C = 65 N = color I = 4;
	SU  T = 29 C = 65 N = color I = 4;
	SU  T = 30 C = 65 N = color I = 4;
	SU  T = 31 C = 65 N = color I = 4;
	SU  T = 32 C = 65 N = color I = 4;
	SU  T = 33 C = 65 N = color I = 4;
	SU  T = 34 C = 65 N = color I = 4;
	SU  T = 35 C = 65 N = color I = 4;
	SU  T = 36 C = 65 N = color I = 4;
	SU  T = 37 C = 65 N = color I = 4;
	SU  T = 38 C = 65 N = color I = 4;
	SU  T = 39 C = 65 N = color I = 4;
	SU  T = 40 C = 65 N = color I = 4;
	SU  T = 41 C = 65 N = color I = 4;
	SU  T = 42 C = 65 N = color I = 4;
	SU  T = 43 C = 65 N = color I = 4;
	SU  T = 44 C = 65 N = color I = 4;
	SU  T = 45 C = 65 N = color I = 4;
	SU  T = 46 C = 65 N = color I = 4;
	SU  T = 47 C = 65 N = color I = 4;
	SU  T = 48 C = 65 N = color I = 4;
	SU  T = 49 C = 65 N = color I = 4;
	SU  T = 50 C = 65 N = color I = 4;
	SU  T = 51 C = 65 N = color I = 4;
	SU  T = 52 C = 65 N = color I = 4;
	SU  T = 53 C = 65 N = color I = 4;
	SU  T = 54 C = 65 N = color I = 4;
	SU  T = 55 C = 65 N = color I = 4;
	SU  T = 56 C = 65 N = color I = 4;

	SU  C = 66 N = color I = 4;
	SU  T = 1 C = 66 N = color I = 4;
	SU  T = 2 C = 66 N = color I = 4;
	SU  T = 3 C = 66 N = color I = 4;
	SU  T = 4 C = 66 N = color I = 4;
	SU  T = 5 C = 66 N = color I = 4;
	SU  T = 6 C = 66 N = color I = 4;
	SU  T = 7 C = 66 N = color I = 4;
	SU  T = 8 C = 66 N = color I = 4;
	SU  T = 9 C = 66 N = color I = 4;
	SU  T = 10 C = 66 N = color I = 4;
	SU  T = 11 C = 66 N = color I = 4;
	SU  T = 12 C = 66 N = color I = 4;
	SU  T = 13 C = 66 N = color I = 4;
	SU  T = 14 C = 66 N = color I = 4;
	SU  T = 15 C = 66 N = color I = 4;
	SU  T = 16 C = 66 N = color I = 4;
	SU  T = 17 C = 66 N = color I = 4;
	SU  T = 18 C = 66 N = color I = 4;
	SU  T = 19 C = 66 N = color I = 4;
	SU  T = 20 C = 66 N = color I = 4;
	SU  T = 21 C = 66 N = color I = 4;
	SU  T = 22 C = 66 N = color I = 4;
	SU  T = 23 C = 66 N = color I = 4;
	SU  T = 24 C = 66 N = color I = 4;
	SU  T = 25 C = 66 N = color I = 4;
	SU  T = 26 C = 66 N = color I = 4;
	SU  T = 27 C = 66 N = color I = 4;
	SU  T = 28 C = 66 N = color I = 4;
	SU  T = 29 C = 66 N = color I = 4;
	SU  T = 30 C = 66 N = color I = 4;
	SU  T = 31 C = 66 N = color I = 4;
	SU  T = 32 C = 66 N = color I = 4;
	SU  T = 33 C = 66 N = color I = 4;
	SU  T = 34 C = 66 N = color I = 4;
	SU  T = 35 C = 66 N = color I = 4;
	SU  T = 36 C = 66 N = color I = 4;
	SU  T = 37 C = 66 N = color I = 4;
	SU  T = 38 C = 66 N = color I = 4;
	SU  T = 39 C = 66 N = color I = 4;
	SU  T = 40 C = 66 N = color I = 4;
	SU  T = 41 C = 66 N = color I = 4;
	SU  T = 42 C = 66 N = color I = 4;
	SU  T = 43 C = 66 N = color I = 4;
	SU  T = 44 C = 66 N = color I = 4;
	SU  T = 45 C = 66 N = color I = 4;
	SU  T = 46 C = 66 N = color I = 4;
	SU  T = 47 C = 66 N = color I = 4;
	SU  T = 48 C = 66 N = color I = 4;
	SU  T = 49 C = 66 N = color I = 4;
	SU  T = 50 C = 66 N = color I = 4;
	SU  T = 51 C = 66 N = color I = 4;
	SU  T = 52 C = 66 N = color I = 4;
	SU  T = 53 C = 66 N = color I = 4;
	SU  T = 54 C = 66 N = color I = 4;
	SU  T = 55 C = 66 N = color I = 4;
	SU  T = 56 C = 66 N = color I = 4;

	SU  C = 67 N = color I = 4;
	SU  T = 1 C = 67 N = color I = 4;
	SU  T = 2 C = 67 N = color I = 4;
	SU  T = 3 C = 67 N = color I = 4;
	SU  T = 4 C = 67 N = color I = 4;
	SU  T = 5 C = 67 N = color I = 4;
	SU  T = 6 C = 67 N = color I = 4;
	SU  T = 7 C = 67 N = color I = 4;
	SU  T = 8 C = 67 N = color I = 4;
	SU  T = 9 C = 67 N = color I = 4;
	SU  T = 10 C = 67 N = color I = 4;
	SU  T = 11 C = 67 N = color I = 4;
	SU  T = 12 C = 67 N = color I = 4;
	SU  T = 13 C = 67 N = color I = 4;
	SU  T = 14 C = 67 N = color I = 4;
	SU  T = 15 C = 67 N = color I = 4;
	SU  T = 16 C = 67 N = color I = 4;
	SU  T = 17 C = 67 N = color I = 4;
	SU  T = 18 C = 67 N = color I = 4;
	SU  T = 19 C = 67 N = color I = 4;
	SU  T = 20 C = 67 N = color I = 4;
	SU  T = 21 C = 67 N = color I = 4;
	SU  T = 22 C = 67 N = color I = 4;
	SU  T = 23 C = 67 N = color I = 4;
	SU  T = 24 C = 67 N = color I = 4;
	SU  T = 25 C = 67 N = color I = 4;
	SU  T = 26 C = 67 N = color I = 4;
	SU  T = 27 C = 67 N = color I = 4;
	SU  T = 28 C = 67 N = color I = 4;
	SU  T = 29 C = 67 N = color I = 4;
	SU  T = 30 C = 67 N = color I = 4;
	SU  T = 31 C = 67 N = color I = 4;
	SU  T = 32 C = 67 N = color I = 4;
	SU  T = 33 C = 67 N = color I = 4;
	SU  T = 34 C = 67 N = color I = 4;
	SU  T = 35 C = 67 N = color I = 4;
	SU  T = 36 C = 67 N = color I = 4;
	SU  T = 37 C = 67 N = color I = 4;
	SU  T = 38 C = 67 N = color I = 4;
	SU  T = 39 C = 67 N = color I = 4;
	SU  T = 40 C = 67 N = color I = 4;
	SU  T = 41 C = 67 N = color I = 4;
	SU  T = 42 C = 67 N = color I = 4;
	SU  T = 43 C = 67 N = color I = 4;
	SU  T = 44 C = 67 N = color I = 4;
	SU  T = 45 C = 67 N = color I = 4;
	SU  T = 46 C = 67 N = color I = 4;
	SU  T = 47 C = 67 N = color I = 4;
	SU  T = 48 C = 67 N = color I = 4;
	SU  T = 49 C = 67 N = color I = 4;
	SU  T = 50 C = 67 N = color I = 4;
	SU  T = 51 C = 67 N = color I = 4;
	SU  T = 52 C = 67 N = color I = 4;
	SU  T = 53 C = 67 N = color I = 4;
	SU  T = 54 C = 67 N = color I = 4;
	SU  T = 55 C = 67 N = color I = 4;
	SU  T = 56 C = 67 N = color I = 4;

	SU  C = 68 N = color I = 13;
	SU  T = 1 C = 68 N = color I = 4;
	SU  T = 2 C = 68 N = color I = 4;
	SU  T = 3 C = 68 N = color I = 4;
	SU  T = 4 C = 68 N = color I = 4;
	SU  T = 5 C = 68 N = color I = 4;
	SU  T = 6 C = 68 N = color I = 4;
	SU  T = 7 C = 68 N = color I = 4;
	SU  T = 8 C = 68 N = color I = 4;
	SU  T = 9 C = 68 N = color I = 4;
	SU  T = 10 C = 68 N = color I = 4;
	SU  T = 11 C = 68 N = color I = 4;
	SU  T = 12 C = 68 N = color I = 4;
	SU  T = 13 C = 68 N = color I = 4;
	SU  T = 14 C = 68 N = color I = 4;
	SU  T = 15 C = 68 N = color I = 4;
	SU  T = 16 C = 68 N = color I = 4;
	SU  T = 17 C = 68 N = color I = 4;
	SU  T = 18 C = 68 N = color I = 4;
	SU  T = 19 C = 68 N = color I = 4;
	SU  T = 20 C = 68 N = color I = 4;
	SU  T = 21 C = 68 N = color I = 4;
	SU  T = 22 C = 68 N = color I = 4;
	SU  T = 23 C = 68 N = color I = 4;
	SU  T = 24 C = 68 N = color I = 4;
	SU  T = 25 C = 68 N = color I = 4;
	SU  T = 26 C = 68 N = color I = 4;
	SU  T = 27 C = 68 N = color I = 4;
	SU  T = 28 C = 68 N = color I = 4;
	SU  T = 29 C = 68 N = color I = 4;
	SU  T = 30 C = 68 N = color I = 4;
	SU  T = 31 C = 68 N = color I = 4;
	SU  T = 32 C = 68 N = color I = 4;
	SU  T = 33 C = 68 N = color I = 4;
	SU  T = 34 C = 68 N = color I = 4;
	SU  T = 35 C = 68 N = color I = 4;
	SU  T = 36 C = 68 N = color I = 4;
	SU  T = 37 C = 68 N = color I = 4;
	SU  T = 38 C = 68 N = color I = 4;
	SU  T = 39 C = 68 N = color I = 4;
	SU  T = 40 C = 68 N = color I = 4;
	SU  T = 41 C = 68 N = color I = 4;
	SU  T = 42 C = 68 N = color I = 4;
	SU  T = 43 C = 68 N = color I = 4;
	SU  T = 44 C = 68 N = color I = 4;
	SU  T = 45 C = 68 N = color I = 4;
	SU  T = 46 C = 68 N = color I = 4;
	SU  T = 47 C = 68 N = color I = 4;
	SU  T = 48 C = 68 N = color I = 4;
	SU  T = 49 C = 68 N = color I = 4;
	SU  T = 50 C = 68 N = color I = 4;
	SU  T = 51 C = 68 N = color I = 4;
	SU  T = 52 C = 68 N = color I = 4;
	SU  T = 53 C = 68 N = color I = 4;
	SU  T = 54 C = 68 N = color I = 4;
	SU  T = 55 C = 68 N = color I = 4;
	SU  T = 56 C = 68 N = color I = 4;

	SU  C = 69 N = color I = 13;
	SU  T = 1 C = 69 N = color I = 4;
	SU  T = 2 C = 69 N = color I = 4;
	SU  T = 3 C = 69 N = color I = 4;
	SU  T = 4 C = 69 N = color I = 4;
	SU  T = 5 C = 69 N = color I = 4;
	SU  T = 6 C = 69 N = color I = 4;
	SU  T = 7 C = 69 N = color I = 4;
	SU  T = 8 C = 69 N = color I = 4;
	SU  T = 9 C = 69 N = color I = 4;
	SU  T = 10 C = 69 N = color I = 4;
	SU  T = 11 C = 69 N = color I = 4;
	SU  T = 12 C = 69 N = color I = 4;
	SU  T = 13 C = 69 N = color I = 4;
	SU  T = 14 C = 69 N = color I = 4;
	SU  T = 15 C = 69 N = color I = 4;
	SU  T = 16 C = 69 N = color I = 4;
	SU  T = 17 C = 69 N = color I = 4;
	SU  T = 18 C = 69 N = color I = 4;
	SU  T = 19 C = 69 N = color I = 4;
	SU  T = 20 C = 69 N = color I = 4;
	SU  T = 21 C = 69 N = color I = 4;
	SU  T = 22 C = 69 N = color I = 4;
	SU  T = 23 C = 69 N = color I = 4;
	SU  T = 24 C = 69 N = color I = 4;
	SU  T = 25 C = 69 N = color I = 4;
	SU  T = 26 C = 69 N = color I = 4;
	SU  T = 27 C = 69 N = color I = 4;
	SU  T = 28 C = 69 N = color I = 4;
	SU  T = 29 C = 69 N = color I = 4;
	SU  T = 30 C = 69 N = color I = 4;
	SU  T = 31 C = 69 N = color I = 4;
	SU  T = 32 C = 69 N = color I = 4;
	SU  T = 33 C = 69 N = color I = 4;
	SU  T = 34 C = 69 N = color I = 4;
	SU  T = 35 C = 69 N = color I = 4;
	SU  T = 36 C = 69 N = color I = 4;
	SU  T = 37 C = 69 N = color I = 4;
	SU  T = 38 C = 69 N = color I = 4;
	SU  T = 39 C = 69 N = color I = 4;
	SU  T = 40 C = 69 N = color I = 4;
	SU  T = 41 C = 69 N = color I = 4;
	SU  T = 42 C = 69 N = color I = 4;
	SU  T = 43 C = 69 N = color I = 4;
	SU  T = 44 C = 69 N = color I = 4;
	SU  T = 45 C = 69 N = color I = 4;
	SU  T = 46 C = 69 N = color I = 4;
	SU  T = 47 C = 69 N = color I = 4;
	SU  T = 48 C = 69 N = color I = 4;
	SU  T = 49 C = 69 N = color I = 4;
	SU  T = 50 C = 69 N = color I = 4;
	SU  T = 51 C = 69 N = color I = 4;
	SU  T = 52 C = 69 N = color I = 4;
	SU  T = 53 C = 69 N = color I = 4;
	SU  T = 54 C = 69 N = color I = 4;
	SU  T = 55 C = 69 N = color I = 4;
	SU  T = 56 C = 69 N = color I = 4;

	SU  C = 70 N = color I = 4;
	SU  T = 1 C = 70 N = color I = 4;
	SU  T = 2 C = 70 N = color I = 4;
	SU  T = 3 C = 70 N = color I = 4;
	SU  T = 4 C = 70 N = color I = 4;
	SU  T = 5 C = 70 N = color I = 4;
	SU  T = 6 C = 70 N = color I = 4;
	SU  T = 7 C = 70 N = color I = 4;
	SU  T = 8 C = 70 N = color I = 4;
	SU  T = 9 C = 70 N = color I = 4;
	SU  T = 10 C = 70 N = color I = 4;
	SU  T = 11 C = 70 N = color I = 4;
	SU  T = 12 C = 70 N = color I = 4;
	SU  T = 13 C = 70 N = color I = 4;
	SU  T = 14 C = 70 N = color I = 4;
	SU  T = 15 C = 70 N = color I = 4;
	SU  T = 16 C = 70 N = color I = 4;
	SU  T = 17 C = 70 N = color I = 4;
	SU  T = 18 C = 70 N = color I = 4;
	SU  T = 19 C = 70 N = color I = 4;
	SU  T = 20 C = 70 N = color I = 4;
	SU  T = 21 C = 70 N = color I = 4;
	SU  T = 22 C = 70 N = color I = 4;
	SU  T = 23 C = 70 N = color I = 4;
	SU  T = 24 C = 70 N = color I = 4;
	SU  T = 25 C = 70 N = color I = 4;
	SU  T = 26 C = 70 N = color I = 4;
	SU  T = 27 C = 70 N = color I = 4;
	SU  T = 28 C = 70 N = color I = 4;
	SU  T = 29 C = 70 N = color I = 4;
	SU  T = 30 C = 70 N = color I = 4;
	SU  T = 31 C = 70 N = color I = 4;
	SU  T = 32 C = 70 N = color I = 4;
	SU  T = 33 C = 70 N = color I = 4;
	SU  T = 34 C = 70 N = color I = 4;
	SU  T = 35 C = 70 N = color I = 4;
	SU  T = 36 C = 70 N = color I = 4;
	SU  T = 37 C = 70 N = color I = 4;
	SU  T = 38 C = 70 N = color I = 4;
	SU  T = 39 C = 70 N = color I = 4;
	SU  T = 40 C = 70 N = color I = 4;
	SU  T = 41 C = 70 N = color I = 4;
	SU  T = 42 C = 70 N = color I = 4;
	SU  T = 43 C = 70 N = color I = 4;
	SU  T = 44 C = 70 N = color I = 4;
	SU  T = 45 C = 70 N = color I = 4;
	SU  T = 46 C = 70 N = color I = 4;
	SU  T = 47 C = 70 N = color I = 4;
	SU  T = 48 C = 70 N = color I = 4;
	SU  T = 49 C = 70 N = color I = 4;
	SU  T = 50 C = 70 N = color I = 4;
	SU  T = 51 C = 70 N = color I = 4;
	SU  T = 52 C = 70 N = color I = 4;
	SU  T = 53 C = 70 N = color I = 4;
	SU  T = 54 C = 70 N = color I = 4;
	SU  T = 55 C = 70 N = color I = 4;
	SU  T = 56 C = 70 N = color I = 4;

	SU  C = 71 N = color I = 4;
	SU  T = 1 C = 71 N = color I = 4;
	SU  T = 2 C = 71 N = color I = 4;
	SU  T = 3 C = 71 N = color I = 4;
	SU  T = 4 C = 71 N = color I = 4;
	SU  T = 5 C = 71 N = color I = 4;
	SU  T = 6 C = 71 N = color I = 4;
	SU  T = 7 C = 71 N = color I = 4;
	SU  T = 8 C = 71 N = color I = 4;
	SU  T = 9 C = 71 N = color I = 4;
	SU  T = 10 C = 71 N = color I = 4;
	SU  T = 11 C = 71 N = color I = 4;
	SU  T = 12 C = 71 N = color I = 4;
	SU  T = 13 C = 71 N = color I = 4;
	SU  T = 14 C = 71 N = color I = 4;
	SU  T = 15 C = 71 N = color I = 4;
	SU  T = 16 C = 71 N = color I = 4;
	SU  T = 17 C = 71 N = color I = 4;
	SU  T = 18 C = 71 N = color I = 4;
	SU  T = 19 C = 71 N = color I = 4;
	SU  T = 20 C = 71 N = color I = 4;
	SU  T = 21 C = 71 N = color I = 4;
	SU  T = 22 C = 71 N = color I = 4;
	SU  T = 23 C = 71 N = color I = 4;
	SU  T = 24 C = 71 N = color I = 4;
	SU  T = 25 C = 71 N = color I = 4;
	SU  T = 26 C = 71 N = color I = 4;
	SU  T = 27 C = 71 N = color I = 4;
	SU  T = 28 C = 71 N = color I = 4;
	SU  T = 29 C = 71 N = color I = 4;
	SU  T = 30 C = 71 N = color I = 4;
	SU  T = 31 C = 71 N = color I = 4;
	SU  T = 32 C = 71 N = color I = 4;
	SU  T = 33 C = 71 N = color I = 4;
	SU  T = 34 C = 71 N = color I = 4;
	SU  T = 35 C = 71 N = color I = 4;
	SU  T = 36 C = 71 N = color I = 4;
	SU  T = 37 C = 71 N = color I = 4;
	SU  T = 38 C = 71 N = color I = 4;
	SU  T = 39 C = 71 N = color I = 4;
	SU  T = 40 C = 71 N = color I = 4;
	SU  T = 41 C = 71 N = color I = 4;
	SU  T = 42 C = 71 N = color I = 4;
	SU  T = 43 C = 71 N = color I = 4;
	SU  T = 44 C = 71 N = color I = 4;
	SU  T = 45 C = 71 N = color I = 4;
	SU  T = 46 C = 71 N = color I = 4;
	SU  T = 47 C = 71 N = color I = 4;
	SU  T = 48 C = 71 N = color I = 4;
	SU  T = 49 C = 71 N = color I = 4;
	SU  T = 50 C = 71 N = color I = 4;
	SU  T = 51 C = 71 N = color I = 4;
	SU  T = 52 C = 71 N = color I = 4;
	SU  T = 53 C = 71 N = color I = 4;
	SU  T = 54 C = 71 N = color I = 4;
	SU  T = 55 C = 71 N = color I = 4;
	SU  T = 56 C = 71 N = color I = 4;

	SU  C = 72 N = color I = 13;
	SU  T = 1 C = 72 N = color I = 4;
	SU  T = 2 C = 72 N = color I = 4;
	SU  T = 3 C = 72 N = color I = 4;
	SU  T = 4 C = 72 N = color I = 4;
	SU  T = 5 C = 72 N = color I = 4;
	SU  T = 6 C = 72 N = color I = 4;
	SU  T = 7 C = 72 N = color I = 4;
	SU  T = 8 C = 72 N = color I = 4;
	SU  T = 9 C = 72 N = color I = 4;
	SU  T = 10 C = 72 N = color I = 4;
	SU  T = 11 C = 72 N = color I = 4;
	SU  T = 12 C = 72 N = color I = 4;
	SU  T = 13 C = 72 N = color I = 4;
	SU  T = 14 C = 72 N = color I = 4;
	SU  T = 15 C = 72 N = color I = 4;
	SU  T = 16 C = 72 N = color I = 4;
	SU  T = 17 C = 72 N = color I = 4;
	SU  T = 18 C = 72 N = color I = 4;
	SU  T = 19 C = 72 N = color I = 4;
	SU  T = 20 C = 72 N = color I = 4;
	SU  T = 21 C = 72 N = color I = 4;
	SU  T = 22 C = 72 N = color I = 4;
	SU  T = 23 C = 72 N = color I = 4;
	SU  T = 24 C = 72 N = color I = 4;
	SU  T = 25 C = 72 N = color I = 4;
	SU  T = 26 C = 72 N = color I = 4;
	SU  T = 27 C = 72 N = color I = 4;
	SU  T = 28 C = 72 N = color I = 4;
	SU  T = 29 C = 72 N = color I = 4;
	SU  T = 30 C = 72 N = color I = 4;
	SU  T = 31 C = 72 N = color I = 4;
	SU  T = 32 C = 72 N = color I = 4;
	SU  T = 33 C = 72 N = color I = 4;
	SU  T = 34 C = 72 N = color I = 4;
	SU  T = 35 C = 72 N = color I = 4;
	SU  T = 36 C = 72 N = color I = 4;
	SU  T = 37 C = 72 N = color I = 4;
	SU  T = 38 C = 72 N = color I = 4;
	SU  T = 39 C = 72 N = color I = 4;
	SU  T = 40 C = 72 N = color I = 4;
	SU  T = 41 C = 72 N = color I = 4;
	SU  T = 42 C = 72 N = color I = 4;
	SU  T = 43 C = 72 N = color I = 4;
	SU  T = 44 C = 72 N = color I = 4;
	SU  T = 45 C = 72 N = color I = 4;
	SU  T = 46 C = 72 N = color I = 4;
	SU  T = 47 C = 72 N = color I = 4;
	SU  T = 48 C = 72 N = color I = 4;
	SU  T = 49 C = 72 N = color I = 4;
	SU  T = 50 C = 72 N = color I = 4;
	SU  T = 51 C = 72 N = color I = 4;
	SU  T = 52 C = 72 N = color I = 4;
	SU  T = 53 C = 72 N = color I = 4;
	SU  T = 54 C = 72 N = color I = 4;
	SU  T = 55 C = 72 N = color I = 4;
	SU  T = 56 C = 72 N = color I = 4;

	TEXT   CHARACTER = 73 TEXT = 'IVPP 16047 and 16049, as Darwinopterus, laterally but, honeslty, they could also be medially';
	SU  C = 73 N = color I = 13;
	SU  T = 1 C = 73 N = color I = 4;
	SU  T = 2 C = 73 N = color I = 4;
	SU  T = 3 C = 73 N = color I = 4;
	SU  T = 4 C = 73 N = color I = 4;
	SU  T = 5 C = 73 N = color I = 4;
	SU  T = 6 C = 73 N = color I = 4;
	SU  T = 7 C = 73 N = color I = 4;
	SU  T = 8 C = 73 N = color I = 4;
	SU  T = 9 C = 73 N = color I = 4;
	SU  T = 10 C = 73 N = color I = 4;
	SU  T = 11 C = 73 N = color I = 4;
	SU  T = 12 C = 73 N = color I = 4;
	SU  T = 13 C = 73 N = color I = 4;
	SU  T = 14 C = 73 N = color I = 4;
	SU  T = 15 C = 73 N = color I = 4;
	SU  T = 16 C = 73 N = color I = 4;
	SU  T = 17 C = 73 N = color I = 4;
	SU  T = 18 C = 73 N = color I = 4;
	SU  T = 19 C = 73 N = color I = 4;
	SU  T = 20 C = 73 N = color I = 4;
	SU  T = 21 C = 73 N = color I = 4;
	SU  T = 22 C = 73 N = color I = 4;
	SU  T = 23 C = 73 N = color I = 4;
	SU  T = 24 C = 73 N = color I = 4;
	SU  T = 25 C = 73 N = color I = 4;
	SU  T = 26 C = 73 N = color I = 4;
	SU  T = 27 C = 73 N = color I = 4;
	SU  T = 28 C = 73 N = color I = 4;
	SU  T = 29 C = 73 N = color I = 4;
	SU  T = 30 C = 73 N = color I = 4;
	SU  T = 31 C = 73 N = color I = 4;
	SU  T = 32 C = 73 N = color I = 4;
	SU  T = 33 C = 73 N = color I = 4;
	SU  T = 34 C = 73 N = color I = 4;
	SU  T = 35 C = 73 N = color I = 4;
	SU  T = 36 C = 73 N = color I = 4;
	SU  T = 37 C = 73 N = color I = 4;
	SU  T = 38 C = 73 N = color I = 4;
	SU  T = 39 C = 73 N = color I = 4;
	SU  T = 40 C = 73 N = color I = 4;
	SU  T = 41 C = 73 N = color I = 4;
	SU  T = 42 C = 73 N = color I = 4;
	SU  T = 43 C = 73 N = color I = 4;
	SU  T = 44 C = 73 N = color I = 4;
	SU  T = 45 C = 73 N = color I = 4;
	SU  T = 46 C = 73 N = color I = 4;
	SU  T = 47 C = 73 N = color I = 4;
	SU  T = 48 C = 73 N = color I = 4;
	SU  T = 49 C = 73 N = color I = 4;
	SU  T = 50 C = 73 N = color I = 4;
	SU  T = 51 C = 73 N = color I = 4;
	SU  T = 52 C = 73 N = color I = 4;
	SU  T = 53 C = 73 N = color I = 4;
	SU  T = 54 C = 73 N = color I = 4;
	SU  T = 55 C = 73 N = color I = 4;
	SU  T = 56 C = 73 N = color I = 4;

	SU  C = 74 N = color I = 13;
	SU  T = 1 C = 74 N = color I = 4;
	SU  T = 2 C = 74 N = color I = 4;
	SU  T = 3 C = 74 N = color I = 4;
	SU  T = 4 C = 74 N = color I = 4;
	SU  T = 5 C = 74 N = color I = 4;
	SU  T = 6 C = 74 N = color I = 4;
	SU  T = 7 C = 74 N = color I = 4;
	SU  T = 8 C = 74 N = color I = 4;
	SU  T = 9 C = 74 N = color I = 4;
	SU  T = 10 C = 74 N = color I = 4;
	SU  T = 11 C = 74 N = color I = 4;
	SU  T = 12 C = 74 N = color I = 4;
	SU  T = 13 C = 74 N = color I = 4;
	SU  T = 14 C = 74 N = color I = 4;
	SU  T = 15 C = 74 N = color I = 4;
	SU  T = 16 C = 74 N = color I = 4;
	SU  T = 17 C = 74 N = color I = 4;
	SU  T = 18 C = 74 N = color I = 4;
	SU  T = 19 C = 74 N = color I = 4;
	SU  T = 20 C = 74 N = color I = 4;
	SU  T = 21 C = 74 N = color I = 4;
	SU  T = 22 C = 74 N = color I = 4;
	SU  T = 23 C = 74 N = color I = 4;
	SU  T = 24 C = 74 N = color I = 4;
	SU  T = 25 C = 74 N = color I = 4;
	SU  T = 26 C = 74 N = color I = 4;
	SU  T = 27 C = 74 N = color I = 4;
	SU  T = 28 C = 74 N = color I = 4;
	SU  T = 29 C = 74 N = color I = 4;
	SU  T = 30 C = 74 N = color I = 4;
	SU  T = 31 C = 74 N = color I = 4;
	SU  T = 32 C = 74 N = color I = 4;
	SU  T = 33 C = 74 N = color I = 4;
	SU  T = 34 C = 74 N = color I = 4;
	SU  T = 35 C = 74 N = color I = 4;
	SU  T = 36 C = 74 N = color I = 4;
	SU  T = 37 C = 74 N = color I = 4;
	SU  T = 38 C = 74 N = color I = 4;
	SU  T = 39 C = 74 N = color I = 4;
	SU  T = 40 C = 74 N = color I = 4;
	SU  T = 41 C = 74 N = color I = 4;
	SU  T = 42 C = 74 N = color I = 4;
	SU  T = 43 C = 74 N = color I = 4;
	SU  T = 44 C = 74 N = color I = 4;
	SU  T = 45 C = 74 N = color I = 4;
	SU  T = 46 C = 74 N = color I = 4;
	SU  T = 47 C = 74 N = color I = 4;
	SU  T = 48 C = 74 N = color I = 4;
	SU  T = 49 C = 74 N = color I = 4;
	SU  T = 50 C = 74 N = color I = 4;
	SU  T = 51 C = 74 N = color I = 4;
	SU  T = 52 C = 74 N = color I = 4;
	SU  T = 53 C = 74 N = color I = 4;
	SU  T = 54 C = 74 N = color I = 4;
	SU  T = 55 C = 74 N = color I = 4;
	SU  T = 56 C = 74 N = color I = 4;

	SU  C = 75 N = color I = 13;
	SU  T = 1 C = 75 N = color I = 4;
	SU  T = 2 C = 75 N = color I = 4;
	SU  T = 3 C = 75 N = color I = 4;
	SU  T = 4 C = 75 N = color I = 4;
	SU  T = 5 C = 75 N = color I = 4;
	SU  T = 6 C = 75 N = color I = 4;
	SU  T = 7 C = 75 N = color I = 4;
	SU  T = 8 C = 75 N = color I = 4;
	SU  T = 9 C = 75 N = color I = 4;
	SU  T = 10 C = 75 N = color I = 4;
	SU  T = 11 C = 75 N = color I = 4;
	SU  T = 12 C = 75 N = color I = 4;
	SU  T = 13 C = 75 N = color I = 4;
	SU  T = 14 C = 75 N = color I = 4;
	SU  T = 15 C = 75 N = color I = 4;
	SU  T = 16 C = 75 N = color I = 4;
	SU  T = 17 C = 75 N = color I = 4;
	SU  T = 18 C = 75 N = color I = 4;
	SU  T = 19 C = 75 N = color I = 4;
	SU  T = 20 C = 75 N = color I = 4;
	SU  T = 21 C = 75 N = color I = 4;
	SU  T = 22 C = 75 N = color I = 4;
	SU  T = 23 C = 75 N = color I = 4;
	SU  T = 24 C = 75 N = color I = 4;
	SU  T = 25 C = 75 N = color I = 4;
	SU  T = 26 C = 75 N = color I = 4;
	SU  T = 27 C = 75 N = color I = 4;
	SU  T = 28 C = 75 N = color I = 4;
	SU  T = 29 C = 75 N = color I = 4;
	SU  T = 30 C = 75 N = color I = 4;
	SU  T = 31 C = 75 N = color I = 4;
	SU  T = 32 C = 75 N = color I = 4;
	SU  T = 33 C = 75 N = color I = 4;
	SU  T = 34 C = 75 N = color I = 4;
	SU  T = 35 C = 75 N = color I = 4;
	SU  T = 36 C = 75 N = color I = 4;
	SU  T = 37 C = 75 N = color I = 4;
	SU  T = 38 C = 75 N = color I = 4;
	SU  T = 39 C = 75 N = color I = 4;
	SU  T = 40 C = 75 N = color I = 4;
	SU  T = 41 C = 75 N = color I = 4;
	SU  T = 42 C = 75 N = color I = 4;
	SU  T = 43 C = 75 N = color I = 4;
	SU  T = 44 C = 75 N = color I = 4;
	SU  T = 45 C = 75 N = color I = 4;
	SU  T = 46 C = 75 N = color I = 4;
	SU  T = 47 C = 75 N = color I = 4;
	SU  T = 48 C = 75 N = color I = 4;
	SU  T = 49 C = 75 N = color I = 4;
	SU  T = 50 C = 75 N = color I = 4;
	SU  T = 51 C = 75 N = color I = 4;
	SU  T = 52 C = 75 N = color I = 4;
	SU  T = 53 C = 75 N = color I = 4;
	SU  T = 54 C = 75 N = color I = 4;
	SU  T = 55 C = 75 N = color I = 4;
	SU  T = 56 C = 75 N = color I = 4;

	SU  C = 76 N = color I = 13;
	SU  T = 1 C = 76 N = color I = 4;
	SU  T = 2 C = 76 N = color I = 4;
	SU  T = 3 C = 76 N = color I = 4;
	SU  T = 4 C = 76 N = color I = 4;
	SU  T = 5 C = 76 N = color I = 4;
	SU  T = 6 C = 76 N = color I = 4;
	SU  T = 7 C = 76 N = color I = 4;
	SU  T = 8 C = 76 N = color I = 4;
	SU  T = 9 C = 76 N = color I = 4;
	SU  T = 10 C = 76 N = color I = 4;
	SU  T = 11 C = 76 N = color I = 4;
	SU  T = 12 C = 76 N = color I = 4;
	SU  T = 13 C = 76 N = color I = 4;
	SU  T = 14 C = 76 N = color I = 4;
	SU  T = 15 C = 76 N = color I = 4;
	SU  T = 16 C = 76 N = color I = 4;
	SU  T = 17 C = 76 N = color I = 4;
	SU  T = 18 C = 76 N = color I = 4;
	SU  T = 19 C = 76 N = color I = 4;
	SU  T = 20 C = 76 N = color I = 4;
	SU  T = 21 C = 76 N = color I = 4;
	SU  T = 22 C = 76 N = color I = 4;
	SU  T = 23 C = 76 N = color I = 4;
	SU  T = 24 C = 76 N = color I = 4;
	SU  T = 25 C = 76 N = color I = 4;
	SU  T = 26 C = 76 N = color I = 4;
	SU  T = 27 C = 76 N = color I = 4;
	SU  T = 28 C = 76 N = color I = 4;
	SU  T = 29 C = 76 N = color I = 4;
	SU  T = 30 C = 76 N = color I = 4;
	SU  T = 31 C = 76 N = color I = 4;
	SU  T = 32 C = 76 N = color I = 4;
	SU  T = 33 C = 76 N = color I = 4;
	SU  T = 34 C = 76 N = color I = 4;
	SU  T = 35 C = 76 N = color I = 4;
	SU  T = 36 C = 76 N = color I = 4;
	SU  T = 37 C = 76 N = color I = 4;
	SU  T = 38 C = 76 N = color I = 4;
	SU  T = 39 C = 76 N = color I = 4;
	SU  T = 40 C = 76 N = color I = 4;
	SU  T = 41 C = 76 N = color I = 4;
	SU  T = 42 C = 76 N = color I = 4;
	SU  T = 43 C = 76 N = color I = 4;
	SU  T = 44 C = 76 N = color I = 4;
	SU  T = 45 C = 76 N = color I = 4;
	SU  T = 46 C = 76 N = color I = 4;
	SU  T = 47 C = 76 N = color I = 4;
	SU  T = 48 C = 76 N = color I = 4;
	SU  T = 49 C = 76 N = color I = 4;
	SU  T = 50 C = 76 N = color I = 4;
	SU  T = 51 C = 76 N = color I = 4;
	SU  T = 52 C = 76 N = color I = 4;
	SU  T = 53 C = 76 N = color I = 4;
	SU  T = 54 C = 76 N = color I = 4;
	SU  T = 55 C = 76 N = color I = 4;
	SU  T = 56 C = 76 N = color I = 4;

	SU  C = 77 N = color I = 13;
	SU  T = 1 C = 77 N = color I = 4;
	SU  T = 2 C = 77 N = color I = 4;
	SU  T = 3 C = 77 N = color I = 4;
	SU  T = 4 C = 77 N = color I = 4;
	SU  T = 5 C = 77 N = color I = 4;
	SU  T = 6 C = 77 N = color I = 4;
	SU  T = 7 C = 77 N = color I = 4;
	SU  T = 8 C = 77 N = color I = 4;
	SU  T = 9 C = 77 N = color I = 4;
	SU  T = 10 C = 77 N = color I = 4;
	SU  T = 11 C = 77 N = color I = 4;
	SU  T = 12 C = 77 N = color I = 4;
	SU  T = 13 C = 77 N = color I = 4;
	SU  T = 14 C = 77 N = color I = 4;
	SU  T = 15 C = 77 N = color I = 4;
	SU  T = 16 C = 77 N = color I = 4;
	SU  T = 17 C = 77 N = color I = 4;
	SU  T = 18 C = 77 N = color I = 4;
	SU  T = 19 C = 77 N = color I = 4;
	SU  T = 20 C = 77 N = color I = 4;
	SU  T = 21 C = 77 N = color I = 4;
	SU  T = 22 C = 77 N = color I = 4;
	SU  T = 23 C = 77 N = color I = 4;
	SU  T = 24 C = 77 N = color I = 4;
	SU  T = 25 C = 77 N = color I = 4;
	SU  T = 26 C = 77 N = color I = 4;
	SU  T = 27 C = 77 N = color I = 4;
	SU  T = 28 C = 77 N = color I = 4;
	SU  T = 29 C = 77 N = color I = 4;
	SU  T = 30 C = 77 N = color I = 4;
	SU  T = 31 C = 77 N = color I = 4;
	SU  T = 32 C = 77 N = color I = 4;
	SU  T = 33 C = 77 N = color I = 4;
	SU  T = 34 C = 77 N = color I = 4;
	SU  T = 35 C = 77 N = color I = 4;
	SU  T = 36 C = 77 N = color I = 4;
	SU  T = 37 C = 77 N = color I = 4;
	SU  T = 38 C = 77 N = color I = 4;
	SU  T = 39 C = 77 N = color I = 4;
	SU  T = 40 C = 77 N = color I = 4;
	SU  T = 41 C = 77 N = color I = 4;
	SU  T = 42 C = 77 N = color I = 4;
	SU  T = 43 C = 77 N = color I = 4;
	SU  T = 44 C = 77 N = color I = 4;
	SU  T = 45 C = 77 N = color I = 4;
	SU  T = 46 C = 77 N = color I = 4;
	SU  T = 47 C = 77 N = color I = 4;
	SU  T = 48 C = 77 N = color I = 4;
	SU  T = 49 C = 77 N = color I = 4;
	SU  T = 50 C = 77 N = color I = 4;
	SU  T = 51 C = 77 N = color I = 4;
	SU  T = 52 C = 77 N = color I = 4;
	SU  T = 53 C = 77 N = color I = 4;
	SU  T = 54 C = 77 N = color I = 4;
	SU  T = 55 C = 77 N = color I = 4;
	SU  T = 56 C = 77 N = color I = 4;

	SU  C = 78 N = color I = 13;
	SU  T = 1 C = 78 N = color I = 4;
	SU  T = 2 C = 78 N = color I = 4;
	SU  T = 3 C = 78 N = color I = 4;
	SU  T = 4 C = 78 N = color I = 4;
	SU  T = 5 C = 78 N = color I = 4;
	SU  T = 6 C = 78 N = color I = 4;
	SU  T = 7 C = 78 N = color I = 4;
	SU  T = 8 C = 78 N = color I = 4;
	SU  T = 9 C = 78 N = color I = 4;
	SU  T = 10 C = 78 N = color I = 4;
	SU  T = 11 C = 78 N = color I = 4;
	SU  T = 12 C = 78 N = color I = 4;
	SU  T = 13 C = 78 N = color I = 4;
	SU  T = 14 C = 78 N = color I = 4;
	SU  T = 15 C = 78 N = color I = 4;
	SU  T = 16 C = 78 N = color I = 4;
	SU  T = 17 C = 78 N = color I = 4;
	SU  T = 18 C = 78 N = color I = 4;
	SU  T = 19 C = 78 N = color I = 4;
	SU  T = 20 C = 78 N = color I = 4;
	SU  T = 21 C = 78 N = color I = 4;
	SU  T = 22 C = 78 N = color I = 4;
	SU  T = 23 C = 78 N = color I = 4;
	SU  T = 24 C = 78 N = color I = 4;
	SU  T = 25 C = 78 N = color I = 4;
	SU  T = 26 C = 78 N = color I = 4;
	SU  T = 27 C = 78 N = color I = 4;
	SU  T = 28 C = 78 N = color I = 4;
	SU  T = 29 C = 78 N = color I = 4;
	SU  T = 30 C = 78 N = color I = 4;
	SU  T = 31 C = 78 N = color I = 4;
	SU  T = 32 C = 78 N = color I = 4;
	SU  T = 33 C = 78 N = color I = 4;
	SU  T = 34 C = 78 N = color I = 4;
	SU  T = 35 C = 78 N = color I = 4;
	SU  T = 36 C = 78 N = color I = 4;
	SU  T = 37 C = 78 N = color I = 4;
	SU  T = 38 C = 78 N = color I = 4;
	SU  T = 39 C = 78 N = color I = 4;
	SU  T = 40 C = 78 N = color I = 4;
	SU  T = 41 C = 78 N = color I = 4;
	SU  T = 42 C = 78 N = color I = 4;
	SU  T = 43 C = 78 N = color I = 4;
	SU  T = 44 C = 78 N = color I = 4;
	SU  T = 45 C = 78 N = color I = 4;
	SU  T = 46 C = 78 N = color I = 4;
	SU  T = 47 C = 78 N = color I = 4;
	SU  T = 48 C = 78 N = color I = 4;
	SU  T = 49 C = 78 N = color I = 4;
	SU  T = 50 C = 78 N = color I = 4;
	SU  T = 51 C = 78 N = color I = 4;
	SU  T = 52 C = 78 N = color I = 4;
	SU  T = 53 C = 78 N = color I = 4;
	SU  T = 54 C = 78 N = color I = 4;
	SU  T = 55 C = 78 N = color I = 4;
	SU  T = 56 C = 78 N = color I = 4;

	SU  C = 79 N = color I = 13;
	SU  T = 1 C = 79 N = color I = 4;
	SU  T = 2 C = 79 N = color I = 4;
	SU  T = 3 C = 79 N = color I = 4;
	SU  T = 4 C = 79 N = color I = 4;
	SU  T = 5 C = 79 N = color I = 4;
	SU  T = 6 C = 79 N = color I = 4;
	SU  T = 7 C = 79 N = color I = 4;
	SU  T = 8 C = 79 N = color I = 4;
	SU  T = 9 C = 79 N = color I = 4;
	SU  T = 10 C = 79 N = color I = 4;
	SU  T = 11 C = 79 N = color I = 4;
	SU  T = 12 C = 79 N = color I = 4;
	SU  T = 13 C = 79 N = color I = 4;
	SU  T = 14 C = 79 N = color I = 4;
	SU  T = 15 C = 79 N = color I = 4;
	SU  T = 16 C = 79 N = color I = 4;
	SU  T = 17 C = 79 N = color I = 4;
	SU  T = 18 C = 79 N = color I = 4;
	SU  T = 19 C = 79 N = color I = 4;
	SU  T = 20 C = 79 N = color I = 4;
	SU  T = 21 C = 79 N = color I = 4;
	SU  T = 22 C = 79 N = color I = 4;
	SU  T = 23 C = 79 N = color I = 4;
	SU  T = 24 C = 79 N = color I = 4;
	SU  T = 25 C = 79 N = color I = 4;
	SU  T = 26 C = 79 N = color I = 4;
	SU  T = 27 C = 79 N = color I = 4;
	SU  T = 28 C = 79 N = color I = 4;
	SU  T = 29 C = 79 N = color I = 4;
	SU  T = 30 C = 79 N = color I = 4;
	SU  T = 31 C = 79 N = color I = 4;
	SU  T = 32 C = 79 N = color I = 4;
	SU  T = 33 C = 79 N = color I = 4;
	SU  T = 34 C = 79 N = color I = 4;
	SU  T = 35 C = 79 N = color I = 4;
	SU  T = 36 C = 79 N = color I = 4;
	SU  T = 37 C = 79 N = color I = 4;
	SU  T = 38 C = 79 N = color I = 4;
	SU  T = 39 C = 79 N = color I = 4;
	SU  T = 40 C = 79 N = color I = 4;
	SU  T = 41 C = 79 N = color I = 4;
	SU  T = 42 C = 79 N = color I = 4;
	SU  T = 43 C = 79 N = color I = 4;
	SU  T = 44 C = 79 N = color I = 4;
	SU  T = 45 C = 79 N = color I = 4;
	SU  T = 46 C = 79 N = color I = 4;
	SU  T = 47 C = 79 N = color I = 4;
	SU  T = 48 C = 79 N = color I = 4;
	SU  T = 49 C = 79 N = color I = 4;
	SU  T = 50 C = 79 N = color I = 4;
	SU  T = 51 C = 79 N = color I = 4;
	SU  T = 52 C = 79 N = color I = 4;
	SU  T = 53 C = 79 N = color I = 4;
	SU  T = 54 C = 79 N = color I = 4;
	SU  T = 55 C = 79 N = color I = 4;
	SU  T = 56 C = 79 N = color I = 4;

	SU  C = 80 N = color I = 7;
	SU  T = 1 C = 80 N = color I = 7;
	SU  T = 2 C = 80 N = color I = 7;
	SU  T = 3 C = 80 N = color I = 7;
	SU  T = 4 C = 80 N = color I = 7;
	SU  T = 5 C = 80 N = color I = 7;
	SU  T = 6 C = 80 N = color I = 7;
	SU  T = 7 C = 80 N = color I = 7;
	SU  T = 8 C = 80 N = color I = 7;
	SU  T = 9 C = 80 N = color I = 7;
	SU  T = 10 C = 80 N = color I = 7;
	SU  T = 11 C = 80 N = color I = 7;
	SU  T = 12 C = 80 N = color I = 7;
	SU  T = 13 C = 80 N = color I = 7;
	SU  T = 14 C = 80 N = color I = 7;
	SU  T = 15 C = 80 N = color I = 7;
	SU  T = 16 C = 80 N = color I = 7;
	SU  T = 17 C = 80 N = color I = 7;
	SU  T = 18 C = 80 N = color I = 7;
	SU  T = 19 C = 80 N = color I = 7;
	SU  T = 20 C = 80 N = color I = 7;
	SU  T = 21 C = 80 N = color I = 7;
	SU  T = 22 C = 80 N = color I = 7;
	SU  T = 23 C = 80 N = color I = 7;
	SU  T = 24 C = 80 N = color I = 7;
	SU  T = 25 C = 80 N = color I = 7;
	SU  T = 26 C = 80 N = color I = 7;
	SU  T = 27 C = 80 N = color I = 7;
	SU  T = 28 C = 80 N = color I = 7;
	SU  T = 29 C = 80 N = color I = 7;
	SU  T = 30 C = 80 N = color I = 7;
	SU  T = 31 C = 80 N = color I = 7;
	SU  T = 32 C = 80 N = color I = 7;
	SU  T = 33 C = 80 N = color I = 7;
	SU  T = 34 C = 80 N = color I = 7;
	SU  T = 35 C = 80 N = color I = 7;
	SU  T = 36 C = 80 N = color I = 7;
	SU  T = 37 C = 80 N = color I = 7;
	SU  T = 38 C = 80 N = color I = 7;
	SU  T = 39 C = 80 N = color I = 7;
	SU  T = 40 C = 80 N = color I = 7;
	SU  T = 41 C = 80 N = color I = 7;
	SU  T = 42 C = 80 N = color I = 7;
	SU  T = 43 C = 80 N = color I = 7;
	SU  T = 44 C = 80 N = color I = 7;
	SU  T = 45 C = 80 N = color I = 7;
	SU  T = 46 C = 80 N = color I = 7;
	SU  T = 47 C = 80 N = color I = 7;
	SU  T = 48 C = 80 N = color I = 7;
	SU  T = 49 C = 80 N = color I = 7;
	SU  T = 50 C = 80 N = color I = 7;
	SU  T = 51 C = 80 N = color I = 7;
	SU  T = 52 C = 80 N = color I = 7;
	SU  T = 53 C = 80 N = color I = 7;
	SU  T = 54 C = 80 N = color I = 7;
	SU  T = 55 C = 80 N = color I = 7;
	SU  T = 56 C = 80 N = color I = 7;

	SU  C = 81 N = color I = 13;
	SU  T = 1 C = 81 N = color I = 4;
	SU  T = 2 C = 81 N = color I = 4;
	SU  T = 3 C = 81 N = color I = 4;
	SU  T = 4 C = 81 N = color I = 4;
	SU  T = 5 C = 81 N = color I = 4;
	SU  T = 6 C = 81 N = color I = 4;
	SU  T = 7 C = 81 N = color I = 4;
	SU  T = 8 C = 81 N = color I = 4;
	SU  T = 9 C = 81 N = color I = 4;
	SU  T = 10 C = 81 N = color I = 4;
	SU  T = 11 C = 81 N = color I = 4;
	SU  T = 12 C = 81 N = color I = 4;
	SU  T = 13 C = 81 N = color I = 4;
	SU  T = 14 C = 81 N = color I = 4;
	SU  T = 15 C = 81 N = color I = 4;
	SU  T = 16 C = 81 N = color I = 4;
	SU  T = 17 C = 81 N = color I = 4;
	SU  T = 18 C = 81 N = color I = 4;
	SU  T = 19 C = 81 N = color I = 4;
	SU  T = 20 C = 81 N = color I = 4;
	SU  T = 21 C = 81 N = color I = 4;
	SU  T = 22 C = 81 N = color I = 4;
	SU  T = 23 C = 81 N = color I = 4;
	SU  T = 24 C = 81 N = color I = 4;
	SU  T = 25 C = 81 N = color I = 4;
	SU  T = 26 C = 81 N = color I = 4;
	SU  T = 27 C = 81 N = color I = 4;
	SU  T = 28 C = 81 N = color I = 4;
	SU  T = 29 C = 81 N = color I = 4;
	SU  T = 30 C = 81 N = color I = 4;
	SU  T = 31 C = 81 N = color I = 4;
	SU  T = 32 C = 81 N = color I = 4;
	SU  T = 33 C = 81 N = color I = 4;
	SU  T = 34 C = 81 N = color I = 4;
	SU  T = 35 C = 81 N = color I = 4;
	SU  T = 36 C = 81 N = color I = 4;
	SU  T = 37 C = 81 N = color I = 4;
	SU  T = 38 C = 81 N = color I = 4;
	SU  T = 39 C = 81 N = color I = 4;
	SU  T = 40 C = 81 N = color I = 4;
	SU  T = 41 C = 81 N = color I = 4;
	SU  T = 42 C = 81 N = color I = 4;
	SU  T = 43 C = 81 N = color I = 4;
	SU  T = 44 C = 81 N = color I = 4;
	SU  T = 45 C = 81 N = color I = 4;
	SU  T = 46 C = 81 N = color I = 4;
	SU  T = 47 C = 81 N = color I = 4;
	SU  T = 48 C = 81 N = color I = 4;
	SU  T = 49 C = 81 N = color I = 4;
	SU  T = 50 C = 81 N = color I = 4;
	SU  T = 51 C = 81 N = color I = 4;
	SU  T = 52 C = 81 N = color I = 4;
	SU  T = 53 C = 81 N = color I = 4;
	SU  T = 54 C = 81 N = color I = 4;
	SU  T = 55 C = 81 N = color I = 4;
	SU  T = 56 C = 81 N = color I = 4;

	SU  C = 82 N = color I = 13;
	SU  T = 1 C = 82 N = color I = 4;
	SU  T = 2 C = 82 N = color I = 4;
	SU  T = 3 C = 82 N = color I = 4;
	SU  T = 4 C = 82 N = color I = 4;
	SU  T = 5 C = 82 N = color I = 4;
	SU  T = 6 C = 82 N = color I = 4;
	SU  T = 7 C = 82 N = color I = 4;
	SU  T = 8 C = 82 N = color I = 4;
	SU  T = 9 C = 82 N = color I = 4;
	SU  T = 10 C = 82 N = color I = 4;
	SU  T = 11 C = 82 N = color I = 4;
	SU  T = 12 C = 82 N = color I = 4;
	SU  T = 13 C = 82 N = color I = 4;
	SU  T = 14 C = 82 N = color I = 4;
	SU  T = 15 C = 82 N = color I = 4;
	SU  T = 16 C = 82 N = color I = 4;
	SU  T = 17 C = 82 N = color I = 4;
	SU  T = 18 C = 82 N = color I = 4;
	SU  T = 19 C = 82 N = color I = 4;
	SU  T = 20 C = 82 N = color I = 4;
	SU  T = 21 C = 82 N = color I = 4;
	SU  T = 22 C = 82 N = color I = 4;
	SU  T = 23 C = 82 N = color I = 4;
	SU  T = 24 C = 82 N = color I = 4;
	SU  T = 25 C = 82 N = color I = 4;
	SU  T = 26 C = 82 N = color I = 4;
	SU  T = 27 C = 82 N = color I = 4;
	SU  T = 28 C = 82 N = color I = 4;
	SU  T = 29 C = 82 N = color I = 4;
	SU  T = 30 C = 82 N = color I = 4;
	SU  T = 31 C = 82 N = color I = 4;
	SU  T = 32 C = 82 N = color I = 4;
	SU  T = 33 C = 82 N = color I = 4;
	SU  T = 34 C = 82 N = color I = 4;
	SU  T = 35 C = 82 N = color I = 4;
	SU  T = 36 C = 82 N = color I = 4;
	SU  T = 37 C = 82 N = color I = 4;
	SU  T = 38 C = 82 N = color I = 4;
	SU  T = 39 C = 82 N = color I = 4;
	SU  T = 40 C = 82 N = color I = 4;
	SU  T = 41 C = 82 N = color I = 4;
	SU  T = 42 C = 82 N = color I = 4;
	SU  T = 43 C = 82 N = color I = 4;
	SU  T = 44 C = 82 N = color I = 4;
	SU  T = 45 C = 82 N = color I = 4;
	SU  T = 46 C = 82 N = color I = 4;
	SU  T = 47 C = 82 N = color I = 4;
	SU  T = 48 C = 82 N = color I = 4;
	SU  T = 49 C = 82 N = color I = 4;
	SU  T = 50 C = 82 N = color I = 4;
	SU  T = 51 C = 82 N = color I = 4;
	SU  T = 52 C = 82 N = color I = 4;
	SU  T = 53 C = 82 N = color I = 4;
	SU  T = 54 C = 82 N = color I = 4;
	SU  T = 55 C = 82 N = color I = 4;
	SU  T = 56 C = 82 N = color I = 4;

	SU  C = 83 N = color I = 13;
	SU  T = 1 C = 83 N = color I = 4;
	SU  T = 2 C = 83 N = color I = 4;
	SU  T = 3 C = 83 N = color I = 4;
	SU  T = 4 C = 83 N = color I = 4;
	SU  T = 5 C = 83 N = color I = 4;
	SU  T = 6 C = 83 N = color I = 4;
	SU  T = 7 C = 83 N = color I = 4;
	SU  T = 8 C = 83 N = color I = 4;
	SU  T = 9 C = 83 N = color I = 4;
	SU  T = 10 C = 83 N = color I = 4;
	SU  T = 11 C = 83 N = color I = 4;
	SU  T = 12 C = 83 N = color I = 4;
	SU  T = 13 C = 83 N = color I = 4;
	SU  T = 14 C = 83 N = color I = 4;
	SU  T = 15 C = 83 N = color I = 4;
	SU  T = 16 C = 83 N = color I = 4;
	SU  T = 17 C = 83 N = color I = 4;
	SU  T = 18 C = 83 N = color I = 4;
	SU  T = 19 C = 83 N = color I = 4;
	SU  T = 20 C = 83 N = color I = 4;
	SU  T = 21 C = 83 N = color I = 4;
	SU  T = 22 C = 83 N = color I = 4;
	SU  T = 23 C = 83 N = color I = 4;
	SU  T = 24 C = 83 N = color I = 4;
	SU  T = 25 C = 83 N = color I = 4;
	SU  T = 26 C = 83 N = color I = 4;
	SU  T = 27 C = 83 N = color I = 4;
	SU  T = 28 C = 83 N = color I = 4;
	SU  T = 29 C = 83 N = color I = 4;
	SU  T = 30 C = 83 N = color I = 4;
	SU  T = 31 C = 83 N = color I = 4;
	SU  T = 32 C = 83 N = color I = 4;
	SU  T = 33 C = 83 N = color I = 4;
	SU  T = 34 C = 83 N = color I = 4;
	SU  T = 35 C = 83 N = color I = 4;
	SU  T = 36 C = 83 N = color I = 4;
	SU  T = 37 C = 83 N = color I = 4;
	SU  T = 38 C = 83 N = color I = 4;
	SU  T = 39 C = 83 N = color I = 4;
	SU  T = 40 C = 83 N = color I = 4;
	SU  T = 41 C = 83 N = color I = 4;
	SU  T = 42 C = 83 N = color I = 4;
	SU  T = 43 C = 83 N = color I = 4;
	SU  T = 44 C = 83 N = color I = 4;
	SU  T = 45 C = 83 N = color I = 4;
	SU  T = 46 C = 83 N = color I = 4;
	SU  T = 47 C = 83 N = color I = 4;
	SU  T = 48 C = 83 N = color I = 4;
	SU  T = 49 C = 83 N = color I = 4;
	SU  T = 50 C = 83 N = color I = 4;
	SU  T = 51 C = 83 N = color I = 4;
	SU  T = 52 C = 83 N = color I = 4;
	SU  T = 53 C = 83 N = color I = 4;
	SU  T = 54 C = 83 N = color I = 4;
	SU  T = 55 C = 83 N = color I = 4;
	SU  T = 56 C = 83 N = color I = 4;

	SU  C = 84 N = color I = 13;
	SU  T = 1 C = 84 N = color I = 4;
	SU  T = 2 C = 84 N = color I = 4;
	SU  T = 3 C = 84 N = color I = 4;
	SU  T = 4 C = 84 N = color I = 4;
	SU  T = 5 C = 84 N = color I = 4;
	SU  T = 6 C = 84 N = color I = 4;
	SU  T = 7 C = 84 N = color I = 4;
	SU  T = 8 C = 84 N = color I = 4;
	SU  T = 9 C = 84 N = color I = 4;
	SU  T = 10 C = 84 N = color I = 4;
	SU  T = 11 C = 84 N = color I = 4;
	SU  T = 12 C = 84 N = color I = 4;
	SU  T = 13 C = 84 N = color I = 4;
	SU  T = 14 C = 84 N = color I = 4;
	SU  T = 15 C = 84 N = color I = 4;
	SU  T = 16 C = 84 N = color I = 4;
	SU  T = 17 C = 84 N = color I = 4;
	SU  T = 18 C = 84 N = color I = 4;
	SU  T = 19 C = 84 N = color I = 4;
	SU  T = 20 C = 84 N = color I = 4;
	SU  T = 21 C = 84 N = color I = 4;
	SU  T = 22 C = 84 N = color I = 4;
	SU  T = 23 C = 84 N = color I = 4;
	SU  T = 24 C = 84 N = color I = 4;
	SU  T = 25 C = 84 N = color I = 4;
	SU  T = 26 C = 84 N = color I = 4;
	SU  T = 27 C = 84 N = color I = 4;
	SU  T = 28 C = 84 N = color I = 4;
	SU  T = 29 C = 84 N = color I = 4;
	SU  T = 30 C = 84 N = color I = 4;
	SU  T = 31 C = 84 N = color I = 4;
	SU  T = 32 C = 84 N = color I = 4;
	SU  T = 33 C = 84 N = color I = 4;
	SU  T = 34 C = 84 N = color I = 4;
	SU  T = 35 C = 84 N = color I = 4;
	SU  T = 36 C = 84 N = color I = 4;
	SU  T = 37 C = 84 N = color I = 4;
	SU  T = 38 C = 84 N = color I = 4;
	SU  T = 39 C = 84 N = color I = 4;
	SU  T = 40 C = 84 N = color I = 4;
	SU  T = 41 C = 84 N = color I = 4;
	SU  T = 42 C = 84 N = color I = 4;
	SU  T = 43 C = 84 N = color I = 4;
	SU  T = 44 C = 84 N = color I = 4;
	SU  T = 45 C = 84 N = color I = 4;
	SU  T = 46 C = 84 N = color I = 4;
	SU  T = 47 C = 84 N = color I = 4;
	SU  T = 48 C = 84 N = color I = 4;
	SU  T = 49 C = 84 N = color I = 4;
	SU  T = 50 C = 84 N = color I = 4;
	SU  T = 51 C = 84 N = color I = 4;
	SU  T = 52 C = 84 N = color I = 4;
	SU  T = 53 C = 84 N = color I = 4;
	SU  T = 54 C = 84 N = color I = 4;
	SU  T = 55 C = 84 N = color I = 4;
	SU  T = 56 C = 84 N = color I = 4;

	SU  C = 85 N = color I = 13;
	SU  T = 1 C = 85 N = color I = 4;
	SU  T = 2 C = 85 N = color I = 4;
	SU  T = 3 C = 85 N = color I = 4;
	SU  T = 4 C = 85 N = color I = 4;
	SU  T = 5 C = 85 N = color I = 4;
	SU  T = 6 C = 85 N = color I = 4;
	SU  T = 7 C = 85 N = color I = 4;
	SU  T = 8 C = 85 N = color I = 4;
	SU  T = 9 C = 85 N = color I = 4;
	SU  T = 10 C = 85 N = color I = 4;
	SU  T = 11 C = 85 N = color I = 4;
	SU  T = 12 C = 85 N = color I = 4;
	SU  T = 13 C = 85 N = color I = 4;
	SU  T = 14 C = 85 N = color I = 4;
	SU  T = 15 C = 85 N = color I = 4;
	SU  T = 16 C = 85 N = color I = 4;
	SU  T = 17 C = 85 N = color I = 4;
	SU  T = 18 C = 85 N = color I = 4;
	SU  T = 19 C = 85 N = color I = 4;
	SU  T = 20 C = 85 N = color I = 4;
	SU  T = 21 C = 85 N = color I = 4;
	SU  T = 22 C = 85 N = color I = 4;
	SU  T = 23 C = 85 N = color I = 4;
	SU  T = 24 C = 85 N = color I = 4;
	SU  T = 25 C = 85 N = color I = 4;
	SU  T = 26 C = 85 N = color I = 4;
	SU  T = 27 C = 85 N = color I = 4;
	SU  T = 28 C = 85 N = color I = 4;
	SU  T = 29 C = 85 N = color I = 4;
	SU  T = 30 C = 85 N = color I = 4;
	SU  T = 31 C = 85 N = color I = 4;
	SU  T = 32 C = 85 N = color I = 4;
	SU  T = 33 C = 85 N = color I = 4;
	SU  T = 34 C = 85 N = color I = 4;
	SU  T = 35 C = 85 N = color I = 4;
	SU  T = 36 C = 85 N = color I = 4;
	SU  T = 37 C = 85 N = color I = 4;
	SU  T = 38 C = 85 N = color I = 4;
	SU  T = 39 C = 85 N = color I = 4;
	SU  T = 40 C = 85 N = color I = 4;
	SU  T = 41 C = 85 N = color I = 4;
	SU  T = 42 C = 85 N = color I = 4;
	SU  T = 43 C = 85 N = color I = 4;
	SU  T = 44 C = 85 N = color I = 4;
	SU  T = 45 C = 85 N = color I = 4;
	SU  T = 46 C = 85 N = color I = 4;
	SU  T = 47 C = 85 N = color I = 4;
	SU  T = 48 C = 85 N = color I = 4;
	SU  T = 49 C = 85 N = color I = 4;
	SU  T = 50 C = 85 N = color I = 4;
	SU  T = 51 C = 85 N = color I = 4;
	SU  T = 52 C = 85 N = color I = 4;
	SU  T = 53 C = 85 N = color I = 4;
	SU  T = 54 C = 85 N = color I = 4;
	SU  T = 55 C = 85 N = color I = 4;
	SU  T = 56 C = 85 N = color I = 4;

	SU  C = 86 N = color I = 13;
	SU  T = 1 C = 86 N = color I = 4;
	SU  T = 2 C = 86 N = color I = 4;
	SU  T = 3 C = 86 N = color I = 4;
	SU  T = 4 C = 86 N = color I = 4;
	SU  T = 5 C = 86 N = color I = 4;
	SU  T = 6 C = 86 N = color I = 4;
	SU  T = 7 C = 86 N = color I = 4;
	SU  T = 8 C = 86 N = color I = 4;
	SU  T = 9 C = 86 N = color I = 4;
	SU  T = 10 C = 86 N = color I = 4;
	SU  T = 11 C = 86 N = color I = 4;
	SU  T = 12 C = 86 N = color I = 4;
	SU  T = 13 C = 86 N = color I = 4;
	SU  T = 14 C = 86 N = color I = 4;
	SU  T = 15 C = 86 N = color I = 4;
	SU  T = 16 C = 86 N = color I = 4;
	SU  T = 17 C = 86 N = color I = 4;
	SU  T = 18 C = 86 N = color I = 4;
	SU  T = 19 C = 86 N = color I = 4;
	SU  T = 20 C = 86 N = color I = 4;
	SU  T = 21 C = 86 N = color I = 4;
	SU  T = 22 C = 86 N = color I = 4;
	SU  T = 23 C = 86 N = color I = 4;
	SU  T = 24 C = 86 N = color I = 4;
	SU  T = 25 C = 86 N = color I = 4;
	SU  T = 26 C = 86 N = color I = 4;
	SU  T = 27 C = 86 N = color I = 4;
	SU  T = 28 C = 86 N = color I = 4;
	SU  T = 29 C = 86 N = color I = 4;
	SU  T = 30 C = 86 N = color I = 4;
	SU  T = 31 C = 86 N = color I = 4;
	SU  T = 32 C = 86 N = color I = 4;
	SU  T = 33 C = 86 N = color I = 4;
	SU  T = 34 C = 86 N = color I = 4;
	SU  T = 35 C = 86 N = color I = 4;
	SU  T = 36 C = 86 N = color I = 4;
	SU  T = 37 C = 86 N = color I = 4;
	SU  T = 38 C = 86 N = color I = 4;
	SU  T = 39 C = 86 N = color I = 4;
	SU  T = 40 C = 86 N = color I = 4;
	SU  T = 41 C = 86 N = color I = 4;
	SU  T = 42 C = 86 N = color I = 4;
	SU  T = 43 C = 86 N = color I = 4;
	SU  T = 44 C = 86 N = color I = 4;
	SU  T = 45 C = 86 N = color I = 4;
	SU  T = 46 C = 86 N = color I = 4;
	SU  T = 47 C = 86 N = color I = 4;
	SU  T = 48 C = 86 N = color I = 4;
	SU  T = 49 C = 86 N = color I = 4;
	SU  T = 50 C = 86 N = color I = 4;
	SU  T = 51 C = 86 N = color I = 4;
	SU  T = 52 C = 86 N = color I = 4;
	SU  T = 53 C = 86 N = color I = 4;
	SU  T = 54 C = 86 N = color I = 4;
	SU  T = 55 C = 86 N = color I = 4;
	SU  T = 56 C = 86 N = color I = 4;

	SU  C = 87 N = color I = 13;
	SU  T = 1 C = 87 N = color I = 4;
	SU  T = 2 C = 87 N = color I = 4;
	SU  T = 3 C = 87 N = color I = 4;
	SU  T = 4 C = 87 N = color I = 4;
	SU  T = 5 C = 87 N = color I = 4;
	SU  T = 6 C = 87 N = color I = 4;
	SU  T = 7 C = 87 N = color I = 4;
	SU  T = 8 C = 87 N = color I = 4;
	SU  T = 9 C = 87 N = color I = 4;
	SU  T = 10 C = 87 N = color I = 4;
	SU  T = 11 C = 87 N = color I = 4;
	SU  T = 12 C = 87 N = color I = 4;
	SU  T = 13 C = 87 N = color I = 4;
	SU  T = 14 C = 87 N = color I = 4;
	SU  T = 15 C = 87 N = color I = 4;
	SU  T = 16 C = 87 N = color I = 4;
	SU  T = 17 C = 87 N = color I = 4;
	SU  T = 18 C = 87 N = color I = 4;
	SU  T = 19 C = 87 N = color I = 4;
	SU  T = 20 C = 87 N = color I = 4;
	SU  T = 21 C = 87 N = color I = 4;
	SU  T = 22 C = 87 N = color I = 4;
	SU  T = 23 C = 87 N = color I = 4;
	SU  T = 24 C = 87 N = color I = 4;
	SU  T = 25 C = 87 N = color I = 4;
	SU  T = 26 C = 87 N = color I = 4;
	SU  T = 27 C = 87 N = color I = 4;
	SU  T = 28 C = 87 N = color I = 4;
	SU  T = 29 C = 87 N = color I = 4;
	SU  T = 30 C = 87 N = color I = 4;
	SU  T = 31 C = 87 N = color I = 4;
	SU  T = 32 C = 87 N = color I = 4;
	SU  T = 33 C = 87 N = color I = 4;
	SU  T = 34 C = 87 N = color I = 4;
	SU  T = 35 C = 87 N = color I = 4;
	SU  T = 36 C = 87 N = color I = 4;
	SU  T = 37 C = 87 N = color I = 4;
	SU  T = 38 C = 87 N = color I = 4;
	SU  T = 39 C = 87 N = color I = 4;
	SU  T = 40 C = 87 N = color I = 4;
	SU  T = 41 C = 87 N = color I = 4;
	SU  T = 42 C = 87 N = color I = 4;
	SU  T = 43 C = 87 N = color I = 4;
	SU  T = 44 C = 87 N = color I = 4;
	SU  T = 45 C = 87 N = color I = 4;
	SU  T = 46 C = 87 N = color I = 4;
	SU  T = 47 C = 87 N = color I = 4;
	SU  T = 48 C = 87 N = color I = 4;
	SU  T = 49 C = 87 N = color I = 4;
	SU  T = 50 C = 87 N = color I = 4;
	SU  T = 51 C = 87 N = color I = 4;
	SU  T = 52 C = 87 N = color I = 4;
	SU  T = 53 C = 87 N = color I = 4;
	SU  T = 54 C = 87 N = color I = 4;
	SU  T = 55 C = 87 N = color I = 4;
	SU  T = 56 C = 87 N = color I = 4;

	SU  C = 88 N = color I = 7;
	SU  T = 1 C = 88 N = color I = 7;
	SU  T = 2 C = 88 N = color I = 7;
	SU  T = 3 C = 88 N = color I = 7;
	SU  T = 4 C = 88 N = color I = 7;
	SU  T = 5 C = 88 N = color I = 7;
	SU  T = 6 C = 88 N = color I = 7;
	SU  T = 7 C = 88 N = color I = 7;
	SU  T = 8 C = 88 N = color I = 7;
	SU  T = 9 C = 88 N = color I = 7;
	SU  T = 10 C = 88 N = color I = 7;
	SU  T = 11 C = 88 N = color I = 7;
	SU  T = 12 C = 88 N = color I = 7;
	SU  T = 13 C = 88 N = color I = 7;
	SU  T = 14 C = 88 N = color I = 7;
	SU  T = 15 C = 88 N = color I = 7;
	SU  T = 16 C = 88 N = color I = 7;
	SU  T = 17 C = 88 N = color I = 7;
	SU  T = 18 C = 88 N = color I = 7;
	SU  T = 19 C = 88 N = color I = 7;
	SU  T = 20 C = 88 N = color I = 7;
	SU  T = 21 C = 88 N = color I = 7;
	SU  T = 22 C = 88 N = color I = 7;
	SU  T = 23 C = 88 N = color I = 7;
	SU  T = 24 C = 88 N = color I = 7;
	SU  T = 25 C = 88 N = color I = 7;
	SU  T = 26 C = 88 N = color I = 7;
	SU  T = 27 C = 88 N = color I = 7;
	SU  T = 28 C = 88 N = color I = 7;
	SU  T = 29 C = 88 N = color I = 7;
	SU  T = 30 C = 88 N = color I = 7;
	SU  T = 31 C = 88 N = color I = 7;
	SU  T = 32 C = 88 N = color I = 7;
	SU  T = 33 C = 88 N = color I = 7;
	SU  T = 34 C = 88 N = color I = 7;
	SU  T = 35 C = 88 N = color I = 7;
	SU  T = 36 C = 88 N = color I = 7;
	SU  T = 37 C = 88 N = color I = 7;
	SU  T = 38 C = 88 N = color I = 7;
	SU  T = 39 C = 88 N = color I = 7;
	SU  T = 40 C = 88 N = color I = 7;
	SU  T = 41 C = 88 N = color I = 7;
	SU  T = 42 C = 88 N = color I = 7;
	SU  T = 43 C = 88 N = color I = 7;
	SU  T = 44 C = 88 N = color I = 7;
	SU  T = 45 C = 88 N = color I = 7;
	SU  T = 46 C = 88 N = color I = 7;
	SU  T = 47 C = 88 N = color I = 7;
	SU  T = 48 C = 88 N = color I = 7;
	SU  T = 49 C = 88 N = color I = 7;
	SU  T = 50 C = 88 N = color I = 7;
	SU  T = 51 C = 88 N = color I = 7;
	SU  T = 52 C = 88 N = color I = 7;
	SU  T = 53 C = 88 N = color I = 7;
	SU  T = 54 C = 88 N = color I = 7;
	SU  T = 55 C = 88 N = color I = 7;
	SU  T = 56 C = 88 N = color I = 7;

	TEXT   CHARACTER = 89 TEXT = '1 - Tapejaridae2- Istiodactylus and Nurhachius.';
	SU  C = 89 N = color I = 13;
	SU  T = 1 C = 89 N = color I = 4;
	SU  T = 2 C = 89 N = color I = 4;
	SU  T = 3 C = 89 N = color I = 4;
	SU  T = 4 C = 89 N = color I = 4;
	SU  T = 5 C = 89 N = color I = 4;
	SU  T = 6 C = 89 N = color I = 4;
	SU  T = 7 C = 89 N = color I = 4;
	SU  T = 8 C = 89 N = color I = 4;
	SU  T = 9 C = 89 N = color I = 4;
	SU  T = 10 C = 89 N = color I = 4;
	SU  T = 11 C = 89 N = color I = 4;
	SU  T = 12 C = 89 N = color I = 4;
	SU  T = 13 C = 89 N = color I = 4;
	SU  T = 14 C = 89 N = color I = 4;
	SU  T = 15 C = 89 N = color I = 4;
	SU  T = 16 C = 89 N = color I = 4;
	SU  T = 17 C = 89 N = color I = 4;
	SU  T = 18 C = 89 N = color I = 4;
	SU  T = 19 C = 89 N = color I = 4;
	SU  T = 20 C = 89 N = color I = 4;
	SU  T = 21 C = 89 N = color I = 4;
	SU  T = 22 C = 89 N = color I = 4;
	SU  T = 23 C = 89 N = color I = 4;
	SU  T = 24 C = 89 N = color I = 4;
	SU  T = 25 C = 89 N = color I = 4;
	SU  T = 26 C = 89 N = color I = 4;
	SU  T = 27 C = 89 N = color I = 4;
	SU  T = 28 C = 89 N = color I = 4;
	SU  T = 29 C = 89 N = color I = 4;
	SU  T = 30 C = 89 N = color I = 4;
	SU  T = 31 C = 89 N = color I = 4;
	SU  T = 32 C = 89 N = color I = 4;
	SU  T = 33 C = 89 N = color I = 4;
	SU  T = 34 C = 89 N = color I = 4;
	SU  T = 35 C = 89 N = color I = 4;
	SU  T = 36 C = 89 N = color I = 4;
	SU  T = 37 C = 89 N = color I = 4;
	SU  T = 38 C = 89 N = color I = 4;
	SU  T = 39 C = 89 N = color I = 4;
	SU  T = 40 C = 89 N = color I = 4;
	SU  T = 41 C = 89 N = color I = 4;
	SU  T = 42 C = 89 N = color I = 4;
	SU  T = 43 C = 89 N = color I = 4;
	SU  T = 44 C = 89 N = color I = 4;
	SU  T = 45 C = 89 N = color I = 4;
	SU  T = 46 C = 89 N = color I = 4;
	SU  T = 47 C = 89 N = color I = 4;
	SU  T = 48 C = 89 N = color I = 4;
	SU  T = 49 C = 89 N = color I = 4;
	SU  T = 50 C = 89 N = color I = 4;
	SU  T = 51 C = 89 N = color I = 4;
	SU  T = 52 C = 89 N = color I = 4;
	SU  T = 53 C = 89 N = color I = 4;
	SU  T = 54 C = 89 N = color I = 4;
	SU  T = 55 C = 89 N = color I = 4;
	SU  T = 56 C = 89 N = color I = 4;

	SU  C = 90 N = color I = 4;
	SU  T = 1 C = 90 N = color I = 4;
	SU  T = 2 C = 90 N = color I = 4;
	SU  T = 3 C = 90 N = color I = 4;
	SU  T = 4 C = 90 N = color I = 4;
	SU  T = 5 C = 90 N = color I = 4;
	SU  T = 6 C = 90 N = color I = 4;
	SU  T = 7 C = 90 N = color I = 4;
	SU  T = 8 C = 90 N = color I = 4;
	SU  T = 9 C = 90 N = color I = 4;
	SU  T = 10 C = 90 N = color I = 4;
	SU  T = 11 C = 90 N = color I = 4;
	SU  T = 12 C = 90 N = color I = 4;
	SU  T = 13 C = 90 N = color I = 4;
	SU  T = 14 C = 90 N = color I = 4;
	SU  T = 15 C = 90 N = color I = 4;
	SU  T = 16 C = 90 N = color I = 4;
	SU  T = 17 C = 90 N = color I = 4;
	SU  T = 18 C = 90 N = color I = 4;
	SU  T = 19 C = 90 N = color I = 4;
	SU  T = 20 C = 90 N = color I = 4;
	SU  T = 21 C = 90 N = color I = 4;
	SU  T = 22 C = 90 N = color I = 4;
	SU  T = 23 C = 90 N = color I = 4;
	SU  T = 24 C = 90 N = color I = 4;
	SU  T = 25 C = 90 N = color I = 4;
	SU  T = 26 C = 90 N = color I = 4;
	SU  T = 27 C = 90 N = color I = 4;
	SU  T = 28 C = 90 N = color I = 4;
	SU  T = 29 C = 90 N = color I = 4;
	SU  T = 30 C = 90 N = color I = 4;
	SU  T = 31 C = 90 N = color I = 4;
	SU  T = 32 C = 90 N = color I = 4;
	SU  T = 33 C = 90 N = color I = 4;
	SU  T = 34 C = 90 N = color I = 4;
	SU  T = 35 C = 90 N = color I = 4;
	SU  T = 36 C = 90 N = color I = 4;
	SU  T = 37 C = 90 N = color I = 4;
	SU  T = 38 C = 90 N = color I = 4;
	SU  T = 39 C = 90 N = color I = 4;
	SU  T = 40 C = 90 N = color I = 4;
	SU  T = 41 C = 90 N = color I = 4;
	SU  T = 42 C = 90 N = color I = 4;
	SU  T = 43 C = 90 N = color I = 4;
	SU  T = 44 C = 90 N = color I = 4;
	SU  T = 45 C = 90 N = color I = 4;
	SU  T = 46 C = 90 N = color I = 4;
	SU  T = 47 C = 90 N = color I = 4;
	SU  T = 48 C = 90 N = color I = 4;
	SU  T = 49 C = 90 N = color I = 4;
	SU  T = 50 C = 90 N = color I = 4;
	SU  T = 51 C = 90 N = color I = 4;
	SU  T = 52 C = 90 N = color I = 4;
	SU  T = 53 C = 90 N = color I = 4;
	SU  T = 54 C = 90 N = color I = 4;
	SU  T = 55 C = 90 N = color I = 4;
	SU  T = 56 C = 90 N = color I = 4;

	SU  C = 91 N = color I = 13;
	SU  T = 1 C = 91 N = color I = 4;
	SU  T = 2 C = 91 N = color I = 4;
	SU  T = 3 C = 91 N = color I = 4;
	SU  T = 4 C = 91 N = color I = 4;
	SU  T = 5 C = 91 N = color I = 4;
	SU  T = 6 C = 91 N = color I = 4;
	SU  T = 7 C = 91 N = color I = 4;
	SU  T = 8 C = 91 N = color I = 4;
	SU  T = 9 C = 91 N = color I = 4;
	SU  T = 10 C = 91 N = color I = 4;
	SU  T = 11 C = 91 N = color I = 4;
	SU  T = 12 C = 91 N = color I = 4;
	SU  T = 13 C = 91 N = color I = 4;
	SU  T = 14 C = 91 N = color I = 4;
	SU  T = 15 C = 91 N = color I = 4;
	SU  T = 16 C = 91 N = color I = 4;
	SU  T = 17 C = 91 N = color I = 4;
	SU  T = 18 C = 91 N = color I = 4;
	SU  T = 19 C = 91 N = color I = 4;
	SU  T = 20 C = 91 N = color I = 4;
	SU  T = 21 C = 91 N = color I = 4;
	SU  T = 22 C = 91 N = color I = 4;
	SU  T = 23 C = 91 N = color I = 4;
	SU  T = 24 C = 91 N = color I = 4;
	SU  T = 25 C = 91 N = color I = 4;
	SU  T = 26 C = 91 N = color I = 4;
	SU  T = 27 C = 91 N = color I = 4;
	SU  T = 28 C = 91 N = color I = 4;
	SU  T = 29 C = 91 N = color I = 4;
	SU  T = 30 C = 91 N = color I = 4;
	SU  T = 31 C = 91 N = color I = 4;
	SU  T = 32 C = 91 N = color I = 4;
	SU  T = 33 C = 91 N = color I = 4;
	SU  T = 34 C = 91 N = color I = 4;
	SU  T = 35 C = 91 N = color I = 4;
	SU  T = 36 C = 91 N = color I = 4;
	SU  T = 37 C = 91 N = color I = 4;
	SU  T = 38 C = 91 N = color I = 4;
	SU  T = 39 C = 91 N = color I = 4;
	SU  T = 40 C = 91 N = color I = 4;
	SU  T = 41 C = 91 N = color I = 4;
	SU  T = 42 C = 91 N = color I = 4;
	SU  T = 43 C = 91 N = color I = 4;
	SU  T = 44 C = 91 N = color I = 4;
	SU  T = 45 C = 91 N = color I = 4;
	SU  T = 46 C = 91 N = color I = 4;
	SU  T = 47 C = 91 N = color I = 4;
	SU  T = 48 C = 91 N = color I = 4;
	SU  T = 49 C = 91 N = color I = 4;
	SU  T = 50 C = 91 N = color I = 4;
	SU  T = 51 C = 91 N = color I = 4;
	SU  T = 52 C = 91 N = color I = 4;
	SU  T = 53 C = 91 N = color I = 4;
	SU  T = 54 C = 91 N = color I = 4;
	SU  T = 55 C = 91 N = color I = 4;
	SU  T = 56 C = 91 N = color I = 4;

	SU  C = 92 N = color I = 13;
	SU  T = 1 C = 92 N = color I = 4;
	SU  T = 2 C = 92 N = color I = 4;
	SU  T = 3 C = 92 N = color I = 4;
	SU  T = 4 C = 92 N = color I = 4;
	SU  T = 5 C = 92 N = color I = 4;
	SU  T = 6 C = 92 N = color I = 4;
	SU  T = 7 C = 92 N = color I = 4;
	SU  T = 8 C = 92 N = color I = 4;
	SU  T = 9 C = 92 N = color I = 4;
	SU  T = 10 C = 92 N = color I = 4;
	SU  T = 11 C = 92 N = color I = 4;
	SU  T = 12 C = 92 N = color I = 4;
	SU  T = 13 C = 92 N = color I = 4;
	SU  T = 14 C = 92 N = color I = 4;
	SU  T = 15 C = 92 N = color I = 4;
	SU  T = 16 C = 92 N = color I = 4;
	SU  T = 17 C = 92 N = color I = 4;
	SU  T = 18 C = 92 N = color I = 4;
	SU  T = 19 C = 92 N = color I = 4;
	SU  T = 20 C = 92 N = color I = 4;
	SU  T = 21 C = 92 N = color I = 4;
	SU  T = 22 C = 92 N = color I = 4;
	SU  T = 23 C = 92 N = color I = 4;
	SU  T = 24 C = 92 N = color I = 4;
	SU  T = 25 C = 92 N = color I = 4;
	SU  T = 26 C = 92 N = color I = 4;
	SU  T = 27 C = 92 N = color I = 4;
	SU  T = 28 C = 92 N = color I = 4;
	SU  T = 29 C = 92 N = color I = 4;
	SU  T = 30 C = 92 N = color I = 4;
	SU  T = 31 C = 92 N = color I = 4;
	SU  T = 32 C = 92 N = color I = 4;
	SU  T = 33 C = 92 N = color I = 4;
	SU  T = 34 C = 92 N = color I = 4;
	SU  T = 35 C = 92 N = color I = 4;
	SU  T = 36 C = 92 N = color I = 4;
	SU  T = 37 C = 92 N = color I = 4;
	SU  T = 38 C = 92 N = color I = 4;
	SU  T = 39 C = 92 N = color I = 4;
	SU  T = 40 C = 92 N = color I = 4;
	SU  T = 41 C = 92 N = color I = 4;
	SU  T = 42 C = 92 N = color I = 4;
	SU  T = 43 C = 92 N = color I = 4;
	SU  T = 44 C = 92 N = color I = 4;
	SU  T = 45 C = 92 N = color I = 4;
	SU  T = 46 C = 92 N = color I = 4;
	SU  T = 47 C = 92 N = color I = 4;
	SU  T = 48 C = 92 N = color I = 4;
	SU  T = 49 C = 92 N = color I = 4;
	SU  T = 50 C = 92 N = color I = 4;
	SU  T = 51 C = 92 N = color I = 4;
	SU  T = 52 C = 92 N = color I = 4;
	SU  T = 53 C = 92 N = color I = 4;
	SU  T = 54 C = 92 N = color I = 4;
	SU  T = 55 C = 92 N = color I = 4;
	SU  T = 56 C = 92 N = color I = 4;

	SU  C = 93 N = color I = 13;
	SU  T = 1 C = 93 N = color I = 4;
	SU  T = 2 C = 93 N = color I = 4;
	SU  T = 3 C = 93 N = color I = 4;
	SU  T = 4 C = 93 N = color I = 4;
	SU  T = 5 C = 93 N = color I = 4;
	SU  T = 6 C = 93 N = color I = 4;
	SU  T = 7 C = 93 N = color I = 4;
	SU  T = 8 C = 93 N = color I = 4;
	SU  T = 9 C = 93 N = color I = 4;
	SU  T = 10 C = 93 N = color I = 4;
	SU  T = 11 C = 93 N = color I = 4;
	SU  T = 12 C = 93 N = color I = 4;
	SU  T = 13 C = 93 N = color I = 4;
	SU  T = 14 C = 93 N = color I = 4;
	SU  T = 15 C = 93 N = color I = 4;
	SU  T = 16 C = 93 N = color I = 4;
	SU  T = 17 C = 93 N = color I = 4;
	SU  T = 18 C = 93 N = color I = 4;
	SU  T = 19 C = 93 N = color I = 4;
	SU  T = 20 C = 93 N = color I = 4;
	SU  T = 21 C = 93 N = color I = 4;
	SU  T = 22 C = 93 N = color I = 4;
	SU  T = 23 C = 93 N = color I = 4;
	SU  T = 24 C = 93 N = color I = 4;
	SU  T = 25 C = 93 N = color I = 4;
	SU  T = 26 C = 93 N = color I = 4;
	SU  T = 27 C = 93 N = color I = 4;
	SU  T = 28 C = 93 N = color I = 4;
	SU  T = 29 C = 93 N = color I = 4;
	SU  T = 30 C = 93 N = color I = 4;
	SU  T = 31 C = 93 N = color I = 4;
	SU  T = 32 C = 93 N = color I = 4;
	SU  T = 33 C = 93 N = color I = 4;
	SU  T = 34 C = 93 N = color I = 4;
	SU  T = 35 C = 93 N = color I = 4;
	SU  T = 36 C = 93 N = color I = 4;
	SU  T = 37 C = 93 N = color I = 4;
	SU  T = 38 C = 93 N = color I = 4;
	SU  T = 39 C = 93 N = color I = 4;
	SU  T = 40 C = 93 N = color I = 4;
	SU  T = 41 C = 93 N = color I = 4;
	SU  T = 42 C = 93 N = color I = 4;
	SU  T = 43 C = 93 N = color I = 4;
	SU  T = 44 C = 93 N = color I = 4;
	SU  T = 45 C = 93 N = color I = 4;
	SU  T = 46 C = 93 N = color I = 4;
	SU  T = 47 C = 93 N = color I = 4;
	SU  T = 48 C = 93 N = color I = 4;
	SU  T = 49 C = 93 N = color I = 4;
	SU  T = 50 C = 93 N = color I = 4;
	SU  T = 51 C = 93 N = color I = 4;
	SU  T = 52 C = 93 N = color I = 4;
	SU  T = 53 C = 93 N = color I = 4;
	SU  T = 54 C = 93 N = color I = 4;
	SU  T = 55 C = 93 N = color I = 4;
	SU  T = 56 C = 93 N = color I = 4;

	SU  C = 94 N = color I = 13;
	SU  T = 1 C = 94 N = color I = 4;
	SU  T = 2 C = 94 N = color I = 4;
	SU  T = 3 C = 94 N = color I = 4;
	SU  T = 4 C = 94 N = color I = 4;
	SU  T = 5 C = 94 N = color I = 4;
	SU  T = 6 C = 94 N = color I = 4;
	SU  T = 7 C = 94 N = color I = 4;
	SU  T = 8 C = 94 N = color I = 4;
	SU  T = 9 C = 94 N = color I = 4;
	SU  T = 10 C = 94 N = color I = 4;
	SU  T = 11 C = 94 N = color I = 4;
	SU  T = 12 C = 94 N = color I = 4;
	SU  T = 13 C = 94 N = color I = 4;
	SU  T = 14 C = 94 N = color I = 4;
	SU  T = 15 C = 94 N = color I = 4;
	SU  T = 16 C = 94 N = color I = 4;
	SU  T = 17 C = 94 N = color I = 4;
	SU  T = 18 C = 94 N = color I = 4;
	SU  T = 19 C = 94 N = color I = 4;
	SU  T = 20 C = 94 N = color I = 4;
	SU  T = 21 C = 94 N = color I = 4;
	SU  T = 22 C = 94 N = color I = 4;
	SU  T = 23 C = 94 N = color I = 4;
	SU  T = 24 C = 94 N = color I = 4;
	SU  T = 25 C = 94 N = color I = 4;
	SU  T = 26 C = 94 N = color I = 4;
	SU  T = 27 C = 94 N = color I = 4;
	SU  T = 28 C = 94 N = color I = 4;
	SU  T = 29 C = 94 N = color I = 4;
	SU  T = 30 C = 94 N = color I = 4;
	SU  T = 31 C = 94 N = color I = 4;
	SU  T = 32 C = 94 N = color I = 4;
	SU  T = 33 C = 94 N = color I = 4;
	SU  T = 34 C = 94 N = color I = 4;
	SU  T = 35 C = 94 N = color I = 4;
	SU  T = 36 C = 94 N = color I = 4;
	SU  T = 37 C = 94 N = color I = 4;
	SU  T = 38 C = 94 N = color I = 4;
	SU  T = 39 C = 94 N = color I = 4;
	SU  T = 40 C = 94 N = color I = 4;
	SU  T = 41 C = 94 N = color I = 4;
	SU  T = 42 C = 94 N = color I = 4;
	SU  T = 43 C = 94 N = color I = 4;
	SU  T = 44 C = 94 N = color I = 4;
	SU  T = 45 C = 94 N = color I = 4;
	SU  T = 46 C = 94 N = color I = 4;
	SU  T = 47 C = 94 N = color I = 4;
	SU  T = 48 C = 94 N = color I = 4;
	SU  T = 49 C = 94 N = color I = 4;
	SU  T = 50 C = 94 N = color I = 4;
	SU  T = 51 C = 94 N = color I = 4;
	SU  T = 52 C = 94 N = color I = 4;
	SU  T = 53 C = 94 N = color I = 4;
	SU  T = 54 C = 94 N = color I = 4;
	SU  T = 55 C = 94 N = color I = 4;
	SU  T = 56 C = 94 N = color I = 4;

	SU  C = 95 N = color I = 7;
	SU  T = 1 C = 95 N = color I = 7;
	SU  T = 2 C = 95 N = color I = 7;
	SU  T = 3 C = 95 N = color I = 7;
	SU  T = 4 C = 95 N = color I = 7;
	SU  T = 5 C = 95 N = color I = 7;
	SU  T = 6 C = 95 N = color I = 7;
	SU  T = 7 C = 95 N = color I = 7;
	SU  T = 8 C = 95 N = color I = 7;
	SU  T = 9 C = 95 N = color I = 7;
	SU  T = 10 C = 95 N = color I = 7;
	SU  T = 11 C = 95 N = color I = 7;
	SU  T = 12 C = 95 N = color I = 7;
	SU  T = 13 C = 95 N = color I = 7;
	SU  T = 14 C = 95 N = color I = 7;
	SU  T = 15 C = 95 N = color I = 7;
	SU  T = 16 C = 95 N = color I = 7;
	SU  T = 17 C = 95 N = color I = 7;
	SU  T = 18 C = 95 N = color I = 7;
	SU  T = 19 C = 95 N = color I = 7;
	SU  T = 20 C = 95 N = color I = 7;
	SU  T = 21 C = 95 N = color I = 7;
	SU  T = 22 C = 95 N = color I = 7;
	SU  T = 23 C = 95 N = color I = 7;
	SU  T = 24 C = 95 N = color I = 7;
	SU  T = 25 C = 95 N = color I = 7;
	SU  T = 26 C = 95 N = color I = 7;
	SU  T = 27 C = 95 N = color I = 7;
	SU  T = 28 C = 95 N = color I = 7;
	SU  T = 29 C = 95 N = color I = 7;
	SU  T = 30 C = 95 N = color I = 7;
	SU  T = 31 C = 95 N = color I = 7;
	SU  T = 32 C = 95 N = color I = 7;
	SU  T = 33 C = 95 N = color I = 7;
	SU  T = 34 C = 95 N = color I = 7;
	SU  T = 35 C = 95 N = color I = 7;
	SU  T = 36 C = 95 N = color I = 7;
	SU  T = 37 C = 95 N = color I = 7;
	SU  T = 38 C = 95 N = color I = 7;
	SU  T = 39 C = 95 N = color I = 7;
	SU  T = 40 C = 95 N = color I = 7;
	SU  T = 41 C = 95 N = color I = 7;
	SU  T = 42 C = 95 N = color I = 7;
	SU  T = 43 C = 95 N = color I = 7;
	SU  T = 44 C = 95 N = color I = 7;
	SU  T = 45 C = 95 N = color I = 7;
	SU  T = 46 C = 95 N = color I = 7;
	SU  T = 47 C = 95 N = color I = 7;
	SU  T = 48 C = 95 N = color I = 7;
	SU  T = 49 C = 95 N = color I = 7;
	SU  T = 50 C = 95 N = color I = 7;
	SU  T = 51 C = 95 N = color I = 7;
	SU  T = 52 C = 95 N = color I = 7;
	SU  T = 53 C = 95 N = color I = 7;
	SU  T = 54 C = 95 N = color I = 7;
	SU  T = 55 C = 95 N = color I = 7;
	SU  T = 56 C = 95 N = color I = 7;

	SU  C = 96 N = color I = 4;
	SU  T = 1 C = 96 N = color I = 4;
	SU  T = 2 C = 96 N = color I = 4;
	SU  T = 3 C = 96 N = color I = 4;
	SU  T = 4 C = 96 N = color I = 4;
	SU  T = 5 C = 96 N = color I = 4;
	SU  T = 6 C = 96 N = color I = 4;
	SU  T = 7 C = 96 N = color I = 4;
	SU  T = 8 C = 96 N = color I = 4;
	SU  T = 9 C = 96 N = color I = 4;
	SU  T = 10 C = 96 N = color I = 4;
	SU  T = 11 C = 96 N = color I = 4;
	SU  T = 12 C = 96 N = color I = 4;
	SU  T = 13 C = 96 N = color I = 4;
	SU  T = 14 C = 96 N = color I = 4;
	SU  T = 15 C = 96 N = color I = 4;
	SU  T = 16 C = 96 N = color I = 4;
	SU  T = 17 C = 96 N = color I = 4;
	SU  T = 18 C = 96 N = color I = 4;
	SU  T = 19 C = 96 N = color I = 4;
	SU  T = 20 C = 96 N = color I = 4;
	SU  T = 21 C = 96 N = color I = 4;
	SU  T = 22 C = 96 N = color I = 4;
	SU  T = 23 C = 96 N = color I = 4;
	SU  T = 24 C = 96 N = color I = 4;
	SU  T = 25 C = 96 N = color I = 4;
	SU  T = 26 C = 96 N = color I = 4;
	SU  T = 27 C = 96 N = color I = 4;
	SU  T = 28 C = 96 N = color I = 4;
	SU  T = 29 C = 96 N = color I = 4;
	SU  T = 30 C = 96 N = color I = 4;
	SU  T = 31 C = 96 N = color I = 4;
	SU  T = 32 C = 96 N = color I = 4;
	SU  T = 33 C = 96 N = color I = 4;
	SU  T = 34 C = 96 N = color I = 4;
	SU  T = 35 C = 96 N = color I = 4;
	SU  T = 36 C = 96 N = color I = 4;
	SU  T = 37 C = 96 N = color I = 4;
	SU  T = 38 C = 96 N = color I = 4;
	SU  T = 39 C = 96 N = color I = 4;
	SU  T = 40 C = 96 N = color I = 4;
	SU  T = 41 C = 96 N = color I = 4;
	SU  T = 42 C = 96 N = color I = 4;
	SU  T = 43 C = 96 N = color I = 4;
	SU  T = 44 C = 96 N = color I = 4;
	SU  T = 45 C = 96 N = color I = 4;
	SU  T = 46 C = 96 N = color I = 4;
	SU  T = 47 C = 96 N = color I = 4;
	SU  T = 48 C = 96 N = color I = 4;
	SU  T = 49 C = 96 N = color I = 4;
	SU  T = 50 C = 96 N = color I = 4;
	SU  T = 51 C = 96 N = color I = 4;
	SU  T = 52 C = 96 N = color I = 4;
	SU  T = 53 C = 96 N = color I = 4;
	SU  T = 54 C = 96 N = color I = 4;
	SU  T = 55 C = 96 N = color I = 4;
	SU  T = 56 C = 96 N = color I = 4;

	SU  C = 97 N = color I = 13;
	SU  T = 1 C = 97 N = color I = 4;
	SU  T = 2 C = 97 N = color I = 4;
	SU  T = 3 C = 97 N = color I = 4;
	SU  T = 4 C = 97 N = color I = 4;
	SU  T = 5 C = 97 N = color I = 4;
	SU  T = 6 C = 97 N = color I = 4;
	SU  T = 7 C = 97 N = color I = 4;
	SU  T = 8 C = 97 N = color I = 4;
	SU  T = 9 C = 97 N = color I = 4;
	SU  T = 10 C = 97 N = color I = 4;
	SU  T = 11 C = 97 N = color I = 4;
	SU  T = 12 C = 97 N = color I = 4;
	SU  T = 13 C = 97 N = color I = 4;
	SU  T = 14 C = 97 N = color I = 4;
	SU  T = 15 C = 97 N = color I = 4;
	SU  T = 16 C = 97 N = color I = 4;
	SU  T = 17 C = 97 N = color I = 4;
	SU  T = 18 C = 97 N = color I = 4;
	SU  T = 19 C = 97 N = color I = 4;
	SU  T = 20 C = 97 N = color I = 4;
	SU  T = 21 C = 97 N = color I = 4;
	SU  T = 22 C = 97 N = color I = 4;
	SU  T = 23 C = 97 N = color I = 4;
	SU  T = 24 C = 97 N = color I = 4;
	SU  T = 25 C = 97 N = color I = 4;
	SU  T = 26 C = 97 N = color I = 4;
	SU  T = 27 C = 97 N = color I = 4;
	SU  T = 28 C = 97 N = color I = 4;
	SU  T = 29 C = 97 N = color I = 4;
	SU  T = 30 C = 97 N = color I = 4;
	SU  T = 31 C = 97 N = color I = 4;
	SU  T = 32 C = 97 N = color I = 4;
	SU  T = 33 C = 97 N = color I = 4;
	SU  T = 34 C = 97 N = color I = 4;
	SU  T = 35 C = 97 N = color I = 4;
	SU  T = 36 C = 97 N = color I = 4;
	SU  T = 37 C = 97 N = color I = 4;
	SU  T = 38 C = 97 N = color I = 4;
	SU  T = 39 C = 97 N = color I = 4;
	SU  T = 40 C = 97 N = color I = 4;
	SU  T = 41 C = 97 N = color I = 4;
	SU  T = 42 C = 97 N = color I = 4;
	SU  T = 43 C = 97 N = color I = 4;
	SU  T = 44 C = 97 N = color I = 4;
	SU  T = 45 C = 97 N = color I = 4;
	SU  T = 46 C = 97 N = color I = 4;
	SU  T = 47 C = 97 N = color I = 4;
	SU  T = 48 C = 97 N = color I = 4;
	SU  T = 49 C = 97 N = color I = 4;
	SU  T = 50 C = 97 N = color I = 4;
	SU  T = 51 C = 97 N = color I = 4;
	SU  T = 52 C = 97 N = color I = 4;
	SU  T = 53 C = 97 N = color I = 4;
	SU  T = 54 C = 97 N = color I = 4;
	SU  T = 55 C = 97 N = color I = 4;
	SU  T = 56 C = 97 N = color I = 4;

	SU  C = 98 N = color I = 4;
	SU  T = 1 C = 98 N = color I = 4;
	SU  T = 2 C = 98 N = color I = 4;
	SU  T = 3 C = 98 N = color I = 4;
	SU  T = 4 C = 98 N = color I = 4;
	SU  T = 5 C = 98 N = color I = 4;
	SU  T = 6 C = 98 N = color I = 4;
	SU  T = 7 C = 98 N = color I = 4;
	SU  T = 8 C = 98 N = color I = 4;
	SU  T = 9 C = 98 N = color I = 4;
	SU  T = 10 C = 98 N = color I = 4;
	SU  T = 11 C = 98 N = color I = 4;
	SU  T = 12 C = 98 N = color I = 4;
	SU  T = 13 C = 98 N = color I = 4;
	SU  T = 14 C = 98 N = color I = 4;
	SU  T = 15 C = 98 N = color I = 4;
	SU  T = 16 C = 98 N = color I = 4;
	SU  T = 17 C = 98 N = color I = 4;
	SU  T = 18 C = 98 N = color I = 4;
	SU  T = 19 C = 98 N = color I = 4;
	SU  T = 20 C = 98 N = color I = 4;
	SU  T = 21 C = 98 N = color I = 4;
	SU  T = 22 C = 98 N = color I = 4;
	SU  T = 23 C = 98 N = color I = 4;
	SU  T = 24 C = 98 N = color I = 4;
	SU  T = 25 C = 98 N = color I = 4;
	SU  T = 26 C = 98 N = color I = 4;
	SU  T = 27 C = 98 N = color I = 4;
	SU  T = 28 C = 98 N = color I = 4;
	SU  T = 29 C = 98 N = color I = 4;
	SU  T = 30 C = 98 N = color I = 4;
	SU  T = 31 C = 98 N = color I = 4;
	SU  T = 32 C = 98 N = color I = 4;
	SU  T = 33 C = 98 N = color I = 4;
	SU  T = 34 C = 98 N = color I = 4;
	SU  T = 35 C = 98 N = color I = 4;
	SU  T = 36 C = 98 N = color I = 4;
	SU  T = 37 C = 98 N = color I = 4;
	SU  T = 38 C = 98 N = color I = 4;
	SU  T = 39 C = 98 N = color I = 4;
	SU  T = 40 C = 98 N = color I = 4;
	SU  T = 41 C = 98 N = color I = 4;
	SU  T = 42 C = 98 N = color I = 4;
	SU  T = 43 C = 98 N = color I = 4;
	SU  T = 44 C = 98 N = color I = 4;
	SU  T = 45 C = 98 N = color I = 4;
	SU  T = 46 C = 98 N = color I = 4;
	SU  T = 47 C = 98 N = color I = 4;
	SU  T = 48 C = 98 N = color I = 4;
	SU  T = 49 C = 98 N = color I = 4;
	SU  T = 50 C = 98 N = color I = 4;
	SU  T = 51 C = 98 N = color I = 4;
	SU  T = 52 C = 98 N = color I = 4;
	SU  T = 53 C = 98 N = color I = 4;
	SU  T = 54 C = 98 N = color I = 4;
	SU  T = 55 C = 98 N = color I = 4;
	SU  T = 56 C = 98 N = color I = 4;

	SU  C = 99 N = color I = 4;
	SU  T = 1 C = 99 N = color I = 4;
	SU  T = 2 C = 99 N = color I = 4;
	SU  T = 3 C = 99 N = color I = 4;
	SU  T = 4 C = 99 N = color I = 4;
	SU  T = 5 C = 99 N = color I = 4;
	SU  T = 6 C = 99 N = color I = 4;
	SU  T = 7 C = 99 N = color I = 4;
	SU  T = 8 C = 99 N = color I = 4;
	SU  T = 9 C = 99 N = color I = 4;
	SU  T = 10 C = 99 N = color I = 4;
	SU  T = 11 C = 99 N = color I = 4;
	SU  T = 12 C = 99 N = color I = 4;
	SU  T = 13 C = 99 N = color I = 4;
	SU  T = 14 C = 99 N = color I = 4;
	SU  T = 15 C = 99 N = color I = 4;
	SU  T = 16 C = 99 N = color I = 4;
	SU  T = 17 C = 99 N = color I = 4;
	SU  T = 18 C = 99 N = color I = 4;
	SU  T = 19 C = 99 N = color I = 4;
	SU  T = 20 C = 99 N = color I = 4;
	SU  T = 21 C = 99 N = color I = 4;
	SU  T = 22 C = 99 N = color I = 4;
	SU  T = 23 C = 99 N = color I = 4;
	SU  T = 24 C = 99 N = color I = 4;
	SU  T = 25 C = 99 N = color I = 4;
	SU  T = 26 C = 99 N = color I = 4;
	SU  T = 27 C = 99 N = color I = 4;
	SU  T = 28 C = 99 N = color I = 4;
	SU  T = 29 C = 99 N = color I = 4;
	SU  T = 30 C = 99 N = color I = 4;
	SU  T = 31 C = 99 N = color I = 4;
	SU  T = 32 C = 99 N = color I = 4;
	SU  T = 33 C = 99 N = color I = 4;
	SU  T = 34 C = 99 N = color I = 4;
	SU  T = 35 C = 99 N = color I = 4;
	SU  T = 36 C = 99 N = color I = 4;
	SU  T = 37 C = 99 N = color I = 4;
	SU  T = 38 C = 99 N = color I = 4;
	SU  T = 39 C = 99 N = color I = 4;
	SU  T = 40 C = 99 N = color I = 4;
	SU  T = 41 C = 99 N = color I = 4;
	SU  T = 42 C = 99 N = color I = 4;
	SU  T = 43 C = 99 N = color I = 4;
	SU  T = 44 C = 99 N = color I = 4;
	SU  T = 45 C = 99 N = color I = 4;
	SU  T = 46 C = 99 N = color I = 4;
	SU  T = 47 C = 99 N = color I = 4;
	SU  T = 48 C = 99 N = color I = 4;
	SU  T = 49 C = 99 N = color I = 4;
	SU  T = 50 C = 99 N = color I = 4;
	SU  T = 51 C = 99 N = color I = 4;
	SU  T = 52 C = 99 N = color I = 4;
	SU  T = 53 C = 99 N = color I = 4;
	SU  T = 54 C = 99 N = color I = 4;
	SU  T = 55 C = 99 N = color I = 4;
	SU  T = 56 C = 99 N = color I = 4;

	SU  C = 100 N = color I = 4;
	SU  T = 1 C = 100 N = color I = 4;
	SU  T = 2 C = 100 N = color I = 4;
	SU  T = 3 C = 100 N = color I = 4;
	SU  T = 4 C = 100 N = color I = 4;
	SU  T = 5 C = 100 N = color I = 4;
	SU  T = 6 C = 100 N = color I = 4;
	SU  T = 7 C = 100 N = color I = 4;
	SU  T = 8 C = 100 N = color I = 4;
	SU  T = 9 C = 100 N = color I = 4;
	SU  T = 10 C = 100 N = color I = 4;
	SU  T = 11 C = 100 N = color I = 4;
	SU  T = 12 C = 100 N = color I = 4;
	SU  T = 13 C = 100 N = color I = 4;
	SU  T = 14 C = 100 N = color I = 4;
	SU  T = 15 C = 100 N = color I = 4;
	SU  T = 16 C = 100 N = color I = 4;
	SU  T = 17 C = 100 N = color I = 4;
	SU  T = 18 C = 100 N = color I = 4;
	SU  T = 19 C = 100 N = color I = 4;
	SU  T = 20 C = 100 N = color I = 4;
	SU  T = 21 C = 100 N = color I = 4;
	SU  T = 22 C = 100 N = color I = 4;
	SU  T = 23 C = 100 N = color I = 4;
	SU  T = 24 C = 100 N = color I = 4;
	SU  T = 25 C = 100 N = color I = 4;
	SU  T = 26 C = 100 N = color I = 4;
	SU  T = 27 C = 100 N = color I = 4;
	SU  T = 28 C = 100 N = color I = 4;
	SU  T = 29 C = 100 N = color I = 4;
	SU  T = 30 C = 100 N = color I = 4;
	SU  T = 31 C = 100 N = color I = 4;
	SU  T = 32 C = 100 N = color I = 4;
	SU  T = 33 C = 100 N = color I = 4;
	SU  T = 34 C = 100 N = color I = 4;
	SU  T = 35 C = 100 N = color I = 4;
	SU  T = 36 C = 100 N = color I = 4;
	SU  T = 37 C = 100 N = color I = 4;
	SU  T = 38 C = 100 N = color I = 4;
	SU  T = 39 C = 100 N = color I = 4;
	SU  T = 40 C = 100 N = color I = 4;
	SU  T = 41 C = 100 N = color I = 4;
	SU  T = 42 C = 100 N = color I = 4;
	SU  T = 43 C = 100 N = color I = 4;
	SU  T = 44 C = 100 N = color I = 4;
	SU  T = 45 C = 100 N = color I = 4;
	SU  T = 46 C = 100 N = color I = 4;
	SU  T = 47 C = 100 N = color I = 4;
	SU  T = 48 C = 100 N = color I = 4;
	SU  T = 49 C = 100 N = color I = 4;
	SU  T = 50 C = 100 N = color I = 4;
	SU  T = 51 C = 100 N = color I = 4;
	SU  T = 52 C = 100 N = color I = 4;
	SU  T = 53 C = 100 N = color I = 4;
	SU  T = 54 C = 100 N = color I = 4;
	SU  T = 55 C = 100 N = color I = 4;
	SU  T = 56 C = 100 N = color I = 4;

	SU  C = 101 N = color I = 4;
	SU  T = 1 C = 101 N = color I = 4;
	SU  T = 2 C = 101 N = color I = 4;
	SU  T = 3 C = 101 N = color I = 4;
	SU  T = 4 C = 101 N = color I = 4;
	SU  T = 5 C = 101 N = color I = 4;
	SU  T = 6 C = 101 N = color I = 4;
	SU  T = 7 C = 101 N = color I = 4;
	SU  T = 8 C = 101 N = color I = 4;
	SU  T = 9 C = 101 N = color I = 4;
	SU  T = 10 C = 101 N = color I = 4;
	SU  T = 11 C = 101 N = color I = 4;
	SU  T = 12 C = 101 N = color I = 4;
	SU  T = 13 C = 101 N = color I = 4;
	SU  T = 14 C = 101 N = color I = 4;
	SU  T = 15 C = 101 N = color I = 4;
	SU  T = 16 C = 101 N = color I = 4;
	SU  T = 17 C = 101 N = color I = 4;
	SU  T = 18 C = 101 N = color I = 4;
	SU  T = 19 C = 101 N = color I = 4;
	SU  T = 20 C = 101 N = color I = 4;
	SU  T = 21 C = 101 N = color I = 4;
	SU  T = 22 C = 101 N = color I = 4;
	SU  T = 23 C = 101 N = color I = 4;
	SU  T = 24 C = 101 N = color I = 4;
	SU  T = 25 C = 101 N = color I = 4;
	SU  T = 26 C = 101 N = color I = 4;
	SU  T = 27 C = 101 N = color I = 4;
	SU  T = 28 C = 101 N = color I = 4;
	SU  T = 29 C = 101 N = color I = 4;
	SU  T = 30 C = 101 N = color I = 4;
	SU  T = 31 C = 101 N = color I = 4;
	SU  T = 32 C = 101 N = color I = 4;
	SU  T = 33 C = 101 N = color I = 4;
	SU  T = 34 C = 101 N = color I = 4;
	SU  T = 35 C = 101 N = color I = 4;
	SU  T = 36 C = 101 N = color I = 4;
	SU  T = 37 C = 101 N = color I = 4;
	SU  T = 38 C = 101 N = color I = 4;
	SU  T = 39 C = 101 N = color I = 4;
	SU  T = 40 C = 101 N = color I = 4;
	SU  T = 41 C = 101 N = color I = 4;
	SU  T = 42 C = 101 N = color I = 4;
	SU  T = 43 C = 101 N = color I = 4;
	SU  T = 44 C = 101 N = color I = 4;
	SU  T = 45 C = 101 N = color I = 4;
	SU  T = 46 C = 101 N = color I = 4;
	SU  T = 47 C = 101 N = color I = 4;
	SU  T = 48 C = 101 N = color I = 4;
	SU  T = 49 C = 101 N = color I = 4;
	SU  T = 50 C = 101 N = color I = 4;
	SU  T = 51 C = 101 N = color I = 4;
	SU  T = 52 C = 101 N = color I = 4;
	SU  T = 53 C = 101 N = color I = 4;
	SU  T = 54 C = 101 N = color I = 4;
	SU  T = 55 C = 101 N = color I = 4;
	SU  T = 56 C = 101 N = color I = 4;

	SU  C = 102 N = color I = 4;
	SU  T = 1 C = 102 N = color I = 4;
	SU  T = 2 C = 102 N = color I = 4;
	SU  T = 3 C = 102 N = color I = 4;
	SU  T = 4 C = 102 N = color I = 4;
	SU  T = 5 C = 102 N = color I = 4;
	SU  T = 6 C = 102 N = color I = 4;
	SU  T = 7 C = 102 N = color I = 4;
	SU  T = 8 C = 102 N = color I = 4;
	SU  T = 9 C = 102 N = color I = 4;
	SU  T = 10 C = 102 N = color I = 4;
	SU  T = 11 C = 102 N = color I = 4;
	SU  T = 12 C = 102 N = color I = 4;
	SU  T = 13 C = 102 N = color I = 4;
	SU  T = 14 C = 102 N = color I = 4;
	SU  T = 15 C = 102 N = color I = 4;
	SU  T = 16 C = 102 N = color I = 4;
	SU  T = 17 C = 102 N = color I = 4;
	SU  T = 18 C = 102 N = color I = 4;
	SU  T = 19 C = 102 N = color I = 4;
	SU  T = 20 C = 102 N = color I = 4;
	SU  T = 21 C = 102 N = color I = 4;
	SU  T = 22 C = 102 N = color I = 4;
	SU  T = 23 C = 102 N = color I = 4;
	SU  T = 24 C = 102 N = color I = 4;
	SU  T = 25 C = 102 N = color I = 4;
	SU  T = 26 C = 102 N = color I = 4;
	SU  T = 27 C = 102 N = color I = 4;
	SU  T = 28 C = 102 N = color I = 4;
	SU  T = 29 C = 102 N = color I = 4;
	SU  T = 30 C = 102 N = color I = 4;
	SU  T = 31 C = 102 N = color I = 4;
	SU  T = 32 C = 102 N = color I = 4;
	SU  T = 33 C = 102 N = color I = 4;
	SU  T = 34 C = 102 N = color I = 4;
	SU  T = 35 C = 102 N = color I = 4;
	SU  T = 36 C = 102 N = color I = 4;
	SU  T = 37 C = 102 N = color I = 4;
	SU  T = 38 C = 102 N = color I = 4;
	SU  T = 39 C = 102 N = color I = 4;
	SU  T = 40 C = 102 N = color I = 4;
	SU  T = 41 C = 102 N = color I = 4;
	SU  T = 42 C = 102 N = color I = 4;
	SU  T = 43 C = 102 N = color I = 4;
	SU  T = 44 C = 102 N = color I = 4;
	SU  T = 45 C = 102 N = color I = 4;
	SU  T = 46 C = 102 N = color I = 4;
	SU  T = 47 C = 102 N = color I = 4;
	SU  T = 48 C = 102 N = color I = 4;
	SU  T = 49 C = 102 N = color I = 4;
	SU  T = 50 C = 102 N = color I = 4;
	SU  T = 51 C = 102 N = color I = 4;
	SU  T = 52 C = 102 N = color I = 4;
	SU  T = 53 C = 102 N = color I = 4;
	SU  T = 54 C = 102 N = color I = 4;
	SU  T = 55 C = 102 N = color I = 4;
	SU  T = 56 C = 102 N = color I = 4;

	SU  C = 103 N = color I = 13;
	SU  T = 1 C = 103 N = color I = 4;
	SU  T = 2 C = 103 N = color I = 4;
	SU  T = 3 C = 103 N = color I = 4;
	SU  T = 4 C = 103 N = color I = 4;
	SU  T = 5 C = 103 N = color I = 4;
	SU  T = 6 C = 103 N = color I = 4;
	SU  T = 7 C = 103 N = color I = 4;
	SU  T = 8 C = 103 N = color I = 4;
	SU  T = 9 C = 103 N = color I = 4;
	SU  T = 10 C = 103 N = color I = 4;
	SU  T = 11 C = 103 N = color I = 4;
	SU  T = 12 C = 103 N = color I = 4;
	SU  T = 13 C = 103 N = color I = 4;
	SU  T = 14 C = 103 N = color I = 4;
	SU  T = 15 C = 103 N = color I = 4;
	SU  T = 16 C = 103 N = color I = 4;
	SU  T = 17 C = 103 N = color I = 4;
	SU  T = 18 C = 103 N = color I = 4;
	SU  T = 19 C = 103 N = color I = 4;
	SU  T = 20 C = 103 N = color I = 4;
	SU  T = 21 C = 103 N = color I = 4;
	SU  T = 22 C = 103 N = color I = 4;
	SU  T = 23 C = 103 N = color I = 4;
	SU  T = 24 C = 103 N = color I = 4;
	SU  T = 25 C = 103 N = color I = 4;
	SU  T = 26 C = 103 N = color I = 4;
	SU  T = 27 C = 103 N = color I = 4;
	SU  T = 28 C = 103 N = color I = 4;
	SU  T = 29 C = 103 N = color I = 4;
	SU  T = 30 C = 103 N = color I = 4;
	SU  T = 31 C = 103 N = color I = 4;
	SU  T = 32 C = 103 N = color I = 4;
	SU  T = 33 C = 103 N = color I = 4;
	SU  T = 34 C = 103 N = color I = 4;
	SU  T = 35 C = 103 N = color I = 4;
	SU  T = 36 C = 103 N = color I = 4;
	SU  T = 37 C = 103 N = color I = 4;
	SU  T = 38 C = 103 N = color I = 4;
	SU  T = 39 C = 103 N = color I = 4;
	SU  T = 40 C = 103 N = color I = 4;
	SU  T = 41 C = 103 N = color I = 4;
	SU  T = 42 C = 103 N = color I = 4;
	SU  T = 43 C = 103 N = color I = 4;
	SU  T = 44 C = 103 N = color I = 4;
	SU  T = 45 C = 103 N = color I = 4;
	SU  T = 46 C = 103 N = color I = 4;
	SU  T = 47 C = 103 N = color I = 4;
	SU  T = 48 C = 103 N = color I = 4;
	SU  T = 49 C = 103 N = color I = 4;
	SU  T = 50 C = 103 N = color I = 4;
	SU  T = 51 C = 103 N = color I = 4;
	SU  T = 52 C = 103 N = color I = 4;
	SU  T = 53 C = 103 N = color I = 4;
	SU  T = 54 C = 103 N = color I = 4;
	SU  T = 55 C = 103 N = color I = 4;
	SU  T = 56 C = 103 N = color I = 4;

	SU  C = 104 N = color I = 13;
	SU  T = 1 C = 104 N = color I = 4;
	SU  T = 2 C = 104 N = color I = 4;
	SU  T = 3 C = 104 N = color I = 4;
	SU  T = 4 C = 104 N = color I = 4;
	SU  T = 5 C = 104 N = color I = 4;
	SU  T = 6 C = 104 N = color I = 4;
	SU  T = 7 C = 104 N = color I = 4;
	SU  T = 8 C = 104 N = color I = 4;
	SU  T = 9 C = 104 N = color I = 4;
	SU  T = 10 C = 104 N = color I = 4;
	SU  T = 11 C = 104 N = color I = 4;
	SU  T = 12 C = 104 N = color I = 4;
	SU  T = 13 C = 104 N = color I = 4;
	SU  T = 14 C = 104 N = color I = 4;
	SU  T = 15 C = 104 N = color I = 4;
	SU  T = 16 C = 104 N = color I = 4;
	SU  T = 17 C = 104 N = color I = 4;
	SU  T = 18 C = 104 N = color I = 4;
	SU  T = 19 C = 104 N = color I = 4;
	SU  T = 20 C = 104 N = color I = 4;
	SU  T = 21 C = 104 N = color I = 4;
	SU  T = 22 C = 104 N = color I = 4;
	SU  T = 23 C = 104 N = color I = 4;
	SU  T = 24 C = 104 N = color I = 4;
	SU  T = 25 C = 104 N = color I = 4;
	SU  T = 26 C = 104 N = color I = 4;
	SU  T = 27 C = 104 N = color I = 4;
	SU  T = 28 C = 104 N = color I = 4;
	SU  T = 29 C = 104 N = color I = 4;
	SU  T = 30 C = 104 N = color I = 4;
	SU  T = 31 C = 104 N = color I = 4;
	SU  T = 32 C = 104 N = color I = 4;
	SU  T = 33 C = 104 N = color I = 4;
	SU  T = 34 C = 104 N = color I = 4;
	SU  T = 35 C = 104 N = color I = 4;
	SU  T = 36 C = 104 N = color I = 4;
	SU  T = 37 C = 104 N = color I = 4;
	SU  T = 38 C = 104 N = color I = 4;
	SU  T = 39 C = 104 N = color I = 4;
	SU  T = 40 C = 104 N = color I = 4;
	SU  T = 41 C = 104 N = color I = 4;
	SU  T = 42 C = 104 N = color I = 4;
	SU  T = 43 C = 104 N = color I = 4;
	SU  T = 44 C = 104 N = color I = 4;
	SU  T = 45 C = 104 N = color I = 4;
	SU  T = 46 C = 104 N = color I = 4;
	SU  T = 47 C = 104 N = color I = 4;
	SU  T = 48 C = 104 N = color I = 4;
	SU  T = 49 C = 104 N = color I = 4;
	SU  T = 50 C = 104 N = color I = 4;
	SU  T = 51 C = 104 N = color I = 4;
	SU  T = 52 C = 104 N = color I = 4;
	SU  T = 53 C = 104 N = color I = 4;
	SU  T = 54 C = 104 N = color I = 4;
	SU  T = 55 C = 104 N = color I = 4;
	SU  T = 56 C = 104 N = color I = 4;

	SU  C = 105 N = color I = 4;
	SU  T = 1 C = 105 N = color I = 4;
	SU  T = 2 C = 105 N = color I = 4;
	SU  T = 3 C = 105 N = color I = 4;
	SU  T = 4 C = 105 N = color I = 4;
	SU  T = 5 C = 105 N = color I = 4;
	SU  T = 6 C = 105 N = color I = 4;
	SU  T = 7 C = 105 N = color I = 4;
	SU  T = 8 C = 105 N = color I = 4;
	SU  T = 9 C = 105 N = color I = 4;
	SU  T = 10 C = 105 N = color I = 4;
	SU  T = 11 C = 105 N = color I = 4;
	SU  T = 12 C = 105 N = color I = 4;
	SU  T = 13 C = 105 N = color I = 4;
	SU  T = 14 C = 105 N = color I = 4;
	SU  T = 15 C = 105 N = color I = 4;
	SU  T = 16 C = 105 N = color I = 4;
	SU  T = 17 C = 105 N = color I = 4;
	SU  T = 18 C = 105 N = color I = 4;
	SU  T = 19 C = 105 N = color I = 4;
	SU  T = 20 C = 105 N = color I = 4;
	SU  T = 21 C = 105 N = color I = 4;
	SU  T = 22 C = 105 N = color I = 4;
	SU  T = 23 C = 105 N = color I = 4;
	SU  T = 24 C = 105 N = color I = 4;
	SU  T = 25 C = 105 N = color I = 4;
	SU  T = 26 C = 105 N = color I = 4;
	SU  T = 27 C = 105 N = color I = 4;
	SU  T = 28 C = 105 N = color I = 4;
	SU  T = 29 C = 105 N = color I = 4;
	SU  T = 30 C = 105 N = color I = 4;
	SU  T = 31 C = 105 N = color I = 4;
	SU  T = 32 C = 105 N = color I = 4;
	SU  T = 33 C = 105 N = color I = 4;
	SU  T = 34 C = 105 N = color I = 4;
	SU  T = 35 C = 105 N = color I = 4;
	SU  T = 36 C = 105 N = color I = 4;
	SU  T = 37 C = 105 N = color I = 4;
	SU  T = 38 C = 105 N = color I = 4;
	SU  T = 39 C = 105 N = color I = 4;
	SU  T = 40 C = 105 N = color I = 4;
	SU  T = 41 C = 105 N = color I = 4;
	SU  T = 42 C = 105 N = color I = 4;
	SU  T = 43 C = 105 N = color I = 4;
	SU  T = 44 C = 105 N = color I = 4;
	SU  T = 45 C = 105 N = color I = 4;
	SU  T = 46 C = 105 N = color I = 4;
	SU  T = 47 C = 105 N = color I = 4;
	SU  T = 48 C = 105 N = color I = 4;
	SU  T = 49 C = 105 N = color I = 4;
	SU  T = 50 C = 105 N = color I = 4;
	SU  T = 51 C = 105 N = color I = 4;
	SU  T = 52 C = 105 N = color I = 4;
	SU  T = 53 C = 105 N = color I = 4;
	SU  T = 54 C = 105 N = color I = 4;
	SU  T = 55 C = 105 N = color I = 4;
	SU  T = 56 C = 105 N = color I = 4;

	SU  C = 106 N = color I = 13;
	SU  T = 1 C = 106 N = color I = 4;
	SU  T = 2 C = 106 N = color I = 4;
	SU  T = 3 C = 106 N = color I = 4;
	SU  T = 4 C = 106 N = color I = 4;
	SU  T = 5 C = 106 N = color I = 4;
	SU  T = 6 C = 106 N = color I = 4;
	SU  T = 7 C = 106 N = color I = 4;
	SU  T = 8 C = 106 N = color I = 4;
	SU  T = 9 C = 106 N = color I = 4;
	SU  T = 10 C = 106 N = color I = 4;
	SU  T = 11 C = 106 N = color I = 4;
	SU  T = 12 C = 106 N = color I = 4;
	SU  T = 13 C = 106 N = color I = 4;
	SU  T = 14 C = 106 N = color I = 4;
	SU  T = 15 C = 106 N = color I = 4;
	SU  T = 16 C = 106 N = color I = 4;
	SU  T = 17 C = 106 N = color I = 4;
	SU  T = 18 C = 106 N = color I = 4;
	SU  T = 19 C = 106 N = color I = 4;
	SU  T = 20 C = 106 N = color I = 4;
	SU  T = 21 C = 106 N = color I = 4;
	SU  T = 22 C = 106 N = color I = 4;
	SU  T = 23 C = 106 N = color I = 4;
	SU  T = 24 C = 106 N = color I = 4;
	SU  T = 25 C = 106 N = color I = 4;
	SU  T = 26 C = 106 N = color I = 4;
	SU  T = 27 C = 106 N = color I = 4;
	SU  T = 28 C = 106 N = color I = 4;
	SU  T = 29 C = 106 N = color I = 4;
	SU  T = 30 C = 106 N = color I = 4;
	SU  T = 31 C = 106 N = color I = 4;
	SU  T = 32 C = 106 N = color I = 4;
	SU  T = 33 C = 106 N = color I = 4;
	SU  T = 34 C = 106 N = color I = 4;
	SU  T = 35 C = 106 N = color I = 4;
	SU  T = 36 C = 106 N = color I = 4;
	SU  T = 37 C = 106 N = color I = 4;
	SU  T = 38 C = 106 N = color I = 4;
	SU  T = 39 C = 106 N = color I = 4;
	SU  T = 40 C = 106 N = color I = 4;
	SU  T = 41 C = 106 N = color I = 4;
	SU  T = 42 C = 106 N = color I = 4;
	SU  T = 43 C = 106 N = color I = 4;
	SU  T = 44 C = 106 N = color I = 4;
	SU  T = 45 C = 106 N = color I = 4;
	SU  T = 46 C = 106 N = color I = 4;
	SU  T = 47 C = 106 N = color I = 4;
	SU  T = 48 C = 106 N = color I = 4;
	SU  T = 49 C = 106 N = color I = 4;
	SU  T = 50 C = 106 N = color I = 4;
	SU  T = 51 C = 106 N = color I = 4;
	SU  T = 52 C = 106 N = color I = 4;
	SU  T = 53 C = 106 N = color I = 4;
	SU  T = 54 C = 106 N = color I = 4;
	SU  T = 55 C = 106 N = color I = 4;
	SU  T = 56 C = 106 N = color I = 4;

	SU  C = 107 N = color I = 13;
	SU  T = 1 C = 107 N = color I = 4;
	SU  T = 2 C = 107 N = color I = 4;
	SU  T = 3 C = 107 N = color I = 4;
	SU  T = 4 C = 107 N = color I = 4;
	SU  T = 5 C = 107 N = color I = 4;
	SU  T = 6 C = 107 N = color I = 4;
	SU  T = 7 C = 107 N = color I = 4;
	SU  T = 8 C = 107 N = color I = 4;
	SU  T = 9 C = 107 N = color I = 4;
	SU  T = 10 C = 107 N = color I = 4;
	SU  T = 11 C = 107 N = color I = 4;
	SU  T = 12 C = 107 N = color I = 4;
	SU  T = 13 C = 107 N = color I = 4;
	SU  T = 14 C = 107 N = color I = 4;
	SU  T = 15 C = 107 N = color I = 4;
	SU  T = 16 C = 107 N = color I = 4;
	SU  T = 17 C = 107 N = color I = 4;
	SU  T = 18 C = 107 N = color I = 4;
	SU  T = 19 C = 107 N = color I = 4;
	SU  T = 20 C = 107 N = color I = 4;
	SU  T = 21 C = 107 N = color I = 4;
	SU  T = 22 C = 107 N = color I = 4;
	SU  T = 23 C = 107 N = color I = 4;
	SU  T = 24 C = 107 N = color I = 4;
	SU  T = 25 C = 107 N = color I = 4;
	SU  T = 26 C = 107 N = color I = 4;
	SU  T = 27 C = 107 N = color I = 4;
	SU  T = 28 C = 107 N = color I = 4;
	SU  T = 29 C = 107 N = color I = 4;
	SU  T = 30 C = 107 N = color I = 4;
	SU  T = 31 C = 107 N = color I = 4;
	SU  T = 32 C = 107 N = color I = 4;
	SU  T = 33 C = 107 N = color I = 4;
	SU  T = 34 C = 107 N = color I = 4;
	SU  T = 35 C = 107 N = color I = 4;
	SU  T = 36 C = 107 N = color I = 4;
	SU  T = 37 C = 107 N = color I = 4;
	SU  T = 38 C = 107 N = color I = 4;
	SU  T = 39 C = 107 N = color I = 4;
	SU  T = 40 C = 107 N = color I = 4;
	SU  T = 41 C = 107 N = color I = 4;
	SU  T = 42 C = 107 N = color I = 4;
	SU  T = 43 C = 107 N = color I = 4;
	SU  T = 44 C = 107 N = color I = 4;
	SU  T = 45 C = 107 N = color I = 4;
	SU  T = 46 C = 107 N = color I = 4;
	SU  T = 47 C = 107 N = color I = 4;
	SU  T = 48 C = 107 N = color I = 4;
	SU  T = 49 C = 107 N = color I = 4;
	SU  T = 50 C = 107 N = color I = 4;
	SU  T = 51 C = 107 N = color I = 4;
	SU  T = 52 C = 107 N = color I = 4;
	SU  T = 53 C = 107 N = color I = 4;
	SU  T = 54 C = 107 N = color I = 4;
	SU  T = 55 C = 107 N = color I = 4;
	SU  T = 56 C = 107 N = color I = 4;

	SU  C = 108 N = color I = 4;
	SU  T = 1 C = 108 N = color I = 4;
	SU  T = 2 C = 108 N = color I = 4;
	SU  T = 3 C = 108 N = color I = 4;
	SU  T = 4 C = 108 N = color I = 4;
	SU  T = 5 C = 108 N = color I = 4;
	SU  T = 6 C = 108 N = color I = 4;
	SU  T = 7 C = 108 N = color I = 4;
	SU  T = 8 C = 108 N = color I = 4;
	SU  T = 9 C = 108 N = color I = 4;
	SU  T = 10 C = 108 N = color I = 4;
	SU  T = 11 C = 108 N = color I = 4;
	SU  T = 12 C = 108 N = color I = 4;
	SU  T = 13 C = 108 N = color I = 4;
	SU  T = 14 C = 108 N = color I = 4;
	SU  T = 15 C = 108 N = color I = 4;
	SU  T = 16 C = 108 N = color I = 4;
	SU  T = 17 C = 108 N = color I = 4;
	SU  T = 18 C = 108 N = color I = 4;
	SU  T = 19 C = 108 N = color I = 4;
	SU  T = 20 C = 108 N = color I = 4;
	SU  T = 21 C = 108 N = color I = 4;
	SU  T = 22 C = 108 N = color I = 4;
	SU  T = 23 C = 108 N = color I = 4;
	SU  T = 24 C = 108 N = color I = 4;
	SU  T = 25 C = 108 N = color I = 4;
	SU  T = 26 C = 108 N = color I = 4;
	SU  T = 27 C = 108 N = color I = 4;
	SU  T = 28 C = 108 N = color I = 4;
	SU  T = 29 C = 108 N = color I = 4;
	SU  T = 30 C = 108 N = color I = 4;
	SU  T = 31 C = 108 N = color I = 4;
	SU  T = 32 C = 108 N = color I = 4;
	SU  T = 33 C = 108 N = color I = 4;
	SU  T = 34 C = 108 N = color I = 4;
	SU  T = 35 C = 108 N = color I = 4;
	SU  T = 36 C = 108 N = color I = 4;
	SU  T = 37 C = 108 N = color I = 4;
	SU  T = 38 C = 108 N = color I = 4;
	SU  T = 39 C = 108 N = color I = 4;
	SU  T = 40 C = 108 N = color I = 4;
	SU  T = 41 C = 108 N = color I = 4;
	SU  T = 42 C = 108 N = color I = 4;
	SU  T = 43 C = 108 N = color I = 4;
	SU  T = 44 C = 108 N = color I = 4;
	SU  T = 45 C = 108 N = color I = 4;
	SU  T = 46 C = 108 N = color I = 4;
	SU  T = 47 C = 108 N = color I = 4;
	SU  T = 48 C = 108 N = color I = 4;
	SU  T = 49 C = 108 N = color I = 4;
	SU  T = 50 C = 108 N = color I = 4;
	SU  T = 51 C = 108 N = color I = 4;
	SU  T = 52 C = 108 N = color I = 4;
	SU  T = 53 C = 108 N = color I = 4;
	SU  T = 54 C = 108 N = color I = 4;
	SU  T = 55 C = 108 N = color I = 4;
	SU  T = 56 C = 108 N = color I = 4;

	SU  C = 109 N = color I = 13;
	SU  T = 1 C = 109 N = color I = 4;
	SU  T = 2 C = 109 N = color I = 4;
	SU  T = 3 C = 109 N = color I = 4;
	SU  T = 4 C = 109 N = color I = 4;
	SU  T = 5 C = 109 N = color I = 4;
	SU  T = 6 C = 109 N = color I = 4;
	SU  T = 7 C = 109 N = color I = 4;
	SU  T = 8 C = 109 N = color I = 4;
	SU  T = 9 C = 109 N = color I = 4;
	SU  T = 10 C = 109 N = color I = 4;
	SU  T = 11 C = 109 N = color I = 4;
	SU  T = 12 C = 109 N = color I = 4;
	SU  T = 13 C = 109 N = color I = 4;
	SU  T = 14 C = 109 N = color I = 4;
	SU  T = 15 C = 109 N = color I = 4;
	SU  T = 16 C = 109 N = color I = 4;
	SU  T = 17 C = 109 N = color I = 4;
	SU  T = 18 C = 109 N = color I = 4;
	SU  T = 19 C = 109 N = color I = 4;
	SU  T = 20 C = 109 N = color I = 4;
	SU  T = 21 C = 109 N = color I = 4;
	SU  T = 22 C = 109 N = color I = 4;
	SU  T = 23 C = 109 N = color I = 4;
	SU  T = 24 C = 109 N = color I = 4;
	SU  T = 25 C = 109 N = color I = 4;
	SU  T = 26 C = 109 N = color I = 4;
	SU  T = 27 C = 109 N = color I = 4;
	SU  T = 28 C = 109 N = color I = 4;
	SU  T = 29 C = 109 N = color I = 4;
	SU  T = 30 C = 109 N = color I = 4;
	SU  T = 31 C = 109 N = color I = 4;
	SU  T = 32 C = 109 N = color I = 4;
	SU  T = 33 C = 109 N = color I = 4;
	SU  T = 34 C = 109 N = color I = 4;
	SU  T = 35 C = 109 N = color I = 4;
	SU  T = 36 C = 109 N = color I = 4;
	SU  T = 37 C = 109 N = color I = 4;
	SU  T = 38 C = 109 N = color I = 4;
	SU  T = 39 C = 109 N = color I = 4;
	SU  T = 40 C = 109 N = color I = 4;
	SU  T = 41 C = 109 N = color I = 4;
	SU  T = 42 C = 109 N = color I = 4;
	SU  T = 43 C = 109 N = color I = 4;
	SU  T = 44 C = 109 N = color I = 4;
	SU  T = 45 C = 109 N = color I = 4;
	SU  T = 46 C = 109 N = color I = 4;
	SU  T = 47 C = 109 N = color I = 4;
	SU  T = 48 C = 109 N = color I = 4;
	SU  T = 49 C = 109 N = color I = 4;
	SU  T = 50 C = 109 N = color I = 4;
	SU  T = 51 C = 109 N = color I = 4;
	SU  T = 52 C = 109 N = color I = 4;
	SU  T = 53 C = 109 N = color I = 4;
	SU  T = 54 C = 109 N = color I = 4;
	SU  T = 55 C = 109 N = color I = 4;
	SU  T = 56 C = 109 N = color I = 4;

	SU  C = 110 N = color I = 13;
	SU  T = 1 C = 110 N = color I = 4;
	SU  T = 2 C = 110 N = color I = 4;
	SU  T = 3 C = 110 N = color I = 4;
	SU  T = 4 C = 110 N = color I = 4;
	SU  T = 5 C = 110 N = color I = 4;
	SU  T = 6 C = 110 N = color I = 4;
	SU  T = 7 C = 110 N = color I = 4;
	SU  T = 8 C = 110 N = color I = 4;
	SU  T = 9 C = 110 N = color I = 4;
	SU  T = 10 C = 110 N = color I = 4;
	SU  T = 11 C = 110 N = color I = 4;
	SU  T = 12 C = 110 N = color I = 4;
	SU  T = 13 C = 110 N = color I = 4;
	SU  T = 14 C = 110 N = color I = 4;
	SU  T = 15 C = 110 N = color I = 4;
	SU  T = 16 C = 110 N = color I = 4;
	SU  T = 17 C = 110 N = color I = 4;
	SU  T = 18 C = 110 N = color I = 4;
	SU  T = 19 C = 110 N = color I = 4;
	SU  T = 20 C = 110 N = color I = 4;
	SU  T = 21 C = 110 N = color I = 4;
	SU  T = 22 C = 110 N = color I = 4;
	SU  T = 23 C = 110 N = color I = 4;
	SU  T = 24 C = 110 N = color I = 4;
	SU  T = 25 C = 110 N = color I = 4;
	SU  T = 26 C = 110 N = color I = 4;
	SU  T = 27 C = 110 N = color I = 4;
	SU  T = 28 C = 110 N = color I = 4;
	SU  T = 29 C = 110 N = color I = 4;
	SU  T = 30 C = 110 N = color I = 4;
	SU  T = 31 C = 110 N = color I = 4;
	SU  T = 32 C = 110 N = color I = 4;
	SU  T = 33 C = 110 N = color I = 4;
	SU  T = 34 C = 110 N = color I = 4;
	SU  T = 35 C = 110 N = color I = 4;
	SU  T = 36 C = 110 N = color I = 4;
	SU  T = 37 C = 110 N = color I = 4;
	SU  T = 38 C = 110 N = color I = 4;
	SU  T = 39 C = 110 N = color I = 4;
	SU  T = 40 C = 110 N = color I = 4;
	SU  T = 41 C = 110 N = color I = 4;
	SU  T = 42 C = 110 N = color I = 4;
	SU  T = 43 C = 110 N = color I = 4;
	SU  T = 44 C = 110 N = color I = 4;
	SU  T = 45 C = 110 N = color I = 4;
	SU  T = 46 C = 110 N = color I = 4;
	SU  T = 47 C = 110 N = color I = 4;
	SU  T = 48 C = 110 N = color I = 4;
	SU  T = 49 C = 110 N = color I = 4;
	SU  T = 50 C = 110 N = color I = 4;
	SU  T = 51 C = 110 N = color I = 4;
	SU  T = 52 C = 110 N = color I = 4;
	SU  T = 53 C = 110 N = color I = 4;
	SU  T = 54 C = 110 N = color I = 4;
	SU  T = 55 C = 110 N = color I = 4;
	SU  T = 56 C = 110 N = color I = 4;

	SU  C = 111 N = color I = 7;
	SU  T = 1 C = 111 N = color I = 7;
	SU  T = 2 C = 111 N = color I = 7;
	SU  T = 3 C = 111 N = color I = 7;
	SU  T = 4 C = 111 N = color I = 7;
	SU  T = 5 C = 111 N = color I = 7;
	SU  T = 6 C = 111 N = color I = 7;
	SU  T = 7 C = 111 N = color I = 7;
	SU  T = 8 C = 111 N = color I = 7;
	SU  T = 9 C = 111 N = color I = 7;
	SU  T = 10 C = 111 N = color I = 7;
	SU  T = 11 C = 111 N = color I = 7;
	SU  T = 12 C = 111 N = color I = 7;
	SU  T = 13 C = 111 N = color I = 7;
	SU  T = 14 C = 111 N = color I = 7;
	SU  T = 15 C = 111 N = color I = 7;
	SU  T = 16 C = 111 N = color I = 7;
	SU  T = 17 C = 111 N = color I = 7;
	SU  T = 18 C = 111 N = color I = 7;
	SU  T = 19 C = 111 N = color I = 7;
	SU  T = 20 C = 111 N = color I = 7;
	SU  T = 21 C = 111 N = color I = 7;
	SU  T = 22 C = 111 N = color I = 7;
	SU  T = 23 C = 111 N = color I = 7;
	SU  T = 24 C = 111 N = color I = 7;
	SU  T = 25 C = 111 N = color I = 7;
	SU  T = 26 C = 111 N = color I = 7;
	SU  T = 27 C = 111 N = color I = 7;
	SU  T = 28 C = 111 N = color I = 7;
	SU  T = 29 C = 111 N = color I = 7;
	SU  T = 30 C = 111 N = color I = 7;
	SU  T = 31 C = 111 N = color I = 7;
	SU  T = 32 C = 111 N = color I = 7;
	SU  T = 33 C = 111 N = color I = 7;
	SU  T = 34 C = 111 N = color I = 7;
	SU  T = 35 C = 111 N = color I = 7;
	SU  T = 36 C = 111 N = color I = 7;
	SU  T = 37 C = 111 N = color I = 7;
	SU  T = 38 C = 111 N = color I = 7;
	SU  T = 39 C = 111 N = color I = 7;
	SU  T = 40 C = 111 N = color I = 7;
	SU  T = 41 C = 111 N = color I = 7;
	SU  T = 42 C = 111 N = color I = 7;
	SU  T = 43 C = 111 N = color I = 7;
	SU  T = 44 C = 111 N = color I = 7;
	SU  T = 45 C = 111 N = color I = 7;
	SU  T = 46 C = 111 N = color I = 7;
	SU  T = 47 C = 111 N = color I = 7;
	SU  T = 48 C = 111 N = color I = 7;
	SU  T = 49 C = 111 N = color I = 7;
	SU  T = 50 C = 111 N = color I = 7;
	SU  T = 51 C = 111 N = color I = 7;
	SU  T = 52 C = 111 N = color I = 7;
	SU  T = 53 C = 111 N = color I = 7;
	SU  T = 54 C = 111 N = color I = 7;
	SU  T = 55 C = 111 N = color I = 7;
	SU  T = 56 C = 111 N = color I = 7;

	SU  C = 112 N = color I = 13;
	SU  T = 1 C = 112 N = color I = 4;
	SU  T = 2 C = 112 N = color I = 4;
	SU  T = 3 C = 112 N = color I = 4;
	SU  T = 4 C = 112 N = color I = 4;
	SU  T = 5 C = 112 N = color I = 4;
	SU  T = 6 C = 112 N = color I = 4;
	SU  T = 7 C = 112 N = color I = 4;
	SU  T = 8 C = 112 N = color I = 4;
	SU  T = 9 C = 112 N = color I = 4;
	SU  T = 10 C = 112 N = color I = 4;
	SU  T = 11 C = 112 N = color I = 4;
	SU  T = 12 C = 112 N = color I = 4;
	SU  T = 13 C = 112 N = color I = 4;
	SU  T = 14 C = 112 N = color I = 4;
	SU  T = 15 C = 112 N = color I = 4;
	SU  T = 16 C = 112 N = color I = 4;
	SU  T = 17 C = 112 N = color I = 4;
	SU  T = 18 C = 112 N = color I = 4;
	SU  T = 19 C = 112 N = color I = 4;
	SU  T = 20 C = 112 N = color I = 4;
	SU  T = 21 C = 112 N = color I = 4;
	SU  T = 22 C = 112 N = color I = 4;
	SU  T = 23 C = 112 N = color I = 4;
	SU  T = 24 C = 112 N = color I = 4;
	SU  T = 25 C = 112 N = color I = 4;
	SU  T = 26 C = 112 N = color I = 4;
	SU  T = 27 C = 112 N = color I = 4;
	SU  T = 28 C = 112 N = color I = 4;
	SU  T = 29 C = 112 N = color I = 4;
	SU  T = 30 C = 112 N = color I = 4;
	SU  T = 31 C = 112 N = color I = 4;
	SU  T = 32 C = 112 N = color I = 4;
	SU  T = 33 C = 112 N = color I = 4;
	SU  T = 34 C = 112 N = color I = 4;
	SU  T = 35 C = 112 N = color I = 4;
	SU  T = 36 C = 112 N = color I = 4;
	SU  T = 37 C = 112 N = color I = 4;
	SU  T = 38 C = 112 N = color I = 4;
	SU  T = 39 C = 112 N = color I = 4;
	SU  T = 40 C = 112 N = color I = 4;
	SU  T = 41 C = 112 N = color I = 4;
	SU  T = 42 C = 112 N = color I = 4;
	SU  T = 43 C = 112 N = color I = 4;
	SU  T = 44 C = 112 N = color I = 4;
	SU  T = 45 C = 112 N = color I = 4;
	SU  T = 46 C = 112 N = color I = 4;
	SU  T = 47 C = 112 N = color I = 4;
	SU  T = 48 C = 112 N = color I = 4;
	SU  T = 49 C = 112 N = color I = 4;
	SU  T = 50 C = 112 N = color I = 4;
	SU  T = 51 C = 112 N = color I = 4;
	SU  T = 52 C = 112 N = color I = 4;
	SU  T = 53 C = 112 N = color I = 4;
	SU  T = 54 C = 112 N = color I = 4;
	SU  T = 55 C = 112 N = color I = 4;
	SU  T = 56 C = 112 N = color I = 4;

	SU  C = 113 N = color I = 4;
	SU  T = 1 C = 113 N = color I = 4;
	SU  T = 2 C = 113 N = color I = 4;
	SU  T = 3 C = 113 N = color I = 4;
	SU  T = 4 C = 113 N = color I = 4;
	SU  T = 5 C = 113 N = color I = 4;
	SU  T = 6 C = 113 N = color I = 4;
	SU  T = 7 C = 113 N = color I = 4;
	SU  T = 8 C = 113 N = color I = 4;
	SU  T = 9 C = 113 N = color I = 4;
	SU  T = 10 C = 113 N = color I = 4;
	SU  T = 11 C = 113 N = color I = 4;
	SU  T = 12 C = 113 N = color I = 4;
	SU  T = 13 C = 113 N = color I = 4;
	SU  T = 14 C = 113 N = color I = 4;
	SU  T = 15 C = 113 N = color I = 4;
	SU  T = 16 C = 113 N = color I = 4;
	SU  T = 17 C = 113 N = color I = 4;
	SU  T = 18 C = 113 N = color I = 4;
	SU  T = 19 C = 113 N = color I = 4;
	SU  T = 20 C = 113 N = color I = 4;
	SU  T = 21 C = 113 N = color I = 4;
	SU  T = 22 C = 113 N = color I = 4;
	SU  T = 23 C = 113 N = color I = 4;
	SU  T = 24 C = 113 N = color I = 4;
	SU  T = 25 C = 113 N = color I = 4;
	SU  T = 26 C = 113 N = color I = 4;
	SU  T = 27 C = 113 N = color I = 4;
	SU  T = 28 C = 113 N = color I = 4;
	SU  T = 29 C = 113 N = color I = 4;
	SU  T = 30 C = 113 N = color I = 4;
	SU  T = 31 C = 113 N = color I = 4;
	SU  T = 32 C = 113 N = color I = 4;
	SU  T = 33 C = 113 N = color I = 4;
	SU  T = 34 C = 113 N = color I = 4;
	SU  T = 35 C = 113 N = color I = 4;
	SU  T = 36 C = 113 N = color I = 4;
	SU  T = 37 C = 113 N = color I = 4;
	SU  T = 38 C = 113 N = color I = 4;
	SU  T = 39 C = 113 N = color I = 4;
	SU  T = 40 C = 113 N = color I = 4;
	SU  T = 41 C = 113 N = color I = 4;
	SU  T = 42 C = 113 N = color I = 4;
	SU  T = 43 C = 113 N = color I = 4;
	SU  T = 44 C = 113 N = color I = 4;
	SU  T = 45 C = 113 N = color I = 4;
	SU  T = 46 C = 113 N = color I = 4;
	SU  T = 47 C = 113 N = color I = 4;
	SU  T = 48 C = 113 N = color I = 4;
	SU  T = 49 C = 113 N = color I = 4;
	SU  T = 50 C = 113 N = color I = 4;
	SU  T = 51 C = 113 N = color I = 4;
	SU  T = 52 C = 113 N = color I = 4;
	SU  T = 53 C = 113 N = color I = 4;
	SU  T = 54 C = 113 N = color I = 4;
	SU  T = 55 C = 113 N = color I = 4;
	SU  T = 56 C = 113 N = color I = 4;

	SU  C = 114 N = color I = 13;
	SU  T = 1 C = 114 N = color I = 4;
	SU  T = 2 C = 114 N = color I = 4;
	SU  T = 3 C = 114 N = color I = 4;
	SU  T = 4 C = 114 N = color I = 4;
	SU  T = 5 C = 114 N = color I = 4;
	SU  T = 6 C = 114 N = color I = 4;
	SU  T = 7 C = 114 N = color I = 4;
	SU  T = 8 C = 114 N = color I = 4;
	SU  T = 9 C = 114 N = color I = 4;
	SU  T = 10 C = 114 N = color I = 4;
	SU  T = 11 C = 114 N = color I = 4;
	SU  T = 12 C = 114 N = color I = 4;
	SU  T = 13 C = 114 N = color I = 4;
	SU  T = 14 C = 114 N = color I = 4;
	SU  T = 15 C = 114 N = color I = 4;
	SU  T = 16 C = 114 N = color I = 4;
	SU  T = 17 C = 114 N = color I = 4;
	SU  T = 18 C = 114 N = color I = 4;
	SU  T = 19 C = 114 N = color I = 4;
	SU  T = 20 C = 114 N = color I = 4;
	SU  T = 21 C = 114 N = color I = 4;
	SU  T = 22 C = 114 N = color I = 4;
	SU  T = 23 C = 114 N = color I = 4;
	SU  T = 24 C = 114 N = color I = 4;
	SU  T = 25 C = 114 N = color I = 4;
	SU  T = 26 C = 114 N = color I = 4;
	SU  T = 27 C = 114 N = color I = 4;
	SU  T = 28 C = 114 N = color I = 4;
	SU  T = 29 C = 114 N = color I = 4;
	SU  T = 30 C = 114 N = color I = 4;
	SU  T = 31 C = 114 N = color I = 4;
	SU  T = 32 C = 114 N = color I = 4;
	SU  T = 33 C = 114 N = color I = 4;
	SU  T = 34 C = 114 N = color I = 4;
	SU  T = 35 C = 114 N = color I = 4;
	SU  T = 36 C = 114 N = color I = 4;
	SU  T = 37 C = 114 N = color I = 4;
	SU  T = 38 C = 114 N = color I = 4;
	SU  T = 39 C = 114 N = color I = 4;
	SU  T = 40 C = 114 N = color I = 4;
	SU  T = 41 C = 114 N = color I = 4;
	SU  T = 42 C = 114 N = color I = 4;
	SU  T = 43 C = 114 N = color I = 4;
	SU  T = 44 C = 114 N = color I = 4;
	SU  T = 45 C = 114 N = color I = 4;
	SU  T = 46 C = 114 N = color I = 4;
	SU  T = 47 C = 114 N = color I = 4;
	SU  T = 48 C = 114 N = color I = 4;
	SU  T = 49 C = 114 N = color I = 4;
	SU  T = 50 C = 114 N = color I = 4;
	SU  T = 51 C = 114 N = color I = 4;
	SU  T = 52 C = 114 N = color I = 4;
	SU  T = 53 C = 114 N = color I = 4;
	SU  T = 54 C = 114 N = color I = 4;
	SU  T = 55 C = 114 N = color I = 4;
	SU  T = 56 C = 114 N = color I = 4;

	SU  C = 115 N = color I = 13;
	SU  T = 1 C = 115 N = color I = 4;
	SU  T = 2 C = 115 N = color I = 4;
	SU  T = 3 C = 115 N = color I = 4;
	SU  T = 4 C = 115 N = color I = 4;
	SU  T = 5 C = 115 N = color I = 4;
	SU  T = 6 C = 115 N = color I = 4;
	SU  T = 7 C = 115 N = color I = 4;
	SU  T = 8 C = 115 N = color I = 4;
	SU  T = 9 C = 115 N = color I = 4;
	SU  T = 10 C = 115 N = color I = 4;
	SU  T = 11 C = 115 N = color I = 4;
	SU  T = 12 C = 115 N = color I = 4;
	SU  T = 13 C = 115 N = color I = 4;
	SU  T = 14 C = 115 N = color I = 4;
	SU  T = 15 C = 115 N = color I = 4;
	SU  T = 16 C = 115 N = color I = 4;
	SU  T = 17 C = 115 N = color I = 4;
	SU  T = 18 C = 115 N = color I = 4;
	SU  T = 19 C = 115 N = color I = 4;
	SU  T = 20 C = 115 N = color I = 4;
	SU  T = 21 C = 115 N = color I = 4;
	SU  T = 22 C = 115 N = color I = 4;
	SU  T = 23 C = 115 N = color I = 4;
	SU  T = 24 C = 115 N = color I = 4;
	SU  T = 25 C = 115 N = color I = 4;
	SU  T = 26 C = 115 N = color I = 4;
	SU  T = 27 C = 115 N = color I = 4;
	SU  T = 28 C = 115 N = color I = 4;
	SU  T = 29 C = 115 N = color I = 4;
	SU  T = 30 C = 115 N = color I = 4;
	SU  T = 31 C = 115 N = color I = 4;
	SU  T = 32 C = 115 N = color I = 4;
	SU  T = 33 C = 115 N = color I = 4;
	SU  T = 34 C = 115 N = color I = 4;
	SU  T = 35 C = 115 N = color I = 4;
	SU  T = 36 C = 115 N = color I = 4;
	SU  T = 37 C = 115 N = color I = 4;
	SU  T = 38 C = 115 N = color I = 4;
	SU  T = 39 C = 115 N = color I = 4;
	SU  T = 40 C = 115 N = color I = 4;
	SU  T = 41 C = 115 N = color I = 4;
	SU  T = 42 C = 115 N = color I = 4;
	SU  T = 43 C = 115 N = color I = 4;
	SU  T = 44 C = 115 N = color I = 4;
	SU  T = 45 C = 115 N = color I = 4;
	SU  T = 46 C = 115 N = color I = 4;
	SU  T = 47 C = 115 N = color I = 4;
	SU  T = 48 C = 115 N = color I = 4;
	SU  T = 49 C = 115 N = color I = 4;
	SU  T = 50 C = 115 N = color I = 4;
	SU  T = 51 C = 115 N = color I = 4;
	SU  T = 52 C = 115 N = color I = 4;
	SU  T = 53 C = 115 N = color I = 4;
	SU  T = 54 C = 115 N = color I = 4;
	SU  T = 55 C = 115 N = color I = 4;
	SU  T = 56 C = 115 N = color I = 4;

	SU  C = 116 N = color I = 4;
	SU  T = 1 C = 116 N = color I = 4;
	SU  T = 2 C = 116 N = color I = 4;
	SU  T = 3 C = 116 N = color I = 4;
	SU  T = 4 C = 116 N = color I = 4;
	SU  T = 5 C = 116 N = color I = 4;
	SU  T = 6 C = 116 N = color I = 4;
	SU  T = 7 C = 116 N = color I = 4;
	SU  T = 8 C = 116 N = color I = 4;
	SU  T = 9 C = 116 N = color I = 4;
	SU  T = 10 C = 116 N = color I = 4;
	SU  T = 11 C = 116 N = color I = 4;
	SU  T = 12 C = 116 N = color I = 4;
	SU  T = 13 C = 116 N = color I = 4;
	SU  T = 14 C = 116 N = color I = 4;
	SU  T = 15 C = 116 N = color I = 4;
	SU  T = 16 C = 116 N = color I = 4;
	SU  T = 17 C = 116 N = color I = 4;
	SU  T = 18 C = 116 N = color I = 4;
	SU  T = 19 C = 116 N = color I = 4;
	SU  T = 20 C = 116 N = color I = 4;
	SU  T = 21 C = 116 N = color I = 4;
	SU  T = 22 C = 116 N = color I = 4;
	SU  T = 23 C = 116 N = color I = 4;
	SU  T = 24 C = 116 N = color I = 4;
	SU  T = 25 C = 116 N = color I = 4;
	SU  T = 26 C = 116 N = color I = 4;
	SU  T = 27 C = 116 N = color I = 4;
	SU  T = 28 C = 116 N = color I = 4;
	SU  T = 29 C = 116 N = color I = 4;
	SU  T = 30 C = 116 N = color I = 4;
	SU  T = 31 C = 116 N = color I = 4;
	SU  T = 32 C = 116 N = color I = 4;
	SU  T = 33 C = 116 N = color I = 4;
	SU  T = 34 C = 116 N = color I = 4;
	SU  T = 35 C = 116 N = color I = 4;
	SU  T = 36 C = 116 N = color I = 4;
	SU  T = 37 C = 116 N = color I = 4;
	SU  T = 38 C = 116 N = color I = 4;
	SU  T = 39 C = 116 N = color I = 4;
	SU  T = 40 C = 116 N = color I = 4;
	SU  T = 41 C = 116 N = color I = 4;
	SU  T = 42 C = 116 N = color I = 4;
	SU  T = 43 C = 116 N = color I = 4;
	SU  T = 44 C = 116 N = color I = 4;
	SU  T = 45 C = 116 N = color I = 4;
	SU  T = 46 C = 116 N = color I = 4;
	SU  T = 47 C = 116 N = color I = 4;
	SU  T = 48 C = 116 N = color I = 4;
	SU  T = 49 C = 116 N = color I = 4;
	SU  T = 50 C = 116 N = color I = 4;
	SU  T = 51 C = 116 N = color I = 4;
	SU  T = 52 C = 116 N = color I = 4;
	SU  T = 53 C = 116 N = color I = 4;
	SU  T = 54 C = 116 N = color I = 4;
	SU  T = 55 C = 116 N = color I = 4;
	SU  T = 56 C = 116 N = color I = 4;

	SU  C = 117 N = color I = 13;
	SU  T = 1 C = 117 N = color I = 4;
	SU  T = 2 C = 117 N = color I = 4;
	SU  T = 3 C = 117 N = color I = 4;
	SU  T = 4 C = 117 N = color I = 4;
	SU  T = 5 C = 117 N = color I = 4;
	SU  T = 6 C = 117 N = color I = 4;
	SU  T = 7 C = 117 N = color I = 4;
	SU  T = 8 C = 117 N = color I = 4;
	SU  T = 9 C = 117 N = color I = 4;
	SU  T = 10 C = 117 N = color I = 4;
	SU  T = 11 C = 117 N = color I = 4;
	SU  T = 12 C = 117 N = color I = 4;
	SU  T = 13 C = 117 N = color I = 4;
	SU  T = 14 C = 117 N = color I = 4;
	SU  T = 15 C = 117 N = color I = 4;
	SU  T = 16 C = 117 N = color I = 4;
	SU  T = 17 C = 117 N = color I = 4;
	SU  T = 18 C = 117 N = color I = 4;
	SU  T = 19 C = 117 N = color I = 4;
	SU  T = 20 C = 117 N = color I = 4;
	SU  T = 21 C = 117 N = color I = 4;
	SU  T = 22 C = 117 N = color I = 4;
	SU  T = 23 C = 117 N = color I = 4;
	SU  T = 24 C = 117 N = color I = 4;
	SU  T = 25 C = 117 N = color I = 4;
	SU  T = 26 C = 117 N = color I = 4;
	SU  T = 27 C = 117 N = color I = 4;
	SU  T = 28 C = 117 N = color I = 4;
	SU  T = 29 C = 117 N = color I = 4;
	SU  T = 30 C = 117 N = color I = 4;
	SU  T = 31 C = 117 N = color I = 4;
	SU  T = 32 C = 117 N = color I = 4;
	SU  T = 33 C = 117 N = color I = 4;
	SU  T = 34 C = 117 N = color I = 4;
	SU  T = 35 C = 117 N = color I = 4;
	SU  T = 36 C = 117 N = color I = 4;
	SU  T = 37 C = 117 N = color I = 4;
	SU  T = 38 C = 117 N = color I = 4;
	SU  T = 39 C = 117 N = color I = 4;
	SU  T = 40 C = 117 N = color I = 4;
	SU  T = 41 C = 117 N = color I = 4;
	SU  T = 42 C = 117 N = color I = 4;
	SU  T = 43 C = 117 N = color I = 4;
	SU  T = 44 C = 117 N = color I = 4;
	SU  T = 45 C = 117 N = color I = 4;
	SU  T = 46 C = 117 N = color I = 4;
	SU  T = 47 C = 117 N = color I = 4;
	SU  T = 48 C = 117 N = color I = 4;
	SU  T = 49 C = 117 N = color I = 4;
	SU  T = 50 C = 117 N = color I = 4;
	SU  T = 51 C = 117 N = color I = 4;
	SU  T = 52 C = 117 N = color I = 4;
	SU  T = 53 C = 117 N = color I = 4;
	SU  T = 54 C = 117 N = color I = 4;
	SU  T = 55 C = 117 N = color I = 4;
	SU  T = 56 C = 117 N = color I = 4;

	SU  C = 118 N = color I = 13;
	SU  T = 1 C = 118 N = color I = 4;
	SU  T = 2 C = 118 N = color I = 4;
	SU  T = 3 C = 118 N = color I = 4;
	SU  T = 4 C = 118 N = color I = 4;
	SU  T = 5 C = 118 N = color I = 4;
	SU  T = 6 C = 118 N = color I = 4;
	SU  T = 7 C = 118 N = color I = 4;
	SU  T = 8 C = 118 N = color I = 4;
	SU  T = 9 C = 118 N = color I = 4;
	SU  T = 10 C = 118 N = color I = 4;
	SU  T = 11 C = 118 N = color I = 4;
	SU  T = 12 C = 118 N = color I = 4;
	SU  T = 13 C = 118 N = color I = 4;
	SU  T = 14 C = 118 N = color I = 4;
	SU  T = 15 C = 118 N = color I = 4;
	SU  T = 16 C = 118 N = color I = 4;
	SU  T = 17 C = 118 N = color I = 4;
	SU  T = 18 C = 118 N = color I = 4;
	SU  T = 19 C = 118 N = color I = 4;
	SU  T = 20 C = 118 N = color I = 4;
	SU  T = 21 C = 118 N = color I = 4;
	SU  T = 22 C = 118 N = color I = 4;
	SU  T = 23 C = 118 N = color I = 4;
	SU  T = 24 C = 118 N = color I = 4;
	SU  T = 25 C = 118 N = color I = 4;
	SU  T = 26 C = 118 N = color I = 4;
	SU  T = 27 C = 118 N = color I = 4;
	SU  T = 28 C = 118 N = color I = 4;
	SU  T = 29 C = 118 N = color I = 4;
	SU  T = 30 C = 118 N = color I = 4;
	SU  T = 31 C = 118 N = color I = 4;
	SU  T = 32 C = 118 N = color I = 4;
	SU  T = 33 C = 118 N = color I = 4;
	SU  T = 34 C = 118 N = color I = 4;
	SU  T = 35 C = 118 N = color I = 4;
	SU  T = 36 C = 118 N = color I = 4;
	SU  T = 37 C = 118 N = color I = 4;
	SU  T = 38 C = 118 N = color I = 4;
	SU  T = 39 C = 118 N = color I = 4;
	SU  T = 40 C = 118 N = color I = 4;
	SU  T = 41 C = 118 N = color I = 4;
	SU  T = 42 C = 118 N = color I = 4;
	SU  T = 43 C = 118 N = color I = 4;
	SU  T = 44 C = 118 N = color I = 4;
	SU  T = 45 C = 118 N = color I = 4;
	SU  T = 46 C = 118 N = color I = 4;
	SU  T = 47 C = 118 N = color I = 4;
	SU  T = 48 C = 118 N = color I = 4;
	SU  T = 49 C = 118 N = color I = 4;
	SU  T = 50 C = 118 N = color I = 4;
	SU  T = 51 C = 118 N = color I = 4;
	SU  T = 52 C = 118 N = color I = 4;
	SU  T = 53 C = 118 N = color I = 4;
	SU  T = 54 C = 118 N = color I = 4;
	SU  T = 55 C = 118 N = color I = 4;
	SU  T = 56 C = 118 N = color I = 4;

	SU  C = 119 N = color I = 4;
	SU  T = 1 C = 119 N = color I = 4;
	SU  T = 2 C = 119 N = color I = 4;
	SU  T = 3 C = 119 N = color I = 4;
	SU  T = 4 C = 119 N = color I = 4;
	SU  T = 5 C = 119 N = color I = 4;
	SU  T = 6 C = 119 N = color I = 4;
	SU  T = 7 C = 119 N = color I = 4;
	SU  T = 8 C = 119 N = color I = 4;
	SU  T = 9 C = 119 N = color I = 4;
	SU  T = 10 C = 119 N = color I = 4;
	SU  T = 11 C = 119 N = color I = 4;
	SU  T = 12 C = 119 N = color I = 4;
	SU  T = 13 C = 119 N = color I = 4;
	SU  T = 14 C = 119 N = color I = 4;
	SU  T = 15 C = 119 N = color I = 4;
	SU  T = 16 C = 119 N = color I = 4;
	SU  T = 17 C = 119 N = color I = 4;
	SU  T = 18 C = 119 N = color I = 4;
	SU  T = 19 C = 119 N = color I = 4;
	SU  T = 20 C = 119 N = color I = 4;
	SU  T = 21 C = 119 N = color I = 4;
	SU  T = 22 C = 119 N = color I = 4;
	SU  T = 23 C = 119 N = color I = 4;
	SU  T = 24 C = 119 N = color I = 4;
	SU  T = 25 C = 119 N = color I = 4;
	SU  T = 26 C = 119 N = color I = 4;
	SU  T = 27 C = 119 N = color I = 4;
	SU  T = 28 C = 119 N = color I = 4;
	SU  T = 29 C = 119 N = color I = 4;
	SU  T = 30 C = 119 N = color I = 4;
	SU  T = 31 C = 119 N = color I = 4;
	SU  T = 32 C = 119 N = color I = 4;
	SU  T = 33 C = 119 N = color I = 4;
	SU  T = 34 C = 119 N = color I = 4;
	SU  T = 35 C = 119 N = color I = 4;
	SU  T = 36 C = 119 N = color I = 4;
	SU  T = 37 C = 119 N = color I = 4;
	SU  T = 38 C = 119 N = color I = 4;
	SU  T = 39 C = 119 N = color I = 4;
	SU  T = 40 C = 119 N = color I = 4;
	SU  T = 41 C = 119 N = color I = 4;
	SU  T = 42 C = 119 N = color I = 4;
	SU  T = 43 C = 119 N = color I = 4;
	SU  T = 44 C = 119 N = color I = 4;
	SU  T = 45 C = 119 N = color I = 4;
	SU  T = 46 C = 119 N = color I = 4;
	SU  T = 47 C = 119 N = color I = 4;
	SU  T = 48 C = 119 N = color I = 4;
	SU  T = 49 C = 119 N = color I = 4;
	SU  T = 50 C = 119 N = color I = 4;
	SU  T = 51 C = 119 N = color I = 4;
	SU  T = 52 C = 119 N = color I = 4;
	SU  T = 53 C = 119 N = color I = 4;
	SU  T = 54 C = 119 N = color I = 4;
	SU  T = 55 C = 119 N = color I = 4;
	SU  T = 56 C = 119 N = color I = 4;

	SU  C = 120 N = color I = 4;
	SU  T = 1 C = 120 N = color I = 4;
	SU  T = 2 C = 120 N = color I = 4;
	SU  T = 3 C = 120 N = color I = 4;
	SU  T = 4 C = 120 N = color I = 4;
	SU  T = 5 C = 120 N = color I = 4;
	SU  T = 6 C = 120 N = color I = 4;
	SU  T = 7 C = 120 N = color I = 4;
	SU  T = 8 C = 120 N = color I = 4;
	SU  T = 9 C = 120 N = color I = 4;
	SU  T = 10 C = 120 N = color I = 4;
	SU  T = 11 C = 120 N = color I = 4;
	SU  T = 12 C = 120 N = color I = 4;
	SU  T = 13 C = 120 N = color I = 4;
	SU  T = 14 C = 120 N = color I = 4;
	SU  T = 15 C = 120 N = color I = 4;
	SU  T = 16 C = 120 N = color I = 4;
	SU  T = 17 C = 120 N = color I = 4;
	SU  T = 18 C = 120 N = color I = 4;
	SU  T = 19 C = 120 N = color I = 4;
	SU  T = 20 C = 120 N = color I = 4;
	SU  T = 21 C = 120 N = color I = 4;
	SU  T = 22 C = 120 N = color I = 4;
	SU  T = 23 C = 120 N = color I = 4;
	SU  T = 24 C = 120 N = color I = 4;
	SU  T = 25 C = 120 N = color I = 4;
	SU  T = 26 C = 120 N = color I = 4;
	SU  T = 27 C = 120 N = color I = 4;
	SU  T = 28 C = 120 N = color I = 4;
	SU  T = 29 C = 120 N = color I = 4;
	SU  T = 30 C = 120 N = color I = 4;
	SU  T = 31 C = 120 N = color I = 4;
	SU  T = 32 C = 120 N = color I = 4;
	SU  T = 33 C = 120 N = color I = 4;
	SU  T = 34 C = 120 N = color I = 4;
	SU  T = 35 C = 120 N = color I = 4;
	SU  T = 36 C = 120 N = color I = 4;
	SU  T = 37 C = 120 N = color I = 4;
	SU  T = 38 C = 120 N = color I = 4;
	SU  T = 39 C = 120 N = color I = 4;
	SU  T = 40 C = 120 N = color I = 4;
	SU  T = 41 C = 120 N = color I = 4;
	SU  T = 42 C = 120 N = color I = 4;
	SU  T = 43 C = 120 N = color I = 4;
	SU  T = 44 C = 120 N = color I = 4;
	SU  T = 45 C = 120 N = color I = 4;
	SU  T = 46 C = 120 N = color I = 4;
	SU  T = 47 C = 120 N = color I = 4;
	SU  T = 48 C = 120 N = color I = 4;
	SU  T = 49 C = 120 N = color I = 4;
	SU  T = 50 C = 120 N = color I = 4;
	SU  T = 51 C = 120 N = color I = 4;
	SU  T = 52 C = 120 N = color I = 4;
	SU  T = 53 C = 120 N = color I = 4;
	SU  T = 54 C = 120 N = color I = 4;
	SU  T = 55 C = 120 N = color I = 4;
	SU  T = 56 C = 120 N = color I = 4;

	SU  C = 121 N = color I = 4;
	SU  T = 1 C = 121 N = color I = 4;
	SU  T = 2 C = 121 N = color I = 4;
	SU  T = 3 C = 121 N = color I = 4;
	SU  T = 4 C = 121 N = color I = 4;
	SU  T = 5 C = 121 N = color I = 4;
	SU  T = 6 C = 121 N = color I = 4;
	SU  T = 7 C = 121 N = color I = 4;
	SU  T = 8 C = 121 N = color I = 4;
	SU  T = 9 C = 121 N = color I = 4;
	SU  T = 10 C = 121 N = color I = 4;
	SU  T = 11 C = 121 N = color I = 4;
	SU  T = 12 C = 121 N = color I = 4;
	SU  T = 13 C = 121 N = color I = 4;
	SU  T = 14 C = 121 N = color I = 4;
	SU  T = 15 C = 121 N = color I = 4;
	SU  T = 16 C = 121 N = color I = 4;
	SU  T = 17 C = 121 N = color I = 4;
	SU  T = 18 C = 121 N = color I = 4;
	SU  T = 19 C = 121 N = color I = 4;
	SU  T = 20 C = 121 N = color I = 4;
	SU  T = 21 C = 121 N = color I = 4;
	SU  T = 22 C = 121 N = color I = 4;
	SU  T = 23 C = 121 N = color I = 4;
	SU  T = 24 C = 121 N = color I = 4;
	SU  T = 25 C = 121 N = color I = 4;
	SU  T = 26 C = 121 N = color I = 4;
	SU  T = 27 C = 121 N = color I = 4;
	SU  T = 28 C = 121 N = color I = 4;
	SU  T = 29 C = 121 N = color I = 4;
	SU  T = 30 C = 121 N = color I = 4;
	SU  T = 31 C = 121 N = color I = 4;
	SU  T = 32 C = 121 N = color I = 4;
	SU  T = 33 C = 121 N = color I = 4;
	SU  T = 34 C = 121 N = color I = 4;
	SU  T = 35 C = 121 N = color I = 4;
	SU  T = 36 C = 121 N = color I = 4;
	SU  T = 37 C = 121 N = color I = 4;
	SU  T = 38 C = 121 N = color I = 4;
	SU  T = 39 C = 121 N = color I = 4;
	SU  T = 40 C = 121 N = color I = 4;
	SU  T = 41 C = 121 N = color I = 4;
	SU  T = 42 C = 121 N = color I = 4;
	SU  T = 43 C = 121 N = color I = 4;
	SU  T = 44 C = 121 N = color I = 4;
	SU  T = 45 C = 121 N = color I = 4;
	SU  T = 46 C = 121 N = color I = 4;
	SU  T = 47 C = 121 N = color I = 4;
	SU  T = 48 C = 121 N = color I = 4;
	SU  T = 49 C = 121 N = color I = 4;
	SU  T = 50 C = 121 N = color I = 4;
	SU  T = 51 C = 121 N = color I = 4;
	SU  T = 52 C = 121 N = color I = 4;
	SU  T = 53 C = 121 N = color I = 4;
	SU  T = 54 C = 121 N = color I = 4;
	SU  T = 55 C = 121 N = color I = 4;
	SU  T = 56 C = 121 N = color I = 4;

	SU  C = 122 N = color I = 13;
	SU  T = 1 C = 122 N = color I = 4;
	SU  T = 2 C = 122 N = color I = 4;
	SU  T = 3 C = 122 N = color I = 4;
	SU  T = 4 C = 122 N = color I = 4;
	SU  T = 5 C = 122 N = color I = 4;
	SU  T = 6 C = 122 N = color I = 4;
	SU  T = 7 C = 122 N = color I = 4;
	SU  T = 8 C = 122 N = color I = 4;
	SU  T = 9 C = 122 N = color I = 4;
	SU  T = 10 C = 122 N = color I = 4;
	SU  T = 11 C = 122 N = color I = 4;
	SU  T = 12 C = 122 N = color I = 4;
	SU  T = 13 C = 122 N = color I = 4;
	SU  T = 14 C = 122 N = color I = 4;
	SU  T = 15 C = 122 N = color I = 4;
	SU  T = 16 C = 122 N = color I = 4;
	SU  T = 17 C = 122 N = color I = 4;
	SU  T = 18 C = 122 N = color I = 4;
	SU  T = 19 C = 122 N = color I = 4;
	SU  T = 20 C = 122 N = color I = 4;
	SU  T = 21 C = 122 N = color I = 4;
	SU  T = 22 C = 122 N = color I = 4;
	SU  T = 23 C = 122 N = color I = 4;
	SU  T = 24 C = 122 N = color I = 4;
	SU  T = 25 C = 122 N = color I = 4;
	SU  T = 26 C = 122 N = color I = 4;
	SU  T = 27 C = 122 N = color I = 4;
	SU  T = 28 C = 122 N = color I = 4;
	SU  T = 29 C = 122 N = color I = 4;
	SU  T = 30 C = 122 N = color I = 4;
	SU  T = 31 C = 122 N = color I = 4;
	SU  T = 32 C = 122 N = color I = 4;
	SU  T = 33 C = 122 N = color I = 4;
	SU  T = 34 C = 122 N = color I = 4;
	SU  T = 35 C = 122 N = color I = 4;
	SU  T = 36 C = 122 N = color I = 4;
	SU  T = 37 C = 122 N = color I = 4;
	SU  T = 38 C = 122 N = color I = 4;
	SU  T = 39 C = 122 N = color I = 4;
	SU  T = 40 C = 122 N = color I = 4;
	SU  T = 41 C = 122 N = color I = 4;
	SU  T = 42 C = 122 N = color I = 4;
	SU  T = 43 C = 122 N = color I = 4;
	SU  T = 44 C = 122 N = color I = 4;
	SU  T = 45 C = 122 N = color I = 4;
	SU  T = 46 C = 122 N = color I = 4;
	SU  T = 47 C = 122 N = color I = 4;
	SU  T = 48 C = 122 N = color I = 4;
	SU  T = 49 C = 122 N = color I = 4;
	SU  T = 50 C = 122 N = color I = 4;
	SU  T = 51 C = 122 N = color I = 4;
	SU  T = 52 C = 122 N = color I = 4;
	SU  T = 53 C = 122 N = color I = 4;
	SU  T = 54 C = 122 N = color I = 4;
	SU  T = 55 C = 122 N = color I = 4;
	SU  T = 56 C = 122 N = color I = 4;

	SU  C = 123 N = color I = 4;
	SU  T = 1 C = 123 N = color I = 4;
	SU  T = 2 C = 123 N = color I = 4;
	SU  T = 3 C = 123 N = color I = 4;
	SU  T = 4 C = 123 N = color I = 4;
	SU  T = 5 C = 123 N = color I = 4;
	SU  T = 6 C = 123 N = color I = 4;
	SU  T = 7 C = 123 N = color I = 4;
	SU  T = 8 C = 123 N = color I = 4;
	SU  T = 9 C = 123 N = color I = 4;
	SU  T = 10 C = 123 N = color I = 4;
	SU  T = 11 C = 123 N = color I = 4;
	SU  T = 12 C = 123 N = color I = 4;
	SU  T = 13 C = 123 N = color I = 4;
	SU  T = 14 C = 123 N = color I = 4;
	SU  T = 15 C = 123 N = color I = 4;
	SU  T = 16 C = 123 N = color I = 4;
	SU  T = 17 C = 123 N = color I = 4;
	SU  T = 18 C = 123 N = color I = 4;
	SU  T = 19 C = 123 N = color I = 4;
	SU  T = 20 C = 123 N = color I = 4;
	SU  T = 21 C = 123 N = color I = 4;
	SU  T = 22 C = 123 N = color I = 4;
	SU  T = 23 C = 123 N = color I = 4;
	SU  T = 24 C = 123 N = color I = 4;
	SU  T = 25 C = 123 N = color I = 4;
	SU  T = 26 C = 123 N = color I = 4;
	SU  T = 27 C = 123 N = color I = 4;
	SU  T = 28 C = 123 N = color I = 4;
	SU  T = 29 C = 123 N = color I = 4;
	SU  T = 30 C = 123 N = color I = 4;
	SU  T = 31 C = 123 N = color I = 4;
	SU  T = 32 C = 123 N = color I = 4;
	SU  T = 33 C = 123 N = color I = 4;
	SU  T = 34 C = 123 N = color I = 4;
	SU  T = 35 C = 123 N = color I = 4;
	SU  T = 36 C = 123 N = color I = 4;
	SU  T = 37 C = 123 N = color I = 4;
	SU  T = 38 C = 123 N = color I = 4;
	SU  T = 39 C = 123 N = color I = 4;
	SU  T = 40 C = 123 N = color I = 4;
	SU  T = 41 C = 123 N = color I = 4;
	SU  T = 42 C = 123 N = color I = 4;
	SU  T = 43 C = 123 N = color I = 4;
	SU  T = 44 C = 123 N = color I = 4;
	SU  T = 45 C = 123 N = color I = 4;
	SU  T = 46 C = 123 N = color I = 4;
	SU  T = 47 C = 123 N = color I = 4;
	SU  T = 48 C = 123 N = color I = 4;
	SU  T = 49 C = 123 N = color I = 4;
	SU  T = 50 C = 123 N = color I = 4;
	SU  T = 51 C = 123 N = color I = 4;
	SU  T = 52 C = 123 N = color I = 4;
	SU  T = 53 C = 123 N = color I = 4;
	SU  T = 54 C = 123 N = color I = 4;
	SU  T = 55 C = 123 N = color I = 4;
	SU  T = 56 C = 123 N = color I = 4;

	SU  C = 124 N = color I = 4;
	SU  T = 1 C = 124 N = color I = 4;
	SU  T = 2 C = 124 N = color I = 4;
	SU  T = 3 C = 124 N = color I = 4;
	SU  T = 4 C = 124 N = color I = 4;
	SU  T = 5 C = 124 N = color I = 4;
	SU  T = 6 C = 124 N = color I = 4;
	SU  T = 7 C = 124 N = color I = 4;
	SU  T = 8 C = 124 N = color I = 4;
	SU  T = 9 C = 124 N = color I = 4;
	SU  T = 10 C = 124 N = color I = 4;
	SU  T = 11 C = 124 N = color I = 4;
	SU  T = 12 C = 124 N = color I = 4;
	SU  T = 13 C = 124 N = color I = 4;
	SU  T = 14 C = 124 N = color I = 4;
	SU  T = 15 C = 124 N = color I = 4;
	SU  T = 16 C = 124 N = color I = 4;
	SU  T = 17 C = 124 N = color I = 4;
	SU  T = 18 C = 124 N = color I = 4;
	SU  T = 19 C = 124 N = color I = 4;
	SU  T = 20 C = 124 N = color I = 4;
	SU  T = 21 C = 124 N = color I = 4;
	SU  T = 22 C = 124 N = color I = 4;
	SU  T = 23 C = 124 N = color I = 4;
	SU  T = 24 C = 124 N = color I = 4;
	SU  T = 25 C = 124 N = color I = 4;
	SU  T = 26 C = 124 N = color I = 4;
	SU  T = 27 C = 124 N = color I = 4;
	SU  T = 28 C = 124 N = color I = 4;
	SU  T = 29 C = 124 N = color I = 4;
	SU  T = 30 C = 124 N = color I = 4;
	SU  T = 31 C = 124 N = color I = 4;
	SU  T = 32 C = 124 N = color I = 4;
	SU  T = 33 C = 124 N = color I = 4;
	SU  T = 34 C = 124 N = color I = 4;
	SU  T = 35 C = 124 N = color I = 4;
	SU  T = 36 C = 124 N = color I = 4;
	SU  T = 37 C = 124 N = color I = 4;
	SU  T = 38 C = 124 N = color I = 4;
	SU  T = 39 C = 124 N = color I = 4;
	SU  T = 40 C = 124 N = color I = 4;
	SU  T = 41 C = 124 N = color I = 4;
	SU  T = 42 C = 124 N = color I = 4;
	SU  T = 43 C = 124 N = color I = 4;
	SU  T = 44 C = 124 N = color I = 4;
	SU  T = 45 C = 124 N = color I = 4;
	SU  T = 46 C = 124 N = color I = 4;
	SU  T = 47 C = 124 N = color I = 4;
	SU  T = 48 C = 124 N = color I = 4;
	SU  T = 49 C = 124 N = color I = 4;
	SU  T = 50 C = 124 N = color I = 4;
	SU  T = 51 C = 124 N = color I = 4;
	SU  T = 52 C = 124 N = color I = 4;
	SU  T = 53 C = 124 N = color I = 4;
	SU  T = 54 C = 124 N = color I = 4;
	SU  T = 55 C = 124 N = color I = 4;
	SU  T = 56 C = 124 N = color I = 4;

	SU  C = 125 N = color I = 13;
	SU  T = 1 C = 125 N = color I = 4;
	SU  T = 2 C = 125 N = color I = 4;
	SU  T = 3 C = 125 N = color I = 4;
	SU  T = 4 C = 125 N = color I = 4;
	SU  T = 5 C = 125 N = color I = 4;
	SU  T = 6 C = 125 N = color I = 4;
	SU  T = 7 C = 125 N = color I = 4;
	SU  T = 8 C = 125 N = color I = 4;
	SU  T = 9 C = 125 N = color I = 4;
	SU  T = 10 C = 125 N = color I = 4;
	SU  T = 11 C = 125 N = color I = 4;
	SU  T = 12 C = 125 N = color I = 4;
	SU  T = 13 C = 125 N = color I = 4;
	SU  T = 14 C = 125 N = color I = 4;
	SU  T = 15 C = 125 N = color I = 4;
	SU  T = 16 C = 125 N = color I = 4;
	SU  T = 17 C = 125 N = color I = 4;
	SU  T = 18 C = 125 N = color I = 4;
	SU  T = 19 C = 125 N = color I = 4;
	SU  T = 20 C = 125 N = color I = 4;
	SU  T = 21 C = 125 N = color I = 4;
	SU  T = 22 C = 125 N = color I = 4;
	SU  T = 23 C = 125 N = color I = 4;
	SU  T = 24 C = 125 N = color I = 4;
	SU  T = 25 C = 125 N = color I = 4;
	SU  T = 26 C = 125 N = color I = 4;
	SU  T = 27 C = 125 N = color I = 4;
	SU  T = 28 C = 125 N = color I = 4;
	SU  T = 29 C = 125 N = color I = 4;
	SU  T = 30 C = 125 N = color I = 4;
	SU  T = 31 C = 125 N = color I = 4;
	SU  T = 32 C = 125 N = color I = 4;
	SU  T = 33 C = 125 N = color I = 4;
	SU  T = 34 C = 125 N = color I = 4;
	SU  T = 35 C = 125 N = color I = 4;
	SU  T = 36 C = 125 N = color I = 4;
	SU  T = 37 C = 125 N = color I = 4;
	SU  T = 38 C = 125 N = color I = 4;
	SU  T = 39 C = 125 N = color I = 4;
	SU  T = 40 C = 125 N = color I = 4;
	SU  T = 41 C = 125 N = color I = 4;
	SU  T = 42 C = 125 N = color I = 4;
	SU  T = 43 C = 125 N = color I = 4;
	SU  T = 44 C = 125 N = color I = 4;
	SU  T = 45 C = 125 N = color I = 4;
	SU  T = 46 C = 125 N = color I = 4;
	SU  T = 47 C = 125 N = color I = 4;
	SU  T = 48 C = 125 N = color I = 4;
	SU  T = 49 C = 125 N = color I = 4;
	SU  T = 50 C = 125 N = color I = 4;
	SU  T = 51 C = 125 N = color I = 4;
	SU  T = 52 C = 125 N = color I = 4;
	SU  T = 53 C = 125 N = color I = 4;
	SU  T = 54 C = 125 N = color I = 4;
	SU  T = 55 C = 125 N = color I = 4;
	SU  T = 56 C = 125 N = color I = 4;

	SU  C = 126 N = color I = 13;
	SU  T = 1 C = 126 N = color I = 4;
	SU  T = 2 C = 126 N = color I = 4;
	SU  T = 3 C = 126 N = color I = 4;
	SU  T = 4 C = 126 N = color I = 4;
	SU  T = 5 C = 126 N = color I = 4;
	SU  T = 6 C = 126 N = color I = 4;
	SU  T = 7 C = 126 N = color I = 4;
	SU  T = 8 C = 126 N = color I = 4;
	SU  T = 9 C = 126 N = color I = 4;
	SU  T = 10 C = 126 N = color I = 4;
	SU  T = 11 C = 126 N = color I = 4;
	SU  T = 12 C = 126 N = color I = 4;
	SU  T = 13 C = 126 N = color I = 4;
	SU  T = 14 C = 126 N = color I = 4;
	SU  T = 15 C = 126 N = color I = 4;
	SU  T = 16 C = 126 N = color I = 4;
	SU  T = 17 C = 126 N = color I = 4;
	SU  T = 18 C = 126 N = color I = 4;
	SU  T = 19 C = 126 N = color I = 4;
	SU  T = 20 C = 126 N = color I = 4;
	SU  T = 21 C = 126 N = color I = 4;
	SU  T = 22 C = 126 N = color I = 4;
	SU  T = 23 C = 126 N = color I = 4;
	SU  T = 24 C = 126 N = color I = 4;
	SU  T = 25 C = 126 N = color I = 4;
	SU  T = 26 C = 126 N = color I = 4;
	SU  T = 27 C = 126 N = color I = 4;
	SU  T = 28 C = 126 N = color I = 4;
	SU  T = 29 C = 126 N = color I = 4;
	SU  T = 30 C = 126 N = color I = 4;
	SU  T = 31 C = 126 N = color I = 4;
	SU  T = 32 C = 126 N = color I = 4;
	SU  T = 33 C = 126 N = color I = 4;
	SU  T = 34 C = 126 N = color I = 4;
	SU  T = 35 C = 126 N = color I = 4;
	SU  T = 36 C = 126 N = color I = 4;
	SU  T = 37 C = 126 N = color I = 4;
	SU  T = 38 C = 126 N = color I = 4;
	SU  T = 39 C = 126 N = color I = 4;
	SU  T = 40 C = 126 N = color I = 4;
	SU  T = 41 C = 126 N = color I = 4;
	SU  T = 42 C = 126 N = color I = 4;
	SU  T = 43 C = 126 N = color I = 4;
	SU  T = 44 C = 126 N = color I = 4;
	SU  T = 45 C = 126 N = color I = 4;
	SU  T = 46 C = 126 N = color I = 4;
	SU  T = 47 C = 126 N = color I = 4;
	SU  T = 48 C = 126 N = color I = 4;
	SU  T = 49 C = 126 N = color I = 4;
	SU  T = 50 C = 126 N = color I = 4;
	SU  T = 51 C = 126 N = color I = 4;
	SU  T = 52 C = 126 N = color I = 4;
	SU  T = 53 C = 126 N = color I = 4;
	SU  T = 54 C = 126 N = color I = 4;
	SU  T = 55 C = 126 N = color I = 4;
	SU  T = 56 C = 126 N = color I = 4;

	SU  C = 127 N = color I = 13;
	SU  T = 1 C = 127 N = color I = 4;
	SU  T = 2 C = 127 N = color I = 4;
	SU  T = 3 C = 127 N = color I = 4;
	SU  T = 4 C = 127 N = color I = 4;
	SU  T = 5 C = 127 N = color I = 4;
	SU  T = 6 C = 127 N = color I = 4;
	SU  T = 7 C = 127 N = color I = 4;
	SU  T = 8 C = 127 N = color I = 4;
	SU  T = 9 C = 127 N = color I = 4;
	SU  T = 10 C = 127 N = color I = 4;
	SU  T = 11 C = 127 N = color I = 4;
	SU  T = 12 C = 127 N = color I = 4;
	SU  T = 13 C = 127 N = color I = 4;
	SU  T = 14 C = 127 N = color I = 4;
	SU  T = 15 C = 127 N = color I = 4;
	SU  T = 16 C = 127 N = color I = 4;
	SU  T = 17 C = 127 N = color I = 4;
	SU  T = 18 C = 127 N = color I = 4;
	SU  T = 19 C = 127 N = color I = 4;
	SU  T = 20 C = 127 N = color I = 4;
	SU  T = 21 C = 127 N = color I = 4;
	SU  T = 22 C = 127 N = color I = 4;
	SU  T = 23 C = 127 N = color I = 4;
	SU  T = 24 C = 127 N = color I = 4;
	SU  T = 25 C = 127 N = color I = 4;
	SU  T = 26 C = 127 N = color I = 4;
	SU  T = 27 C = 127 N = color I = 4;
	SU  T = 28 C = 127 N = color I = 4;
	SU  T = 29 C = 127 N = color I = 4;
	SU  T = 30 C = 127 N = color I = 4;
	SU  T = 31 C = 127 N = color I = 4;
	SU  T = 32 C = 127 N = color I = 4;
	SU  T = 33 C = 127 N = color I = 4;
	SU  T = 34 C = 127 N = color I = 4;
	SU  T = 35 C = 127 N = color I = 4;
	SU  T = 36 C = 127 N = color I = 4;
	SU  T = 37 C = 127 N = color I = 4;
	SU  T = 38 C = 127 N = color I = 4;
	SU  T = 39 C = 127 N = color I = 4;
	SU  T = 40 C = 127 N = color I = 4;
	SU  T = 41 C = 127 N = color I = 4;
	SU  T = 42 C = 127 N = color I = 4;
	SU  T = 43 C = 127 N = color I = 4;
	SU  T = 44 C = 127 N = color I = 4;
	SU  T = 45 C = 127 N = color I = 4;
	SU  T = 46 C = 127 N = color I = 4;
	SU  T = 47 C = 127 N = color I = 4;
	SU  T = 48 C = 127 N = color I = 4;
	SU  T = 49 C = 127 N = color I = 4;
	SU  T = 50 C = 127 N = color I = 4;
	SU  T = 51 C = 127 N = color I = 4;
	SU  T = 52 C = 127 N = color I = 4;
	SU  T = 53 C = 127 N = color I = 4;
	SU  T = 54 C = 127 N = color I = 4;
	SU  T = 55 C = 127 N = color I = 4;
	SU  T = 56 C = 127 N = color I = 4;

	SU  C = 128 N = color I = 13;
	SU  T = 1 C = 128 N = color I = 4;
	SU  T = 2 C = 128 N = color I = 4;
	SU  T = 3 C = 128 N = color I = 4;
	SU  T = 4 C = 128 N = color I = 4;
	SU  T = 5 C = 128 N = color I = 4;
	SU  T = 6 C = 128 N = color I = 4;
	SU  T = 7 C = 128 N = color I = 4;
	SU  T = 8 C = 128 N = color I = 4;
	SU  T = 9 C = 128 N = color I = 4;
	SU  T = 10 C = 128 N = color I = 4;
	SU  T = 11 C = 128 N = color I = 4;
	SU  T = 12 C = 128 N = color I = 4;
	SU  T = 13 C = 128 N = color I = 4;
	SU  T = 14 C = 128 N = color I = 4;
	SU  T = 15 C = 128 N = color I = 4;
	SU  T = 16 C = 128 N = color I = 4;
	SU  T = 17 C = 128 N = color I = 4;
	SU  T = 18 C = 128 N = color I = 4;
	SU  T = 19 C = 128 N = color I = 4;
	SU  T = 20 C = 128 N = color I = 4;
	SU  T = 21 C = 128 N = color I = 4;
	SU  T = 22 C = 128 N = color I = 4;
	SU  T = 23 C = 128 N = color I = 4;
	SU  T = 24 C = 128 N = color I = 4;
	SU  T = 25 C = 128 N = color I = 4;
	SU  T = 26 C = 128 N = color I = 4;
	SU  T = 27 C = 128 N = color I = 4;
	SU  T = 28 C = 128 N = color I = 4;
	SU  T = 29 C = 128 N = color I = 4;
	SU  T = 30 C = 128 N = color I = 4;
	SU  T = 31 C = 128 N = color I = 4;
	SU  T = 32 C = 128 N = color I = 4;
	SU  T = 33 C = 128 N = color I = 4;
	SU  T = 34 C = 128 N = color I = 4;
	SU  T = 35 C = 128 N = color I = 4;
	SU  T = 36 C = 128 N = color I = 4;
	SU  T = 37 C = 128 N = color I = 4;
	SU  T = 38 C = 128 N = color I = 4;
	SU  T = 39 C = 128 N = color I = 4;
	SU  T = 40 C = 128 N = color I = 4;
	SU  T = 41 C = 128 N = color I = 4;
	SU  T = 42 C = 128 N = color I = 4;
	SU  T = 43 C = 128 N = color I = 4;
	SU  T = 44 C = 128 N = color I = 4;
	SU  T = 45 C = 128 N = color I = 4;
	SU  T = 46 C = 128 N = color I = 4;
	SU  T = 47 C = 128 N = color I = 4;
	SU  T = 48 C = 128 N = color I = 4;
	SU  T = 49 C = 128 N = color I = 4;
	SU  T = 50 C = 128 N = color I = 4;
	SU  T = 51 C = 128 N = color I = 4;
	SU  T = 52 C = 128 N = color I = 4;
	SU  T = 53 C = 128 N = color I = 4;
	SU  T = 54 C = 128 N = color I = 4;
	SU  T = 55 C = 128 N = color I = 4;
	SU  T = 56 C = 128 N = color I = 4;

	SU  C = 129 N = color I = 13;
	SU  T = 1 C = 129 N = color I = 4;
	SU  T = 2 C = 129 N = color I = 4;
	SU  T = 3 C = 129 N = color I = 4;
	SU  T = 4 C = 129 N = color I = 4;
	SU  T = 5 C = 129 N = color I = 4;
	SU  T = 6 C = 129 N = color I = 4;
	SU  T = 7 C = 129 N = color I = 4;
	SU  T = 8 C = 129 N = color I = 4;
	SU  T = 9 C = 129 N = color I = 4;
	SU  T = 10 C = 129 N = color I = 4;
	SU  T = 11 C = 129 N = color I = 4;
	SU  T = 12 C = 129 N = color I = 4;
	SU  T = 13 C = 129 N = color I = 4;
	SU  T = 14 C = 129 N = color I = 4;
	SU  T = 15 C = 129 N = color I = 4;
	SU  T = 16 C = 129 N = color I = 4;
	SU  T = 17 C = 129 N = color I = 4;
	SU  T = 18 C = 129 N = color I = 4;
	SU  T = 19 C = 129 N = color I = 4;
	SU  T = 20 C = 129 N = color I = 4;
	SU  T = 21 C = 129 N = color I = 4;
	SU  T = 22 C = 129 N = color I = 4;
	SU  T = 23 C = 129 N = color I = 4;
	SU  T = 24 C = 129 N = color I = 4;
	SU  T = 25 C = 129 N = color I = 4;
	SU  T = 26 C = 129 N = color I = 4;
	SU  T = 27 C = 129 N = color I = 4;
	SU  T = 28 C = 129 N = color I = 4;
	SU  T = 29 C = 129 N = color I = 4;
	SU  T = 30 C = 129 N = color I = 4;
	SU  T = 31 C = 129 N = color I = 4;
	SU  T = 32 C = 129 N = color I = 4;
	SU  T = 33 C = 129 N = color I = 4;
	SU  T = 34 C = 129 N = color I = 4;
	SU  T = 35 C = 129 N = color I = 4;
	SU  T = 36 C = 129 N = color I = 4;
	SU  T = 37 C = 129 N = color I = 4;
	SU  T = 38 C = 129 N = color I = 4;
	SU  T = 39 C = 129 N = color I = 4;
	SU  T = 40 C = 129 N = color I = 4;
	SU  T = 41 C = 129 N = color I = 4;
	SU  T = 42 C = 129 N = color I = 4;
	SU  T = 43 C = 129 N = color I = 4;
	SU  T = 44 C = 129 N = color I = 4;
	SU  T = 45 C = 129 N = color I = 4;
	SU  T = 46 C = 129 N = color I = 4;
	SU  T = 47 C = 129 N = color I = 4;
	SU  T = 48 C = 129 N = color I = 4;
	SU  T = 49 C = 129 N = color I = 4;
	SU  T = 50 C = 129 N = color I = 4;
	SU  T = 51 C = 129 N = color I = 4;
	SU  T = 52 C = 129 N = color I = 4;
	SU  T = 53 C = 129 N = color I = 4;
	SU  T = 54 C = 129 N = color I = 4;
	SU  T = 55 C = 129 N = color I = 4;
	SU  T = 56 C = 129 N = color I = 4;

	SU  C = 130 N = color I = 4;
	SU  T = 1 C = 130 N = color I = 4;
	SU  T = 2 C = 130 N = color I = 4;
	SU  T = 3 C = 130 N = color I = 4;
	SU  T = 4 C = 130 N = color I = 4;
	SU  T = 5 C = 130 N = color I = 4;
	SU  T = 6 C = 130 N = color I = 4;
	SU  T = 7 C = 130 N = color I = 4;
	SU  T = 8 C = 130 N = color I = 4;
	SU  T = 9 C = 130 N = color I = 4;
	SU  T = 10 C = 130 N = color I = 4;
	SU  T = 11 C = 130 N = color I = 4;
	SU  T = 12 C = 130 N = color I = 4;
	SU  T = 13 C = 130 N = color I = 4;
	SU  T = 14 C = 130 N = color I = 4;
	SU  T = 15 C = 130 N = color I = 4;
	SU  T = 16 C = 130 N = color I = 4;
	SU  T = 17 C = 130 N = color I = 4;
	SU  T = 18 C = 130 N = color I = 4;
	SU  T = 19 C = 130 N = color I = 4;
	SU  T = 20 C = 130 N = color I = 4;
	SU  T = 21 C = 130 N = color I = 4;
	SU  T = 22 C = 130 N = color I = 4;
	SU  T = 23 C = 130 N = color I = 4;
	SU  T = 24 C = 130 N = color I = 4;
	SU  T = 25 C = 130 N = color I = 4;
	SU  T = 26 C = 130 N = color I = 4;
	SU  T = 27 C = 130 N = color I = 4;
	SU  T = 28 C = 130 N = color I = 4;
	SU  T = 29 C = 130 N = color I = 4;
	SU  T = 30 C = 130 N = color I = 4;
	SU  T = 31 C = 130 N = color I = 4;
	SU  T = 32 C = 130 N = color I = 4;
	SU  T = 33 C = 130 N = color I = 4;
	SU  T = 34 C = 130 N = color I = 4;
	SU  T = 35 C = 130 N = color I = 4;
	SU  T = 36 C = 130 N = color I = 4;
	SU  T = 37 C = 130 N = color I = 4;
	SU  T = 38 C = 130 N = color I = 4;
	SU  T = 39 C = 130 N = color I = 4;
	SU  T = 40 C = 130 N = color I = 4;
	SU  T = 41 C = 130 N = color I = 4;
	SU  T = 42 C = 130 N = color I = 4;
	SU  T = 43 C = 130 N = color I = 4;
	SU  T = 44 C = 130 N = color I = 4;
	SU  T = 45 C = 130 N = color I = 4;
	SU  T = 46 C = 130 N = color I = 4;
	SU  T = 47 C = 130 N = color I = 4;
	SU  T = 48 C = 130 N = color I = 4;
	SU  T = 49 C = 130 N = color I = 4;
	SU  T = 50 C = 130 N = color I = 4;
	SU  T = 51 C = 130 N = color I = 4;
	SU  T = 52 C = 130 N = color I = 4;
	SU  T = 53 C = 130 N = color I = 4;
	SU  T = 54 C = 130 N = color I = 4;
	SU  T = 55 C = 130 N = color I = 4;
	SU  T = 56 C = 130 N = color I = 4;

	SU  C = 131 N = color I = 4;
	SU  T = 1 C = 131 N = color I = 4;
	SU  T = 2 C = 131 N = color I = 4;
	SU  T = 3 C = 131 N = color I = 4;
	SU  T = 4 C = 131 N = color I = 4;
	SU  T = 5 C = 131 N = color I = 4;
	SU  T = 6 C = 131 N = color I = 4;
	SU  T = 7 C = 131 N = color I = 4;
	SU  T = 8 C = 131 N = color I = 4;
	SU  T = 9 C = 131 N = color I = 4;
	SU  T = 10 C = 131 N = color I = 4;
	SU  T = 11 C = 131 N = color I = 4;
	SU  T = 12 C = 131 N = color I = 4;
	SU  T = 13 C = 131 N = color I = 4;
	SU  T = 14 C = 131 N = color I = 4;
	SU  T = 15 C = 131 N = color I = 4;
	SU  T = 16 C = 131 N = color I = 4;
	SU  T = 17 C = 131 N = color I = 4;
	SU  T = 18 C = 131 N = color I = 4;
	SU  T = 19 C = 131 N = color I = 4;
	SU  T = 20 C = 131 N = color I = 4;
	SU  T = 21 C = 131 N = color I = 4;
	SU  T = 22 C = 131 N = color I = 4;
	SU  T = 23 C = 131 N = color I = 4;
	SU  T = 24 C = 131 N = color I = 4;
	SU  T = 25 C = 131 N = color I = 4;
	SU  T = 26 C = 131 N = color I = 4;
	SU  T = 27 C = 131 N = color I = 4;
	SU  T = 28 C = 131 N = color I = 4;
	SU  T = 29 C = 131 N = color I = 4;
	SU  T = 30 C = 131 N = color I = 4;
	SU  T = 31 C = 131 N = color I = 4;
	SU  T = 32 C = 131 N = color I = 4;
	SU  T = 33 C = 131 N = color I = 4;
	SU  T = 34 C = 131 N = color I = 4;
	SU  T = 35 C = 131 N = color I = 4;
	SU  T = 36 C = 131 N = color I = 4;
	SU  T = 37 C = 131 N = color I = 4;
	SU  T = 38 C = 131 N = color I = 4;
	SU  T = 39 C = 131 N = color I = 4;
	SU  T = 40 C = 131 N = color I = 4;
	SU  T = 41 C = 131 N = color I = 4;
	SU  T = 42 C = 131 N = color I = 4;
	SU  T = 43 C = 131 N = color I = 4;
	SU  T = 44 C = 131 N = color I = 4;
	SU  T = 45 C = 131 N = color I = 4;
	SU  T = 46 C = 131 N = color I = 4;
	SU  T = 47 C = 131 N = color I = 4;
	SU  T = 48 C = 131 N = color I = 4;
	SU  T = 49 C = 131 N = color I = 4;
	SU  T = 50 C = 131 N = color I = 4;
	SU  T = 51 C = 131 N = color I = 4;
	SU  T = 52 C = 131 N = color I = 4;
	SU  T = 53 C = 131 N = color I = 4;
	SU  T = 54 C = 131 N = color I = 4;
	SU  T = 55 C = 131 N = color I = 4;
	SU  T = 56 C = 131 N = color I = 4;

	SU  C = 132 N = color I = 4;
	SU  T = 1 C = 132 N = color I = 4;
	SU  T = 2 C = 132 N = color I = 4;
	SU  T = 3 C = 132 N = color I = 4;
	SU  T = 4 C = 132 N = color I = 4;
	SU  T = 5 C = 132 N = color I = 4;
	SU  T = 6 C = 132 N = color I = 4;
	SU  T = 7 C = 132 N = color I = 4;
	SU  T = 8 C = 132 N = color I = 4;
	SU  T = 9 C = 132 N = color I = 4;
	SU  T = 10 C = 132 N = color I = 4;
	SU  T = 11 C = 132 N = color I = 4;
	SU  T = 12 C = 132 N = color I = 4;
	SU  T = 13 C = 132 N = color I = 4;
	SU  T = 14 C = 132 N = color I = 4;
	SU  T = 15 C = 132 N = color I = 4;
	SU  T = 16 C = 132 N = color I = 4;
	SU  T = 17 C = 132 N = color I = 4;
	SU  T = 18 C = 132 N = color I = 4;
	SU  T = 19 C = 132 N = color I = 4;
	SU  T = 20 C = 132 N = color I = 4;
	SU  T = 21 C = 132 N = color I = 4;
	SU  T = 22 C = 132 N = color I = 4;
	SU  T = 23 C = 132 N = color I = 4;
	SU  T = 24 C = 132 N = color I = 4;
	SU  T = 25 C = 132 N = color I = 4;
	SU  T = 26 C = 132 N = color I = 4;
	SU  T = 27 C = 132 N = color I = 4;
	SU  T = 28 C = 132 N = color I = 4;
	SU  T = 29 C = 132 N = color I = 4;
	SU  T = 30 C = 132 N = color I = 4;
	SU  T = 31 C = 132 N = color I = 4;
	SU  T = 32 C = 132 N = color I = 4;
	SU  T = 33 C = 132 N = color I = 4;
	SU  T = 34 C = 132 N = color I = 4;
	SU  T = 35 C = 132 N = color I = 4;
	SU  T = 36 C = 132 N = color I = 4;
	SU  T = 37 C = 132 N = color I = 4;
	SU  T = 38 C = 132 N = color I = 4;
	SU  T = 39 C = 132 N = color I = 4;
	SU  T = 40 C = 132 N = color I = 4;
	SU  T = 41 C = 132 N = color I = 4;
	SU  T = 42 C = 132 N = color I = 4;
	SU  T = 43 C = 132 N = color I = 4;
	SU  T = 44 C = 132 N = color I = 4;
	SU  T = 45 C = 132 N = color I = 4;
	SU  T = 46 C = 132 N = color I = 4;
	SU  T = 47 C = 132 N = color I = 4;
	SU  T = 48 C = 132 N = color I = 4;
	SU  T = 49 C = 132 N = color I = 4;
	SU  T = 50 C = 132 N = color I = 4;
	SU  T = 51 C = 132 N = color I = 4;
	SU  T = 52 C = 132 N = color I = 4;
	SU  T = 53 C = 132 N = color I = 4;
	SU  T = 54 C = 132 N = color I = 4;
	SU  T = 55 C = 132 N = color I = 4;
	SU  T = 56 C = 132 N = color I = 4;

	SU  C = 133 N = color I = 4;
	SU  T = 1 C = 133 N = color I = 4;
	SU  T = 2 C = 133 N = color I = 4;
	SU  T = 3 C = 133 N = color I = 4;
	SU  T = 4 C = 133 N = color I = 4;
	SU  T = 5 C = 133 N = color I = 4;
	SU  T = 6 C = 133 N = color I = 4;
	SU  T = 7 C = 133 N = color I = 4;
	SU  T = 8 C = 133 N = color I = 4;
	SU  T = 9 C = 133 N = color I = 4;
	SU  T = 10 C = 133 N = color I = 4;
	SU  T = 11 C = 133 N = color I = 4;
	SU  T = 12 C = 133 N = color I = 4;
	SU  T = 13 C = 133 N = color I = 4;
	SU  T = 14 C = 133 N = color I = 4;
	SU  T = 15 C = 133 N = color I = 4;
	SU  T = 16 C = 133 N = color I = 4;
	SU  T = 17 C = 133 N = color I = 4;
	SU  T = 18 C = 133 N = color I = 4;
	SU  T = 19 C = 133 N = color I = 4;
	SU  T = 20 C = 133 N = color I = 4;
	SU  T = 21 C = 133 N = color I = 4;
	SU  T = 22 C = 133 N = color I = 4;
	SU  T = 23 C = 133 N = color I = 4;
	SU  T = 24 C = 133 N = color I = 4;
	SU  T = 25 C = 133 N = color I = 4;
	SU  T = 26 C = 133 N = color I = 4;
	SU  T = 27 C = 133 N = color I = 4;
	SU  T = 28 C = 133 N = color I = 4;
	SU  T = 29 C = 133 N = color I = 4;
	SU  T = 30 C = 133 N = color I = 4;
	SU  T = 31 C = 133 N = color I = 4;
	SU  T = 32 C = 133 N = color I = 4;
	SU  T = 33 C = 133 N = color I = 4;
	SU  T = 34 C = 133 N = color I = 4;
	SU  T = 35 C = 133 N = color I = 4;
	SU  T = 36 C = 133 N = color I = 4;
	SU  T = 37 C = 133 N = color I = 4;
	SU  T = 38 C = 133 N = color I = 4;
	SU  T = 39 C = 133 N = color I = 4;
	SU  T = 40 C = 133 N = color I = 4;
	SU  T = 41 C = 133 N = color I = 4;
	SU  T = 42 C = 133 N = color I = 4;
	SU  T = 43 C = 133 N = color I = 4;
	SU  T = 44 C = 133 N = color I = 4;
	SU  T = 45 C = 133 N = color I = 4;
	SU  T = 46 C = 133 N = color I = 4;
	SU  T = 47 C = 133 N = color I = 4;
	SU  T = 48 C = 133 N = color I = 4;
	SU  T = 49 C = 133 N = color I = 4;
	SU  T = 50 C = 133 N = color I = 4;
	SU  T = 51 C = 133 N = color I = 4;
	SU  T = 52 C = 133 N = color I = 4;
	SU  T = 53 C = 133 N = color I = 4;
	SU  T = 54 C = 133 N = color I = 4;
	SU  T = 55 C = 133 N = color I = 4;
	SU  T = 56 C = 133 N = color I = 4;

	SU  C = 134 N = color I = 13;
	SU  T = 1 C = 134 N = color I = 4;
	SU  T = 2 C = 134 N = color I = 4;
	SU  T = 3 C = 134 N = color I = 4;
	SU  T = 4 C = 134 N = color I = 4;
	SU  T = 5 C = 134 N = color I = 4;
	SU  T = 6 C = 134 N = color I = 4;
	SU  T = 7 C = 134 N = color I = 4;
	SU  T = 8 C = 134 N = color I = 4;
	SU  T = 9 C = 134 N = color I = 4;
	SU  T = 10 C = 134 N = color I = 4;
	SU  T = 11 C = 134 N = color I = 4;
	SU  T = 12 C = 134 N = color I = 4;
	SU  T = 13 C = 134 N = color I = 4;
	SU  T = 14 C = 134 N = color I = 4;
	SU  T = 15 C = 134 N = color I = 4;
	SU  T = 16 C = 134 N = color I = 4;
	SU  T = 17 C = 134 N = color I = 4;
	SU  T = 18 C = 134 N = color I = 4;
	SU  T = 19 C = 134 N = color I = 4;
	SU  T = 20 C = 134 N = color I = 4;
	SU  T = 21 C = 134 N = color I = 4;
	SU  T = 22 C = 134 N = color I = 4;
	SU  T = 23 C = 134 N = color I = 4;
	SU  T = 24 C = 134 N = color I = 4;
	SU  T = 25 C = 134 N = color I = 4;
	SU  T = 26 C = 134 N = color I = 4;
	SU  T = 27 C = 134 N = color I = 4;
	SU  T = 28 C = 134 N = color I = 4;
	SU  T = 29 C = 134 N = color I = 4;
	SU  T = 30 C = 134 N = color I = 4;
	SU  T = 31 C = 134 N = color I = 4;
	SU  T = 32 C = 134 N = color I = 4;
	SU  T = 33 C = 134 N = color I = 4;
	SU  T = 34 C = 134 N = color I = 4;
	SU  T = 35 C = 134 N = color I = 4;
	SU  T = 36 C = 134 N = color I = 4;
	SU  T = 37 C = 134 N = color I = 4;
	SU  T = 38 C = 134 N = color I = 4;
	SU  T = 39 C = 134 N = color I = 4;
	SU  T = 40 C = 134 N = color I = 4;
	SU  T = 41 C = 134 N = color I = 4;
	SU  T = 42 C = 134 N = color I = 4;
	SU  T = 43 C = 134 N = color I = 4;
	SU  T = 44 C = 134 N = color I = 4;
	SU  T = 45 C = 134 N = color I = 4;
	SU  T = 46 C = 134 N = color I = 4;
	SU  T = 47 C = 134 N = color I = 4;
	SU  T = 48 C = 134 N = color I = 4;
	SU  T = 49 C = 134 N = color I = 4;
	SU  T = 50 C = 134 N = color I = 4;
	SU  T = 51 C = 134 N = color I = 4;
	SU  T = 52 C = 134 N = color I = 4;
	SU  T = 53 C = 134 N = color I = 4;
	SU  T = 54 C = 134 N = color I = 4;
	SU  T = 55 C = 134 N = color I = 4;
	SU  T = 56 C = 134 N = color I = 4;

	SU  C = 135 N = color I = 13;
	SU  T = 1 C = 135 N = color I = 4;
	SU  T = 2 C = 135 N = color I = 4;
	SU  T = 3 C = 135 N = color I = 4;
	SU  T = 4 C = 135 N = color I = 4;
	SU  T = 5 C = 135 N = color I = 4;
	SU  T = 6 C = 135 N = color I = 4;
	SU  T = 7 C = 135 N = color I = 4;
	SU  T = 8 C = 135 N = color I = 4;
	SU  T = 9 C = 135 N = color I = 4;
	SU  T = 10 C = 135 N = color I = 4;
	SU  T = 11 C = 135 N = color I = 4;
	SU  T = 12 C = 135 N = color I = 4;
	SU  T = 13 C = 135 N = color I = 4;
	SU  T = 14 C = 135 N = color I = 4;
	SU  T = 15 C = 135 N = color I = 4;
	SU  T = 16 C = 135 N = color I = 4;
	SU  T = 17 C = 135 N = color I = 4;
	SU  T = 18 C = 135 N = color I = 4;
	SU  T = 19 C = 135 N = color I = 4;
	SU  T = 20 C = 135 N = color I = 4;
	SU  T = 21 C = 135 N = color I = 4;
	SU  T = 22 C = 135 N = color I = 4;
	SU  T = 23 C = 135 N = color I = 4;
	SU  T = 24 C = 135 N = color I = 4;
	SU  T = 25 C = 135 N = color I = 4;
	SU  T = 26 C = 135 N = color I = 4;
	SU  T = 27 C = 135 N = color I = 4;
	SU  T = 28 C = 135 N = color I = 4;
	SU  T = 29 C = 135 N = color I = 4;
	SU  T = 30 C = 135 N = color I = 4;
	SU  T = 31 C = 135 N = color I = 4;
	SU  T = 32 C = 135 N = color I = 4;
	SU  T = 33 C = 135 N = color I = 4;
	SU  T = 34 C = 135 N = color I = 4;
	SU  T = 35 C = 135 N = color I = 4;
	SU  T = 36 C = 135 N = color I = 4;
	SU  T = 37 C = 135 N = color I = 4;
	SU  T = 38 C = 135 N = color I = 4;
	SU  T = 39 C = 135 N = color I = 4;
	SU  T = 40 C = 135 N = color I = 4;
	SU  T = 41 C = 135 N = color I = 4;
	SU  T = 42 C = 135 N = color I = 4;
	SU  T = 43 C = 135 N = color I = 4;
	SU  T = 44 C = 135 N = color I = 4;
	SU  T = 45 C = 135 N = color I = 4;
	SU  T = 46 C = 135 N = color I = 4;
	SU  T = 47 C = 135 N = color I = 4;
	SU  T = 48 C = 135 N = color I = 4;
	SU  T = 49 C = 135 N = color I = 4;
	SU  T = 50 C = 135 N = color I = 4;
	SU  T = 51 C = 135 N = color I = 4;
	SU  T = 52 C = 135 N = color I = 4;
	SU  T = 53 C = 135 N = color I = 4;
	SU  T = 54 C = 135 N = color I = 4;
	SU  T = 55 C = 135 N = color I = 4;
	SU  T = 56 C = 135 N = color I = 4;

	SU  C = 136 N = color I = 13;
	SU  T = 1 C = 136 N = color I = 4;
	SU  T = 2 C = 136 N = color I = 4;
	SU  T = 3 C = 136 N = color I = 4;
	SU  T = 4 C = 136 N = color I = 4;
	SU  T = 5 C = 136 N = color I = 4;
	SU  T = 6 C = 136 N = color I = 4;
	SU  T = 7 C = 136 N = color I = 4;
	SU  T = 8 C = 136 N = color I = 4;
	SU  T = 9 C = 136 N = color I = 4;
	SU  T = 10 C = 136 N = color I = 4;
	SU  T = 11 C = 136 N = color I = 4;
	SU  T = 12 C = 136 N = color I = 4;
	SU  T = 13 C = 136 N = color I = 4;
	SU  T = 14 C = 136 N = color I = 4;
	SU  T = 15 C = 136 N = color I = 4;
	SU  T = 16 C = 136 N = color I = 4;
	SU  T = 17 C = 136 N = color I = 4;
	SU  T = 18 C = 136 N = color I = 4;
	SU  T = 19 C = 136 N = color I = 4;
	SU  T = 20 C = 136 N = color I = 4;
	SU  T = 21 C = 136 N = color I = 4;
	SU  T = 22 C = 136 N = color I = 4;
	SU  T = 23 C = 136 N = color I = 4;
	SU  T = 24 C = 136 N = color I = 4;
	SU  T = 25 C = 136 N = color I = 4;
	SU  T = 26 C = 136 N = color I = 4;
	SU  T = 27 C = 136 N = color I = 4;
	SU  T = 28 C = 136 N = color I = 4;
	SU  T = 29 C = 136 N = color I = 4;
	SU  T = 30 C = 136 N = color I = 4;
	SU  T = 31 C = 136 N = color I = 4;
	SU  T = 32 C = 136 N = color I = 4;
	SU  T = 33 C = 136 N = color I = 4;
	SU  T = 34 C = 136 N = color I = 4;
	SU  T = 35 C = 136 N = color I = 4;
	SU  T = 36 C = 136 N = color I = 4;
	SU  T = 37 C = 136 N = color I = 4;
	SU  T = 38 C = 136 N = color I = 4;
	SU  T = 39 C = 136 N = color I = 4;
	SU  T = 40 C = 136 N = color I = 4;
	SU  T = 41 C = 136 N = color I = 4;
	SU  T = 42 C = 136 N = color I = 4;
	SU  T = 43 C = 136 N = color I = 4;
	SU  T = 44 C = 136 N = color I = 4;
	SU  T = 45 C = 136 N = color I = 4;
	SU  T = 46 C = 136 N = color I = 4;
	SU  T = 47 C = 136 N = color I = 4;
	SU  T = 48 C = 136 N = color I = 4;
	SU  T = 49 C = 136 N = color I = 4;
	SU  T = 50 C = 136 N = color I = 4;
	SU  T = 51 C = 136 N = color I = 4;
	SU  T = 52 C = 136 N = color I = 4;
	SU  T = 53 C = 136 N = color I = 4;
	SU  T = 54 C = 136 N = color I = 4;
	SU  T = 55 C = 136 N = color I = 4;
	SU  T = 56 C = 136 N = color I = 4;

	SU  C = 137 N = color I = 13;
	SU  T = 1 C = 137 N = color I = 4;
	SU  T = 2 C = 137 N = color I = 4;
	SU  T = 3 C = 137 N = color I = 4;
	SU  T = 4 C = 137 N = color I = 4;
	SU  T = 5 C = 137 N = color I = 4;
	SU  T = 6 C = 137 N = color I = 4;
	SU  T = 7 C = 137 N = color I = 4;
	SU  T = 8 C = 137 N = color I = 4;
	SU  T = 9 C = 137 N = color I = 4;
	SU  T = 10 C = 137 N = color I = 4;
	SU  T = 11 C = 137 N = color I = 4;
	SU  T = 12 C = 137 N = color I = 4;
	SU  T = 13 C = 137 N = color I = 4;
	SU  T = 14 C = 137 N = color I = 4;
	SU  T = 15 C = 137 N = color I = 4;
	SU  T = 16 C = 137 N = color I = 4;
	SU  T = 17 C = 137 N = color I = 4;
	SU  T = 18 C = 137 N = color I = 4;
	SU  T = 19 C = 137 N = color I = 4;
	SU  T = 20 C = 137 N = color I = 4;
	SU  T = 21 C = 137 N = color I = 4;
	SU  T = 22 C = 137 N = color I = 4;
	SU  T = 23 C = 137 N = color I = 4;
	SU  T = 24 C = 137 N = color I = 4;
	SU  T = 25 C = 137 N = color I = 4;
	SU  T = 26 C = 137 N = color I = 4;
	SU  T = 27 C = 137 N = color I = 4;
	SU  T = 28 C = 137 N = color I = 4;
	SU  T = 29 C = 137 N = color I = 4;
	SU  T = 30 C = 137 N = color I = 4;
	SU  T = 31 C = 137 N = color I = 4;
	SU  T = 32 C = 137 N = color I = 4;
	SU  T = 33 C = 137 N = color I = 4;
	SU  T = 34 C = 137 N = color I = 4;
	SU  T = 35 C = 137 N = color I = 4;
	SU  T = 36 C = 137 N = color I = 4;
	SU  T = 37 C = 137 N = color I = 4;
	SU  T = 38 C = 137 N = color I = 4;
	SU  T = 39 C = 137 N = color I = 4;
	SU  T = 40 C = 137 N = color I = 4;
	SU  T = 41 C = 137 N = color I = 4;
	SU  T = 42 C = 137 N = color I = 4;
	SU  T = 43 C = 137 N = color I = 4;
	SU  T = 44 C = 137 N = color I = 4;
	SU  T = 45 C = 137 N = color I = 4;
	SU  T = 46 C = 137 N = color I = 4;
	SU  T = 47 C = 137 N = color I = 4;
	SU  T = 48 C = 137 N = color I = 4;
	SU  T = 49 C = 137 N = color I = 4;
	SU  T = 50 C = 137 N = color I = 4;
	SU  T = 51 C = 137 N = color I = 4;
	SU  T = 52 C = 137 N = color I = 4;
	SU  T = 53 C = 137 N = color I = 4;
	SU  T = 54 C = 137 N = color I = 4;
	SU  T = 55 C = 137 N = color I = 4;
	SU  T = 56 C = 137 N = color I = 4;

	SU  C = 138 N = color I = 13;
	SU  T = 1 C = 138 N = color I = 4;
	SU  T = 2 C = 138 N = color I = 4;
	SU  T = 3 C = 138 N = color I = 4;
	SU  T = 4 C = 138 N = color I = 4;
	SU  T = 5 C = 138 N = color I = 4;
	SU  T = 6 C = 138 N = color I = 4;
	SU  T = 7 C = 138 N = color I = 4;
	SU  T = 8 C = 138 N = color I = 4;
	SU  T = 9 C = 138 N = color I = 4;
	SU  T = 10 C = 138 N = color I = 4;
	SU  T = 11 C = 138 N = color I = 4;
	SU  T = 12 C = 138 N = color I = 4;
	SU  T = 13 C = 138 N = color I = 4;
	SU  T = 14 C = 138 N = color I = 4;
	SU  T = 15 C = 138 N = color I = 4;
	SU  T = 16 C = 138 N = color I = 4;
	SU  T = 17 C = 138 N = color I = 4;
	SU  T = 18 C = 138 N = color I = 4;
	SU  T = 19 C = 138 N = color I = 4;
	SU  T = 20 C = 138 N = color I = 4;
	SU  T = 21 C = 138 N = color I = 4;
	SU  T = 22 C = 138 N = color I = 4;
	SU  T = 23 C = 138 N = color I = 4;
	SU  T = 24 C = 138 N = color I = 4;
	SU  T = 25 C = 138 N = color I = 4;
	SU  T = 26 C = 138 N = color I = 4;
	SU  T = 27 C = 138 N = color I = 4;
	SU  T = 28 C = 138 N = color I = 4;
	SU  T = 29 C = 138 N = color I = 4;
	SU  T = 30 C = 138 N = color I = 4;
	SU  T = 31 C = 138 N = color I = 4;
	SU  T = 32 C = 138 N = color I = 4;
	SU  T = 33 C = 138 N = color I = 4;
	SU  T = 34 C = 138 N = color I = 4;
	SU  T = 35 C = 138 N = color I = 4;
	SU  T = 36 C = 138 N = color I = 4;
	SU  T = 37 C = 138 N = color I = 4;
	SU  T = 38 C = 138 N = color I = 4;
	SU  T = 39 C = 138 N = color I = 4;
	SU  T = 40 C = 138 N = color I = 4;
	SU  T = 41 C = 138 N = color I = 4;
	SU  T = 42 C = 138 N = color I = 4;
	SU  T = 43 C = 138 N = color I = 4;
	SU  T = 44 C = 138 N = color I = 4;
	SU  T = 45 C = 138 N = color I = 4;
	SU  T = 46 C = 138 N = color I = 4;
	SU  T = 47 C = 138 N = color I = 4;
	SU  T = 48 C = 138 N = color I = 4;
	SU  T = 49 C = 138 N = color I = 4;
	SU  T = 50 C = 138 N = color I = 4;
	SU  T = 51 C = 138 N = color I = 4;
	SU  T = 52 C = 138 N = color I = 4;
	SU  T = 53 C = 138 N = color I = 4;
	SU  T = 54 C = 138 N = color I = 4;
	SU  T = 55 C = 138 N = color I = 4;
	SU  T = 56 C = 138 N = color I = 4;

	SU  C = 139 N = color I = 13;
	SU  T = 1 C = 139 N = color I = 4;
	SU  T = 2 C = 139 N = color I = 4;
	SU  T = 3 C = 139 N = color I = 4;
	SU  T = 4 C = 139 N = color I = 4;
	SU  T = 5 C = 139 N = color I = 4;
	SU  T = 6 C = 139 N = color I = 4;
	SU  T = 7 C = 139 N = color I = 4;
	SU  T = 8 C = 139 N = color I = 4;
	SU  T = 9 C = 139 N = color I = 4;
	SU  T = 10 C = 139 N = color I = 4;
	SU  T = 11 C = 139 N = color I = 4;
	SU  T = 12 C = 139 N = color I = 4;
	SU  T = 13 C = 139 N = color I = 4;
	SU  T = 14 C = 139 N = color I = 4;
	SU  T = 15 C = 139 N = color I = 4;
	SU  T = 16 C = 139 N = color I = 4;
	SU  T = 17 C = 139 N = color I = 4;
	SU  T = 18 C = 139 N = color I = 4;
	SU  T = 19 C = 139 N = color I = 4;
	SU  T = 20 C = 139 N = color I = 4;
	SU  T = 21 C = 139 N = color I = 4;
	SU  T = 22 C = 139 N = color I = 4;
	SU  T = 23 C = 139 N = color I = 4;
	SU  T = 24 C = 139 N = color I = 4;
	SU  T = 25 C = 139 N = color I = 4;
	SU  T = 26 C = 139 N = color I = 4;
	SU  T = 27 C = 139 N = color I = 4;
	SU  T = 28 C = 139 N = color I = 4;
	SU  T = 29 C = 139 N = color I = 4;
	SU  T = 30 C = 139 N = color I = 4;
	SU  T = 31 C = 139 N = color I = 4;
	SU  T = 32 C = 139 N = color I = 4;
	SU  T = 33 C = 139 N = color I = 4;
	SU  T = 34 C = 139 N = color I = 4;
	SU  T = 35 C = 139 N = color I = 4;
	SU  T = 36 C = 139 N = color I = 4;
	SU  T = 37 C = 139 N = color I = 4;
	SU  T = 38 C = 139 N = color I = 4;
	SU  T = 39 C = 139 N = color I = 4;
	SU  T = 40 C = 139 N = color I = 4;
	SU  T = 41 C = 139 N = color I = 4;
	SU  T = 42 C = 139 N = color I = 4;
	SU  T = 43 C = 139 N = color I = 4;
	SU  T = 44 C = 139 N = color I = 4;
	SU  T = 45 C = 139 N = color I = 4;
	SU  T = 46 C = 139 N = color I = 4;
	SU  T = 47 C = 139 N = color I = 4;
	SU  T = 48 C = 139 N = color I = 4;
	SU  T = 49 C = 139 N = color I = 4;
	SU  T = 50 C = 139 N = color I = 4;
	SU  T = 51 C = 139 N = color I = 4;
	SU  T = 52 C = 139 N = color I = 4;
	SU  T = 53 C = 139 N = color I = 4;
	SU  T = 54 C = 139 N = color I = 4;
	SU  T = 55 C = 139 N = color I = 4;
	SU  T = 56 C = 139 N = color I = 4;

	SU  C = 140 N = color I = 7;
	SU  T = 1 C = 140 N = color I = 7;
	SU  T = 2 C = 140 N = color I = 7;
	SU  T = 3 C = 140 N = color I = 7;
	SU  T = 4 C = 140 N = color I = 7;
	SU  T = 5 C = 140 N = color I = 7;
	SU  T = 6 C = 140 N = color I = 7;
	SU  T = 7 C = 140 N = color I = 7;
	SU  T = 8 C = 140 N = color I = 7;
	SU  T = 9 C = 140 N = color I = 7;
	SU  T = 10 C = 140 N = color I = 7;
	SU  T = 11 C = 140 N = color I = 7;
	SU  T = 12 C = 140 N = color I = 7;
	SU  T = 13 C = 140 N = color I = 7;
	SU  T = 14 C = 140 N = color I = 7;
	SU  T = 15 C = 140 N = color I = 7;
	SU  T = 16 C = 140 N = color I = 7;
	SU  T = 17 C = 140 N = color I = 7;
	SU  T = 18 C = 140 N = color I = 7;
	SU  T = 19 C = 140 N = color I = 7;
	SU  T = 20 C = 140 N = color I = 7;
	SU  T = 21 C = 140 N = color I = 7;
	SU  T = 22 C = 140 N = color I = 7;
	SU  T = 23 C = 140 N = color I = 7;
	SU  T = 24 C = 140 N = color I = 7;
	SU  T = 25 C = 140 N = color I = 7;
	SU  T = 26 C = 140 N = color I = 7;
	SU  T = 27 C = 140 N = color I = 7;
	SU  T = 28 C = 140 N = color I = 7;
	SU  T = 29 C = 140 N = color I = 7;
	SU  T = 30 C = 140 N = color I = 7;
	SU  T = 31 C = 140 N = color I = 7;
	SU  T = 32 C = 140 N = color I = 7;
	SU  T = 33 C = 140 N = color I = 7;
	SU  T = 34 C = 140 N = color I = 7;
	SU  T = 35 C = 140 N = color I = 7;
	SU  T = 36 C = 140 N = color I = 7;
	SU  T = 37 C = 140 N = color I = 7;
	SU  T = 38 C = 140 N = color I = 7;
	SU  T = 39 C = 140 N = color I = 7;
	SU  T = 40 C = 140 N = color I = 7;
	SU  T = 41 C = 140 N = color I = 7;
	SU  T = 42 C = 140 N = color I = 7;
	SU  T = 43 C = 140 N = color I = 7;
	SU  T = 44 C = 140 N = color I = 7;
	SU  T = 45 C = 140 N = color I = 7;
	SU  T = 46 C = 140 N = color I = 7;
	SU  T = 47 C = 140 N = color I = 7;
	SU  T = 48 C = 140 N = color I = 7;
	SU  T = 49 C = 140 N = color I = 7;
	SU  T = 50 C = 140 N = color I = 7;
	SU  T = 51 C = 140 N = color I = 7;
	SU  T = 52 C = 140 N = color I = 7;
	SU  T = 53 C = 140 N = color I = 7;
	SU  T = 54 C = 140 N = color I = 7;
	SU  T = 55 C = 140 N = color I = 7;
	SU  T = 56 C = 140 N = color I = 7;

	SU  C = 141 N = color I = 13;
	SU  T = 1 C = 141 N = color I = 4;
	SU  T = 2 C = 141 N = color I = 4;
	SU  T = 3 C = 141 N = color I = 4;
	SU  T = 4 C = 141 N = color I = 4;
	SU  T = 5 C = 141 N = color I = 4;
	SU  T = 6 C = 141 N = color I = 4;
	SU  T = 7 C = 141 N = color I = 4;
	SU  T = 8 C = 141 N = color I = 4;
	SU  T = 9 C = 141 N = color I = 4;
	SU  T = 10 C = 141 N = color I = 4;
	SU  T = 11 C = 141 N = color I = 4;
	SU  T = 12 C = 141 N = color I = 4;
	SU  T = 13 C = 141 N = color I = 4;
	SU  T = 14 C = 141 N = color I = 4;
	SU  T = 15 C = 141 N = color I = 4;
	SU  T = 16 C = 141 N = color I = 4;
	SU  T = 17 C = 141 N = color I = 4;
	SU  T = 18 C = 141 N = color I = 4;
	SU  T = 19 C = 141 N = color I = 4;
	SU  T = 20 C = 141 N = color I = 4;
	SU  T = 21 C = 141 N = color I = 4;
	SU  T = 22 C = 141 N = color I = 4;
	SU  T = 23 C = 141 N = color I = 4;
	SU  T = 24 C = 141 N = color I = 4;
	SU  T = 25 C = 141 N = color I = 4;
	SU  T = 26 C = 141 N = color I = 4;
	SU  T = 27 C = 141 N = color I = 4;
	SU  T = 28 C = 141 N = color I = 4;
	SU  T = 29 C = 141 N = color I = 4;
	SU  T = 30 C = 141 N = color I = 4;
	SU  T = 31 C = 141 N = color I = 4;
	SU  T = 32 C = 141 N = color I = 4;
	SU  T = 33 C = 141 N = color I = 4;
	SU  T = 34 C = 141 N = color I = 4;
	SU  T = 35 C = 141 N = color I = 4;
	SU  T = 36 C = 141 N = color I = 4;
	SU  T = 37 C = 141 N = color I = 4;
	SU  T = 38 C = 141 N = color I = 4;
	SU  T = 39 C = 141 N = color I = 4;
	SU  T = 40 C = 141 N = color I = 4;
	SU  T = 41 C = 141 N = color I = 4;
	SU  T = 42 C = 141 N = color I = 4;
	SU  T = 43 C = 141 N = color I = 4;
	SU  T = 44 C = 141 N = color I = 4;
	SU  T = 45 C = 141 N = color I = 4;
	SU  T = 46 C = 141 N = color I = 4;
	SU  T = 47 C = 141 N = color I = 4;
	SU  T = 48 C = 141 N = color I = 4;
	SU  T = 49 C = 141 N = color I = 4;
	SU  T = 50 C = 141 N = color I = 4;
	SU  T = 51 C = 141 N = color I = 4;
	SU  T = 52 C = 141 N = color I = 4;
	SU  T = 53 C = 141 N = color I = 4;
	SU  T = 54 C = 141 N = color I = 4;
	SU  T = 55 C = 141 N = color I = 4;
	SU  T = 56 C = 141 N = color I = 4;

	SU  C = 142 N = color I = 13;
	SU  T = 1 C = 142 N = color I = 4;
	SU  T = 2 C = 142 N = color I = 4;
	SU  T = 3 C = 142 N = color I = 4;
	SU  T = 4 C = 142 N = color I = 4;
	SU  T = 5 C = 142 N = color I = 4;
	SU  T = 6 C = 142 N = color I = 4;
	SU  T = 7 C = 142 N = color I = 4;
	SU  T = 8 C = 142 N = color I = 4;
	SU  T = 9 C = 142 N = color I = 4;
	SU  T = 10 C = 142 N = color I = 4;
	SU  T = 11 C = 142 N = color I = 4;
	SU  T = 12 C = 142 N = color I = 4;
	SU  T = 13 C = 142 N = color I = 4;
	SU  T = 14 C = 142 N = color I = 4;
	SU  T = 15 C = 142 N = color I = 4;
	SU  T = 16 C = 142 N = color I = 4;
	SU  T = 17 C = 142 N = color I = 4;
	SU  T = 18 C = 142 N = color I = 4;
	SU  T = 19 C = 142 N = color I = 4;
	SU  T = 20 C = 142 N = color I = 4;
	SU  T = 21 C = 142 N = color I = 4;
	SU  T = 22 C = 142 N = color I = 4;
	SU  T = 23 C = 142 N = color I = 4;
	SU  T = 24 C = 142 N = color I = 4;
	SU  T = 25 C = 142 N = color I = 4;
	SU  T = 26 C = 142 N = color I = 4;
	SU  T = 27 C = 142 N = color I = 4;
	SU  T = 28 C = 142 N = color I = 4;
	SU  T = 29 C = 142 N = color I = 4;
	SU  T = 30 C = 142 N = color I = 4;
	SU  T = 31 C = 142 N = color I = 4;
	SU  T = 32 C = 142 N = color I = 4;
	SU  T = 33 C = 142 N = color I = 4;
	SU  T = 34 C = 142 N = color I = 4;
	SU  T = 35 C = 142 N = color I = 4;
	SU  T = 36 C = 142 N = color I = 4;
	SU  T = 37 C = 142 N = color I = 4;
	SU  T = 38 C = 142 N = color I = 4;
	SU  T = 39 C = 142 N = color I = 4;
	SU  T = 40 C = 142 N = color I = 4;
	SU  T = 41 C = 142 N = color I = 4;
	SU  T = 42 C = 142 N = color I = 4;
	SU  T = 43 C = 142 N = color I = 4;
	SU  T = 44 C = 142 N = color I = 4;
	SU  T = 45 C = 142 N = color I = 4;
	SU  T = 46 C = 142 N = color I = 4;
	SU  T = 47 C = 142 N = color I = 4;
	SU  T = 48 C = 142 N = color I = 4;
	SU  T = 49 C = 142 N = color I = 4;
	SU  T = 50 C = 142 N = color I = 4;
	SU  T = 51 C = 142 N = color I = 4;
	SU  T = 52 C = 142 N = color I = 4;
	SU  T = 53 C = 142 N = color I = 4;
	SU  T = 54 C = 142 N = color I = 4;
	SU  T = 55 C = 142 N = color I = 4;
	SU  T = 56 C = 142 N = color I = 4;

	SU  C = 143 N = color I = 13;
	SU  T = 1 C = 143 N = color I = 4;
	SU  T = 2 C = 143 N = color I = 4;
	SU  T = 3 C = 143 N = color I = 4;
	SU  T = 4 C = 143 N = color I = 4;
	SU  T = 5 C = 143 N = color I = 4;
	SU  T = 6 C = 143 N = color I = 4;
	SU  T = 7 C = 143 N = color I = 4;
	SU  T = 8 C = 143 N = color I = 4;
	SU  T = 9 C = 143 N = color I = 4;
	SU  T = 10 C = 143 N = color I = 4;
	SU  T = 11 C = 143 N = color I = 4;
	SU  T = 12 C = 143 N = color I = 4;
	SU  T = 13 C = 143 N = color I = 4;
	SU  T = 14 C = 143 N = color I = 4;
	SU  T = 15 C = 143 N = color I = 4;
	SU  T = 16 C = 143 N = color I = 4;
	SU  T = 17 C = 143 N = color I = 4;
	SU  T = 18 C = 143 N = color I = 4;
	SU  T = 19 C = 143 N = color I = 4;
	SU  T = 20 C = 143 N = color I = 4;
	SU  T = 21 C = 143 N = color I = 4;
	SU  T = 22 C = 143 N = color I = 4;
	SU  T = 23 C = 143 N = color I = 4;
	SU  T = 24 C = 143 N = color I = 4;
	SU  T = 25 C = 143 N = color I = 4;
	SU  T = 26 C = 143 N = color I = 4;
	SU  T = 27 C = 143 N = color I = 4;
	SU  T = 28 C = 143 N = color I = 4;
	SU  T = 29 C = 143 N = color I = 4;
	SU  T = 30 C = 143 N = color I = 4;
	SU  T = 31 C = 143 N = color I = 4;
	SU  T = 32 C = 143 N = color I = 4;
	SU  T = 33 C = 143 N = color I = 4;
	SU  T = 34 C = 143 N = color I = 4;
	SU  T = 35 C = 143 N = color I = 4;
	SU  T = 36 C = 143 N = color I = 4;
	SU  T = 37 C = 143 N = color I = 4;
	SU  T = 38 C = 143 N = color I = 4;
	SU  T = 39 C = 143 N = color I = 4;
	SU  T = 40 C = 143 N = color I = 4;
	SU  T = 41 C = 143 N = color I = 4;
	SU  T = 42 C = 143 N = color I = 4;
	SU  T = 43 C = 143 N = color I = 4;
	SU  T = 44 C = 143 N = color I = 4;
	SU  T = 45 C = 143 N = color I = 4;
	SU  T = 46 C = 143 N = color I = 4;
	SU  T = 47 C = 143 N = color I = 4;
	SU  T = 48 C = 143 N = color I = 4;
	SU  T = 49 C = 143 N = color I = 4;
	SU  T = 50 C = 143 N = color I = 4;
	SU  T = 51 C = 143 N = color I = 4;
	SU  T = 52 C = 143 N = color I = 4;
	SU  T = 53 C = 143 N = color I = 4;
	SU  T = 54 C = 143 N = color I = 4;
	SU  T = 55 C = 143 N = color I = 4;
	SU  T = 56 C = 143 N = color I = 4;

	SU  C = 144 N = color I = 4;
	SU  T = 1 C = 144 N = color I = 4;
	SU  T = 2 C = 144 N = color I = 4;
	SU  T = 3 C = 144 N = color I = 4;
	SU  T = 4 C = 144 N = color I = 4;
	SU  T = 5 C = 144 N = color I = 4;
	SU  T = 6 C = 144 N = color I = 4;
	SU  T = 7 C = 144 N = color I = 4;
	SU  T = 8 C = 144 N = color I = 4;
	SU  T = 9 C = 144 N = color I = 4;
	SU  T = 10 C = 144 N = color I = 4;
	SU  T = 11 C = 144 N = color I = 4;
	SU  T = 12 C = 144 N = color I = 4;
	SU  T = 13 C = 144 N = color I = 4;
	SU  T = 14 C = 144 N = color I = 4;
	SU  T = 15 C = 144 N = color I = 4;
	SU  T = 16 C = 144 N = color I = 4;
	SU  T = 17 C = 144 N = color I = 4;
	SU  T = 18 C = 144 N = color I = 4;
	SU  T = 19 C = 144 N = color I = 4;
	SU  T = 20 C = 144 N = color I = 4;
	SU  T = 21 C = 144 N = color I = 4;
	SU  T = 22 C = 144 N = color I = 4;
	SU  T = 23 C = 144 N = color I = 4;
	SU  T = 24 C = 144 N = color I = 4;
	SU  T = 25 C = 144 N = color I = 4;
	SU  T = 26 C = 144 N = color I = 4;
	SU  T = 27 C = 144 N = color I = 4;
	SU  T = 28 C = 144 N = color I = 4;
	SU  T = 29 C = 144 N = color I = 4;
	SU  T = 30 C = 144 N = color I = 4;
	SU  T = 31 C = 144 N = color I = 4;
	SU  T = 32 C = 144 N = color I = 4;
	SU  T = 33 C = 144 N = color I = 4;
	SU  T = 34 C = 144 N = color I = 4;
	SU  T = 35 C = 144 N = color I = 4;
	SU  T = 36 C = 144 N = color I = 4;
	SU  T = 37 C = 144 N = color I = 4;
	SU  T = 38 C = 144 N = color I = 4;
	SU  T = 39 C = 144 N = color I = 4;
	SU  T = 40 C = 144 N = color I = 4;
	SU  T = 41 C = 144 N = color I = 4;
	SU  T = 42 C = 144 N = color I = 4;
	SU  T = 43 C = 144 N = color I = 4;
	SU  T = 44 C = 144 N = color I = 4;
	SU  T = 45 C = 144 N = color I = 4;
	SU  T = 46 C = 144 N = color I = 4;
	SU  T = 47 C = 144 N = color I = 4;
	SU  T = 48 C = 144 N = color I = 4;
	SU  T = 49 C = 144 N = color I = 4;
	SU  T = 50 C = 144 N = color I = 4;
	SU  T = 51 C = 144 N = color I = 4;
	SU  T = 52 C = 144 N = color I = 4;
	SU  T = 53 C = 144 N = color I = 4;
	SU  T = 54 C = 144 N = color I = 4;
	SU  T = 55 C = 144 N = color I = 4;
	SU  T = 56 C = 144 N = color I = 4;

	SU  C = 145 N = color I = 13;
	SU  T = 1 C = 145 N = color I = 4;
	SU  T = 2 C = 145 N = color I = 4;
	SU  T = 3 C = 145 N = color I = 4;
	SU  T = 4 C = 145 N = color I = 4;
	SU  T = 5 C = 145 N = color I = 4;
	SU  T = 6 C = 145 N = color I = 4;
	SU  T = 7 C = 145 N = color I = 4;
	SU  T = 8 C = 145 N = color I = 4;
	SU  T = 9 C = 145 N = color I = 4;
	SU  T = 10 C = 145 N = color I = 4;
	SU  T = 11 C = 145 N = color I = 4;
	SU  T = 12 C = 145 N = color I = 4;
	SU  T = 13 C = 145 N = color I = 4;
	SU  T = 14 C = 145 N = color I = 4;
	SU  T = 15 C = 145 N = color I = 4;
	SU  T = 16 C = 145 N = color I = 4;
	SU  T = 17 C = 145 N = color I = 4;
	SU  T = 18 C = 145 N = color I = 4;
	SU  T = 19 C = 145 N = color I = 4;
	SU  T = 20 C = 145 N = color I = 4;
	SU  T = 21 C = 145 N = color I = 4;
	SU  T = 22 C = 145 N = color I = 4;
	SU  T = 23 C = 145 N = color I = 4;
	SU  T = 24 C = 145 N = color I = 4;
	SU  T = 25 C = 145 N = color I = 4;
	SU  T = 26 C = 145 N = color I = 4;
	SU  T = 27 C = 145 N = color I = 4;
	SU  T = 28 C = 145 N = color I = 4;
	SU  T = 29 C = 145 N = color I = 4;
	SU  T = 30 C = 145 N = color I = 4;
	SU  T = 31 C = 145 N = color I = 4;
	SU  T = 32 C = 145 N = color I = 4;
	SU  T = 33 C = 145 N = color I = 4;
	SU  T = 34 C = 145 N = color I = 4;
	SU  T = 35 C = 145 N = color I = 4;
	SU  T = 36 C = 145 N = color I = 4;
	SU  T = 37 C = 145 N = color I = 4;
	SU  T = 38 C = 145 N = color I = 4;
	SU  T = 39 C = 145 N = color I = 4;
	SU  T = 40 C = 145 N = color I = 4;
	SU  T = 41 C = 145 N = color I = 4;
	SU  T = 42 C = 145 N = color I = 4;
	SU  T = 43 C = 145 N = color I = 4;
	SU  T = 44 C = 145 N = color I = 4;
	SU  T = 45 C = 145 N = color I = 4;
	SU  T = 46 C = 145 N = color I = 4;
	SU  T = 47 C = 145 N = color I = 4;
	SU  T = 48 C = 145 N = color I = 4;
	SU  T = 49 C = 145 N = color I = 4;
	SU  T = 50 C = 145 N = color I = 4;
	SU  T = 51 C = 145 N = color I = 4;
	SU  T = 52 C = 145 N = color I = 4;
	SU  T = 53 C = 145 N = color I = 4;
	SU  T = 54 C = 145 N = color I = 4;
	SU  T = 55 C = 145 N = color I = 4;
	SU  T = 56 C = 145 N = color I = 4;

	SU  C = 146 N = color I = 13;
	SU  T = 1 C = 146 N = color I = 4;
	SU  T = 2 C = 146 N = color I = 4;
	SU  T = 3 C = 146 N = color I = 4;
	SU  T = 4 C = 146 N = color I = 4;
	SU  T = 5 C = 146 N = color I = 4;
	SU  T = 6 C = 146 N = color I = 4;
	SU  T = 7 C = 146 N = color I = 4;
	SU  T = 8 C = 146 N = color I = 4;
	SU  T = 9 C = 146 N = color I = 4;
	SU  T = 10 C = 146 N = color I = 4;
	SU  T = 11 C = 146 N = color I = 4;
	SU  T = 12 C = 146 N = color I = 4;
	SU  T = 13 C = 146 N = color I = 4;
	SU  T = 14 C = 146 N = color I = 4;
	SU  T = 15 C = 146 N = color I = 4;
	SU  T = 16 C = 146 N = color I = 4;
	SU  T = 17 C = 146 N = color I = 4;
	SU  T = 18 C = 146 N = color I = 4;
	SU  T = 19 C = 146 N = color I = 4;
	SU  T = 20 C = 146 N = color I = 4;
	SU  T = 21 C = 146 N = color I = 4;
	SU  T = 22 C = 146 N = color I = 4;
	SU  T = 23 C = 146 N = color I = 4;
	SU  T = 24 C = 146 N = color I = 4;
	SU  T = 25 C = 146 N = color I = 4;
	SU  T = 26 C = 146 N = color I = 4;
	SU  T = 27 C = 146 N = color I = 4;
	SU  T = 28 C = 146 N = color I = 4;
	SU  T = 29 C = 146 N = color I = 4;
	SU  T = 30 C = 146 N = color I = 4;
	SU  T = 31 C = 146 N = color I = 4;
	SU  T = 32 C = 146 N = color I = 4;
	SU  T = 33 C = 146 N = color I = 4;
	SU  T = 34 C = 146 N = color I = 4;
	SU  T = 35 C = 146 N = color I = 4;
	SU  T = 36 C = 146 N = color I = 4;
	SU  T = 37 C = 146 N = color I = 4;
	SU  T = 38 C = 146 N = color I = 4;
	SU  T = 39 C = 146 N = color I = 4;
	SU  T = 40 C = 146 N = color I = 4;
	SU  T = 41 C = 146 N = color I = 4;
	SU  T = 42 C = 146 N = color I = 4;
	SU  T = 43 C = 146 N = color I = 4;
	SU  T = 44 C = 146 N = color I = 4;
	SU  T = 45 C = 146 N = color I = 4;
	SU  T = 46 C = 146 N = color I = 4;
	SU  T = 47 C = 146 N = color I = 4;
	SU  T = 48 C = 146 N = color I = 4;
	SU  T = 49 C = 146 N = color I = 4;
	SU  T = 50 C = 146 N = color I = 4;
	SU  T = 51 C = 146 N = color I = 4;
	SU  T = 52 C = 146 N = color I = 4;
	SU  T = 53 C = 146 N = color I = 4;
	SU  T = 54 C = 146 N = color I = 4;
	SU  T = 55 C = 146 N = color I = 4;
	SU  T = 56 C = 146 N = color I = 4;

	SU  C = 147 N = color I = 13;
	SU  T = 1 C = 147 N = color I = 4;
	SU  T = 2 C = 147 N = color I = 4;
	SU  T = 3 C = 147 N = color I = 4;
	SU  T = 4 C = 147 N = color I = 4;
	SU  T = 5 C = 147 N = color I = 4;
	SU  T = 6 C = 147 N = color I = 4;
	SU  T = 7 C = 147 N = color I = 4;
	SU  T = 8 C = 147 N = color I = 4;
	SU  T = 9 C = 147 N = color I = 4;
	SU  T = 10 C = 147 N = color I = 4;
	SU  T = 11 C = 147 N = color I = 4;
	SU  T = 12 C = 147 N = color I = 4;
	SU  T = 13 C = 147 N = color I = 4;
	SU  T = 14 C = 147 N = color I = 4;
	SU  T = 15 C = 147 N = color I = 4;
	SU  T = 16 C = 147 N = color I = 4;
	SU  T = 17 C = 147 N = color I = 4;
	SU  T = 18 C = 147 N = color I = 4;
	SU  T = 19 C = 147 N = color I = 4;
	SU  T = 20 C = 147 N = color I = 4;
	SU  T = 21 C = 147 N = color I = 4;
	SU  T = 22 C = 147 N = color I = 4;
	SU  T = 23 C = 147 N = color I = 4;
	SU  T = 24 C = 147 N = color I = 4;
	SU  T = 25 C = 147 N = color I = 4;
	SU  T = 26 C = 147 N = color I = 4;
	SU  T = 27 C = 147 N = color I = 4;
	SU  T = 28 C = 147 N = color I = 4;
	SU  T = 29 C = 147 N = color I = 4;
	SU  T = 30 C = 147 N = color I = 4;
	SU  T = 31 C = 147 N = color I = 4;
	SU  T = 32 C = 147 N = color I = 4;
	SU  T = 33 C = 147 N = color I = 4;
	SU  T = 34 C = 147 N = color I = 4;
	SU  T = 35 C = 147 N = color I = 4;
	SU  T = 36 C = 147 N = color I = 4;
	SU  T = 37 C = 147 N = color I = 4;
	SU  T = 38 C = 147 N = color I = 4;
	SU  T = 39 C = 147 N = color I = 4;
	SU  T = 40 C = 147 N = color I = 4;
	SU  T = 41 C = 147 N = color I = 4;
	SU  T = 42 C = 147 N = color I = 4;
	SU  T = 43 C = 147 N = color I = 4;
	SU  T = 44 C = 147 N = color I = 4;
	SU  T = 45 C = 147 N = color I = 4;
	SU  T = 46 C = 147 N = color I = 4;
	SU  T = 47 C = 147 N = color I = 4;
	SU  T = 48 C = 147 N = color I = 4;
	SU  T = 49 C = 147 N = color I = 4;
	SU  T = 50 C = 147 N = color I = 4;
	SU  T = 51 C = 147 N = color I = 4;
	SU  T = 52 C = 147 N = color I = 4;
	SU  T = 53 C = 147 N = color I = 4;
	SU  T = 54 C = 147 N = color I = 4;
	SU  T = 55 C = 147 N = color I = 4;
	SU  T = 56 C = 147 N = color I = 4;

	SU  C = 148 N = color I = 4;
	SU  T = 1 C = 148 N = color I = 4;
	SU  T = 2 C = 148 N = color I = 4;
	SU  T = 3 C = 148 N = color I = 4;
	SU  T = 4 C = 148 N = color I = 4;
	SU  T = 5 C = 148 N = color I = 4;
	SU  T = 6 C = 148 N = color I = 4;
	SU  T = 7 C = 148 N = color I = 4;
	SU  T = 8 C = 148 N = color I = 4;
	SU  T = 9 C = 148 N = color I = 4;
	SU  T = 10 C = 148 N = color I = 4;
	SU  T = 11 C = 148 N = color I = 4;
	SU  T = 12 C = 148 N = color I = 4;
	SU  T = 13 C = 148 N = color I = 4;
	SU  T = 14 C = 148 N = color I = 4;
	SU  T = 15 C = 148 N = color I = 4;
	SU  T = 16 C = 148 N = color I = 4;
	SU  T = 17 C = 148 N = color I = 4;
	SU  T = 18 C = 148 N = color I = 4;
	SU  T = 19 C = 148 N = color I = 4;
	SU  T = 20 C = 148 N = color I = 4;
	SU  T = 21 C = 148 N = color I = 4;
	SU  T = 22 C = 148 N = color I = 4;
	SU  T = 23 C = 148 N = color I = 4;
	SU  T = 24 C = 148 N = color I = 4;
	SU  T = 25 C = 148 N = color I = 4;
	SU  T = 26 C = 148 N = color I = 4;
	SU  T = 27 C = 148 N = color I = 4;
	SU  T = 28 C = 148 N = color I = 4;
	SU  T = 29 C = 148 N = color I = 4;
	SU  T = 30 C = 148 N = color I = 4;
	SU  T = 31 C = 148 N = color I = 4;
	SU  T = 32 C = 148 N = color I = 4;
	SU  T = 33 C = 148 N = color I = 4;
	SU  T = 34 C = 148 N = color I = 4;
	SU  T = 35 C = 148 N = color I = 4;
	SU  T = 36 C = 148 N = color I = 4;
	SU  T = 37 C = 148 N = color I = 4;
	SU  T = 38 C = 148 N = color I = 4;
	SU  T = 39 C = 148 N = color I = 4;
	SU  T = 40 C = 148 N = color I = 4;
	SU  T = 41 C = 148 N = color I = 4;
	SU  T = 42 C = 148 N = color I = 4;
	SU  T = 43 C = 148 N = color I = 4;
	SU  T = 44 C = 148 N = color I = 4;
	SU  T = 45 C = 148 N = color I = 4;
	SU  T = 46 C = 148 N = color I = 4;
	SU  T = 47 C = 148 N = color I = 4;
	SU  T = 48 C = 148 N = color I = 4;
	SU  T = 49 C = 148 N = color I = 4;
	SU  T = 50 C = 148 N = color I = 4;
	SU  T = 51 C = 148 N = color I = 4;
	SU  T = 52 C = 148 N = color I = 4;
	SU  T = 53 C = 148 N = color I = 4;
	SU  T = 54 C = 148 N = color I = 4;
	SU  T = 55 C = 148 N = color I = 4;
	SU  T = 56 C = 148 N = color I = 4;

	SU  C = 149 N = color I = 13;
	SU  T = 1 C = 149 N = color I = 4;
	SU  T = 2 C = 149 N = color I = 4;
	SU  T = 3 C = 149 N = color I = 4;
	SU  T = 4 C = 149 N = color I = 4;
	SU  T = 5 C = 149 N = color I = 4;
	SU  T = 6 C = 149 N = color I = 4;
	SU  T = 7 C = 149 N = color I = 4;
	SU  T = 8 C = 149 N = color I = 4;
	SU  T = 9 C = 149 N = color I = 4;
	SU  T = 10 C = 149 N = color I = 4;
	SU  T = 11 C = 149 N = color I = 4;
	SU  T = 12 C = 149 N = color I = 4;
	SU  T = 13 C = 149 N = color I = 4;
	SU  T = 14 C = 149 N = color I = 4;
	SU  T = 15 C = 149 N = color I = 4;
	SU  T = 16 C = 149 N = color I = 4;
	SU  T = 17 C = 149 N = color I = 4;
	SU  T = 18 C = 149 N = color I = 4;
	SU  T = 19 C = 149 N = color I = 4;
	SU  T = 20 C = 149 N = color I = 4;
	SU  T = 21 C = 149 N = color I = 4;
	SU  T = 22 C = 149 N = color I = 4;
	SU  T = 23 C = 149 N = color I = 4;
	SU  T = 24 C = 149 N = color I = 4;
	SU  T = 25 C = 149 N = color I = 4;
	SU  T = 26 C = 149 N = color I = 4;
	SU  T = 27 C = 149 N = color I = 4;
	SU  T = 28 C = 149 N = color I = 4;
	SU  T = 29 C = 149 N = color I = 4;
	SU  T = 30 C = 149 N = color I = 4;
	SU  T = 31 C = 149 N = color I = 4;
	SU  T = 32 C = 149 N = color I = 4;
	SU  T = 33 C = 149 N = color I = 4;
	SU  T = 34 C = 149 N = color I = 4;
	SU  T = 35 C = 149 N = color I = 4;
	SU  T = 36 C = 149 N = color I = 4;
	SU  T = 37 C = 149 N = color I = 4;
	SU  T = 38 C = 149 N = color I = 4;
	SU  T = 39 C = 149 N = color I = 4;
	SU  T = 40 C = 149 N = color I = 4;
	SU  T = 41 C = 149 N = color I = 4;
	SU  T = 42 C = 149 N = color I = 4;
	SU  T = 43 C = 149 N = color I = 4;
	SU  T = 44 C = 149 N = color I = 4;
	SU  T = 45 C = 149 N = color I = 4;
	SU  T = 46 C = 149 N = color I = 4;
	SU  T = 47 C = 149 N = color I = 4;
	SU  T = 48 C = 149 N = color I = 4;
	SU  T = 49 C = 149 N = color I = 4;
	SU  T = 50 C = 149 N = color I = 4;
	SU  T = 51 C = 149 N = color I = 4;
	SU  T = 52 C = 149 N = color I = 4;
	SU  T = 53 C = 149 N = color I = 4;
	SU  T = 54 C = 149 N = color I = 4;
	SU  T = 55 C = 149 N = color I = 4;
	SU  T = 56 C = 149 N = color I = 4;

	SU  C = 150 N = color I = 13;
	SU  T = 1 C = 150 N = color I = 4;
	SU  T = 2 C = 150 N = color I = 4;
	SU  T = 3 C = 150 N = color I = 4;
	SU  T = 4 C = 150 N = color I = 4;
	SU  T = 5 C = 150 N = color I = 4;
	SU  T = 6 C = 150 N = color I = 4;
	SU  T = 7 C = 150 N = color I = 4;
	SU  T = 8 C = 150 N = color I = 4;
	SU  T = 9 C = 150 N = color I = 4;
	SU  T = 10 C = 150 N = color I = 4;
	SU  T = 11 C = 150 N = color I = 4;
	SU  T = 12 C = 150 N = color I = 4;
	SU  T = 13 C = 150 N = color I = 4;
	SU  T = 14 C = 150 N = color I = 4;
	SU  T = 15 C = 150 N = color I = 4;
	SU  T = 16 C = 150 N = color I = 4;
	SU  T = 17 C = 150 N = color I = 4;
	SU  T = 18 C = 150 N = color I = 4;
	SU  T = 19 C = 150 N = color I = 4;
	SU  T = 20 C = 150 N = color I = 4;
	SU  T = 21 C = 150 N = color I = 4;
	SU  T = 22 C = 150 N = color I = 4;
	SU  T = 23 C = 150 N = color I = 4;
	SU  T = 24 C = 150 N = color I = 4;
	SU  T = 25 C = 150 N = color I = 4;
	SU  T = 26 C = 150 N = color I = 4;
	SU  T = 27 C = 150 N = color I = 4;
	SU  T = 28 C = 150 N = color I = 4;
	SU  T = 29 C = 150 N = color I = 4;
	SU  T = 30 C = 150 N = color I = 4;
	SU  T = 31 C = 150 N = color I = 4;
	SU  T = 32 C = 150 N = color I = 4;
	SU  T = 33 C = 150 N = color I = 4;
	SU  T = 34 C = 150 N = color I = 4;
	SU  T = 35 C = 150 N = color I = 4;
	SU  T = 36 C = 150 N = color I = 4;
	SU  T = 37 C = 150 N = color I = 4;
	SU  T = 38 C = 150 N = color I = 4;
	SU  T = 39 C = 150 N = color I = 4;
	SU  T = 40 C = 150 N = color I = 4;
	SU  T = 41 C = 150 N = color I = 4;
	SU  T = 42 C = 150 N = color I = 4;
	SU  T = 43 C = 150 N = color I = 4;
	SU  T = 44 C = 150 N = color I = 4;
	SU  T = 45 C = 150 N = color I = 4;
	SU  T = 46 C = 150 N = color I = 4;
	SU  T = 47 C = 150 N = color I = 4;
	SU  T = 48 C = 150 N = color I = 4;
	SU  T = 49 C = 150 N = color I = 4;
	SU  T = 50 C = 150 N = color I = 4;
	SU  T = 51 C = 150 N = color I = 4;
	SU  T = 52 C = 150 N = color I = 4;
	SU  T = 53 C = 150 N = color I = 4;
	SU  T = 54 C = 150 N = color I = 4;
	SU  T = 55 C = 150 N = color I = 4;
	SU  T = 56 C = 150 N = color I = 4;

	SU  C = 151 N = color I = 4;
	SU  T = 1 C = 151 N = color I = 4;
	SU  T = 2 C = 151 N = color I = 4;
	SU  T = 3 C = 151 N = color I = 4;
	SU  T = 4 C = 151 N = color I = 4;
	SU  T = 5 C = 151 N = color I = 4;
	SU  T = 6 C = 151 N = color I = 4;
	SU  T = 7 C = 151 N = color I = 4;
	SU  T = 8 C = 151 N = color I = 4;
	SU  T = 9 C = 151 N = color I = 4;
	SU  T = 10 C = 151 N = color I = 4;
	SU  T = 11 C = 151 N = color I = 4;
	SU  T = 12 C = 151 N = color I = 4;
	SU  T = 13 C = 151 N = color I = 4;
	SU  T = 14 C = 151 N = color I = 4;
	SU  T = 15 C = 151 N = color I = 4;
	SU  T = 16 C = 151 N = color I = 4;
	SU  T = 17 C = 151 N = color I = 4;
	SU  T = 18 C = 151 N = color I = 4;
	SU  T = 19 C = 151 N = color I = 4;
	SU  T = 20 C = 151 N = color I = 4;
	SU  T = 21 C = 151 N = color I = 4;
	SU  T = 22 C = 151 N = color I = 4;
	SU  T = 23 C = 151 N = color I = 4;
	SU  T = 24 C = 151 N = color I = 4;
	SU  T = 25 C = 151 N = color I = 4;
	SU  T = 26 C = 151 N = color I = 4;
	SU  T = 27 C = 151 N = color I = 4;
	SU  T = 28 C = 151 N = color I = 4;
	SU  T = 29 C = 151 N = color I = 4;
	SU  T = 30 C = 151 N = color I = 4;
	SU  T = 31 C = 151 N = color I = 4;
	SU  T = 32 C = 151 N = color I = 4;
	SU  T = 33 C = 151 N = color I = 4;
	SU  T = 34 C = 151 N = color I = 4;
	SU  T = 35 C = 151 N = color I = 4;
	SU  T = 36 C = 151 N = color I = 4;
	SU  T = 37 C = 151 N = color I = 4;
	SU  T = 38 C = 151 N = color I = 4;
	SU  T = 39 C = 151 N = color I = 4;
	SU  T = 40 C = 151 N = color I = 4;
	SU  T = 41 C = 151 N = color I = 4;
	SU  T = 42 C = 151 N = color I = 4;
	SU  T = 43 C = 151 N = color I = 4;
	SU  T = 44 C = 151 N = color I = 4;
	SU  T = 45 C = 151 N = color I = 4;
	SU  T = 46 C = 151 N = color I = 4;
	SU  T = 47 C = 151 N = color I = 4;
	SU  T = 48 C = 151 N = color I = 4;
	SU  T = 49 C = 151 N = color I = 4;
	SU  T = 50 C = 151 N = color I = 4;
	SU  T = 51 C = 151 N = color I = 4;
	SU  T = 52 C = 151 N = color I = 4;
	SU  T = 53 C = 151 N = color I = 4;
	SU  T = 54 C = 151 N = color I = 4;
	SU  T = 55 C = 151 N = color I = 4;
	SU  T = 56 C = 151 N = color I = 4;

	TEXT   CHARACTER = 152 TEXT = 'I might include another character here, over 50% pteranodon, 17083, ctenochasmatids';
	SU  C = 152 N = color I = 13;
	SU  T = 1 C = 152 N = color I = 4;
	SU  T = 2 C = 152 N = color I = 4;
	SU  T = 3 C = 152 N = color I = 4;
	SU  T = 4 C = 152 N = color I = 4;
	SU  T = 5 C = 152 N = color I = 4;
	SU  T = 6 C = 152 N = color I = 4;
	SU  T = 7 C = 152 N = color I = 4;
	SU  T = 8 C = 152 N = color I = 4;
	SU  T = 9 C = 152 N = color I = 4;
	SU  T = 10 C = 152 N = color I = 4;
	SU  T = 11 C = 152 N = color I = 4;
	SU  T = 12 C = 152 N = color I = 4;
	SU  T = 13 C = 152 N = color I = 4;
	SU  T = 14 C = 152 N = color I = 4;
	SU  T = 15 C = 152 N = color I = 4;
	SU  T = 16 C = 152 N = color I = 4;
	SU  T = 17 C = 152 N = color I = 4;
	SU  T = 18 C = 152 N = color I = 4;
	SU  T = 19 C = 152 N = color I = 4;
	SU  T = 20 C = 152 N = color I = 4;
	SU  T = 21 C = 152 N = color I = 4;
	SU  T = 22 C = 152 N = color I = 4;
	SU  T = 23 C = 152 N = color I = 4;
	SU  T = 24 C = 152 N = color I = 4;
	SU  T = 25 C = 152 N = color I = 4;
	SU  T = 26 C = 152 N = color I = 4;
	SU  T = 27 C = 152 N = color I = 4;
	SU  T = 28 C = 152 N = color I = 4;
	SU  T = 29 C = 152 N = color I = 4;
	SU  T = 30 C = 152 N = color I = 4;
	SU  T = 31 C = 152 N = color I = 4;
	SU  T = 32 C = 152 N = color I = 4;
	SU  T = 33 C = 152 N = color I = 4;
	SU  T = 34 C = 152 N = color I = 4;
	SU  T = 35 C = 152 N = color I = 4;
	SU  T = 36 C = 152 N = color I = 4;
	SU  T = 37 C = 152 N = color I = 4;
	SU  T = 38 C = 152 N = color I = 4;
	SU  T = 39 C = 152 N = color I = 4;
	SU  T = 40 C = 152 N = color I = 4;
	SU  T = 41 C = 152 N = color I = 4;
	SU  T = 42 C = 152 N = color I = 4;
	SU  T = 43 C = 152 N = color I = 4;
	SU  T = 44 C = 152 N = color I = 4;
	SU  T = 45 C = 152 N = color I = 4;
	SU  T = 46 C = 152 N = color I = 4;
	SU  T = 47 C = 152 N = color I = 4;
	SU  T = 48 C = 152 N = color I = 4;
	SU  T = 49 C = 152 N = color I = 4;
	SU  T = 50 C = 152 N = color I = 4;
	SU  T = 51 C = 152 N = color I = 4;
	SU  T = 52 C = 152 N = color I = 4;
	SU  T = 53 C = 152 N = color I = 4;
	SU  T = 54 C = 152 N = color I = 4;
	SU  T = 55 C = 152 N = color I = 4;
	SU  T = 56 C = 152 N = color I = 4;

	SU  C = 153 N = color I = 13;
	SU  T = 1 C = 153 N = color I = 4;
	SU  T = 2 C = 153 N = color I = 4;
	SU  T = 3 C = 153 N = color I = 4;
	SU  T = 4 C = 153 N = color I = 4;
	SU  T = 5 C = 153 N = color I = 4;
	SU  T = 6 C = 153 N = color I = 4;
	SU  T = 7 C = 153 N = color I = 4;
	SU  T = 8 C = 153 N = color I = 4;
	SU  T = 9 C = 153 N = color I = 4;
	SU  T = 10 C = 153 N = color I = 4;
	SU  T = 11 C = 153 N = color I = 4;
	SU  T = 12 C = 153 N = color I = 4;
	SU  T = 13 C = 153 N = color I = 4;
	SU  T = 14 C = 153 N = color I = 4;
	SU  T = 15 C = 153 N = color I = 4;
	SU  T = 16 C = 153 N = color I = 4;
	SU  T = 17 C = 153 N = color I = 4;
	SU  T = 18 C = 153 N = color I = 4;
	SU  T = 19 C = 153 N = color I = 4;
	SU  T = 20 C = 153 N = color I = 4;
	SU  T = 21 C = 153 N = color I = 4;
	SU  T = 22 C = 153 N = color I = 4;
	SU  T = 23 C = 153 N = color I = 4;
	SU  T = 24 C = 153 N = color I = 4;
	SU  T = 25 C = 153 N = color I = 4;
	SU  T = 26 C = 153 N = color I = 4;
	SU  T = 27 C = 153 N = color I = 4;
	SU  T = 28 C = 153 N = color I = 4;
	SU  T = 29 C = 153 N = color I = 4;
	SU  T = 30 C = 153 N = color I = 4;
	SU  T = 31 C = 153 N = color I = 4;
	SU  T = 32 C = 153 N = color I = 4;
	SU  T = 33 C = 153 N = color I = 4;
	SU  T = 34 C = 153 N = color I = 4;
	SU  T = 35 C = 153 N = color I = 4;
	SU  T = 36 C = 153 N = color I = 4;
	SU  T = 37 C = 153 N = color I = 4;
	SU  T = 38 C = 153 N = color I = 4;
	SU  T = 39 C = 153 N = color I = 4;
	SU  T = 40 C = 153 N = color I = 4;
	SU  T = 41 C = 153 N = color I = 4;
	SU  T = 42 C = 153 N = color I = 4;
	SU  T = 43 C = 153 N = color I = 4;
	SU  T = 44 C = 153 N = color I = 4;
	SU  T = 45 C = 153 N = color I = 4;
	SU  T = 46 C = 153 N = color I = 4;
	SU  T = 47 C = 153 N = color I = 4;
	SU  T = 48 C = 153 N = color I = 4;
	SU  T = 49 C = 153 N = color I = 4;
	SU  T = 50 C = 153 N = color I = 4;
	SU  T = 51 C = 153 N = color I = 4;
	SU  T = 52 C = 153 N = color I = 4;
	SU  T = 53 C = 153 N = color I = 4;
	SU  T = 54 C = 153 N = color I = 4;
	SU  T = 55 C = 153 N = color I = 4;
	SU  T = 56 C = 153 N = color I = 4;

	SU  C = 154 N = color I = 13;
	SU  T = 1 C = 154 N = color I = 4;
	SU  T = 2 C = 154 N = color I = 4;
	SU  T = 3 C = 154 N = color I = 4;
	SU  T = 4 C = 154 N = color I = 4;
	SU  T = 5 C = 154 N = color I = 4;
	SU  T = 6 C = 154 N = color I = 4;
	SU  T = 7 C = 154 N = color I = 4;
	SU  T = 8 C = 154 N = color I = 4;
	SU  T = 9 C = 154 N = color I = 4;
	SU  T = 10 C = 154 N = color I = 4;
	SU  T = 11 C = 154 N = color I = 4;
	SU  T = 12 C = 154 N = color I = 4;
	SU  T = 13 C = 154 N = color I = 4;
	SU  T = 14 C = 154 N = color I = 4;
	SU  T = 15 C = 154 N = color I = 4;
	SU  T = 16 C = 154 N = color I = 4;
	SU  T = 17 C = 154 N = color I = 4;
	SU  T = 18 C = 154 N = color I = 4;
	SU  T = 19 C = 154 N = color I = 4;
	SU  T = 20 C = 154 N = color I = 4;
	SU  T = 21 C = 154 N = color I = 4;
	SU  T = 22 C = 154 N = color I = 4;
	SU  T = 23 C = 154 N = color I = 4;
	SU  T = 24 C = 154 N = color I = 4;
	SU  T = 25 C = 154 N = color I = 4;
	SU  T = 26 C = 154 N = color I = 4;
	SU  T = 27 C = 154 N = color I = 4;
	SU  T = 28 C = 154 N = color I = 4;
	SU  T = 29 C = 154 N = color I = 4;
	SU  T = 30 C = 154 N = color I = 4;
	SU  T = 31 C = 154 N = color I = 4;
	SU  T = 32 C = 154 N = color I = 4;
	SU  T = 33 C = 154 N = color I = 4;
	SU  T = 34 C = 154 N = color I = 4;
	SU  T = 35 C = 154 N = color I = 4;
	SU  T = 36 C = 154 N = color I = 4;
	SU  T = 37 C = 154 N = color I = 4;
	SU  T = 38 C = 154 N = color I = 4;
	SU  T = 39 C = 154 N = color I = 4;
	SU  T = 40 C = 154 N = color I = 4;
	SU  T = 41 C = 154 N = color I = 4;
	SU  T = 42 C = 154 N = color I = 4;
	SU  T = 43 C = 154 N = color I = 4;
	SU  T = 44 C = 154 N = color I = 4;
	SU  T = 45 C = 154 N = color I = 4;
	SU  T = 46 C = 154 N = color I = 4;
	SU  T = 47 C = 154 N = color I = 4;
	SU  T = 48 C = 154 N = color I = 4;
	SU  T = 49 C = 154 N = color I = 4;
	SU  T = 50 C = 154 N = color I = 4;
	SU  T = 51 C = 154 N = color I = 4;
	SU  T = 52 C = 154 N = color I = 4;
	SU  T = 53 C = 154 N = color I = 4;
	SU  T = 54 C = 154 N = color I = 4;
	SU  T = 55 C = 154 N = color I = 4;
	SU  T = 56 C = 154 N = color I = 4;

	SU  C = 155 N = color I = 13;
	SU  T = 1 C = 155 N = color I = 4;
	SU  T = 2 C = 155 N = color I = 4;
	SU  T = 3 C = 155 N = color I = 4;
	SU  T = 4 C = 155 N = color I = 4;
	SU  T = 5 C = 155 N = color I = 4;
	SU  T = 6 C = 155 N = color I = 4;
	SU  T = 7 C = 155 N = color I = 4;
	SU  T = 8 C = 155 N = color I = 4;
	SU  T = 9 C = 155 N = color I = 4;
	SU  T = 10 C = 155 N = color I = 4;
	SU  T = 11 C = 155 N = color I = 4;
	SU  T = 12 C = 155 N = color I = 4;
	SU  T = 13 C = 155 N = color I = 4;
	SU  T = 14 C = 155 N = color I = 4;
	SU  T = 15 C = 155 N = color I = 4;
	SU  T = 16 C = 155 N = color I = 4;
	SU  T = 17 C = 155 N = color I = 4;
	SU  T = 18 C = 155 N = color I = 4;
	SU  T = 19 C = 155 N = color I = 4;
	SU  T = 20 C = 155 N = color I = 4;
	SU  T = 21 C = 155 N = color I = 4;
	SU  T = 22 C = 155 N = color I = 4;
	SU  T = 23 C = 155 N = color I = 4;
	SU  T = 24 C = 155 N = color I = 4;
	SU  T = 25 C = 155 N = color I = 4;
	SU  T = 26 C = 155 N = color I = 4;
	SU  T = 27 C = 155 N = color I = 4;
	SU  T = 28 C = 155 N = color I = 4;
	SU  T = 29 C = 155 N = color I = 4;
	SU  T = 30 C = 155 N = color I = 4;
	SU  T = 31 C = 155 N = color I = 4;
	SU  T = 32 C = 155 N = color I = 4;
	SU  T = 33 C = 155 N = color I = 4;
	SU  T = 34 C = 155 N = color I = 4;
	SU  T = 35 C = 155 N = color I = 4;
	SU  T = 36 C = 155 N = color I = 4;
	SU  T = 37 C = 155 N = color I = 4;
	SU  T = 38 C = 155 N = color I = 4;
	SU  T = 39 C = 155 N = color I = 4;
	SU  T = 40 C = 155 N = color I = 4;
	SU  T = 41 C = 155 N = color I = 4;
	SU  T = 42 C = 155 N = color I = 4;
	SU  T = 43 C = 155 N = color I = 4;
	SU  T = 44 C = 155 N = color I = 4;
	SU  T = 45 C = 155 N = color I = 4;
	SU  T = 46 C = 155 N = color I = 4;
	SU  T = 47 C = 155 N = color I = 4;
	SU  T = 48 C = 155 N = color I = 4;
	SU  T = 49 C = 155 N = color I = 4;
	SU  T = 50 C = 155 N = color I = 4;
	SU  T = 51 C = 155 N = color I = 4;
	SU  T = 52 C = 155 N = color I = 4;
	SU  T = 53 C = 155 N = color I = 4;
	SU  T = 54 C = 155 N = color I = 4;
	SU  T = 55 C = 155 N = color I = 4;
	SU  T = 56 C = 155 N = color I = 4;

	SU  C = 156 N = color I = 13;
	SU  T = 1 C = 156 N = color I = 4;
	SU  T = 2 C = 156 N = color I = 4;
	SU  T = 3 C = 156 N = color I = 4;
	SU  T = 4 C = 156 N = color I = 4;
	SU  T = 5 C = 156 N = color I = 4;
	SU  T = 6 C = 156 N = color I = 4;
	SU  T = 7 C = 156 N = color I = 4;
	SU  T = 8 C = 156 N = color I = 4;
	SU  T = 9 C = 156 N = color I = 4;
	SU  T = 10 C = 156 N = color I = 4;
	SU  T = 11 C = 156 N = color I = 4;
	SU  T = 12 C = 156 N = color I = 4;
	SU  T = 13 C = 156 N = color I = 4;
	SU  T = 14 C = 156 N = color I = 4;
	SU  T = 15 C = 156 N = color I = 4;
	SU  T = 16 C = 156 N = color I = 4;
	SU  T = 17 C = 156 N = color I = 4;
	SU  T = 18 C = 156 N = color I = 4;
	SU  T = 19 C = 156 N = color I = 4;
	SU  T = 20 C = 156 N = color I = 4;
	SU  T = 21 C = 156 N = color I = 4;
	SU  T = 22 C = 156 N = color I = 4;
	SU  T = 23 C = 156 N = color I = 4;
	SU  T = 24 C = 156 N = color I = 4;
	SU  T = 25 C = 156 N = color I = 4;
	SU  T = 26 C = 156 N = color I = 4;
	SU  T = 27 C = 156 N = color I = 4;
	SU  T = 28 C = 156 N = color I = 4;
	SU  T = 29 C = 156 N = color I = 4;
	SU  T = 30 C = 156 N = color I = 4;
	SU  T = 31 C = 156 N = color I = 4;
	SU  T = 32 C = 156 N = color I = 4;
	SU  T = 33 C = 156 N = color I = 4;
	SU  T = 34 C = 156 N = color I = 4;
	SU  T = 35 C = 156 N = color I = 4;
	SU  T = 36 C = 156 N = color I = 4;
	SU  T = 37 C = 156 N = color I = 4;
	SU  T = 38 C = 156 N = color I = 4;
	SU  T = 39 C = 156 N = color I = 4;
	SU  T = 40 C = 156 N = color I = 4;
	SU  T = 41 C = 156 N = color I = 4;
	SU  T = 42 C = 156 N = color I = 4;
	SU  T = 43 C = 156 N = color I = 4;
	SU  T = 44 C = 156 N = color I = 4;
	SU  T = 45 C = 156 N = color I = 4;
	SU  T = 46 C = 156 N = color I = 4;
	SU  T = 47 C = 156 N = color I = 4;
	SU  T = 48 C = 156 N = color I = 4;
	SU  T = 49 C = 156 N = color I = 4;
	SU  T = 50 C = 156 N = color I = 4;
	SU  T = 51 C = 156 N = color I = 4;
	SU  T = 52 C = 156 N = color I = 4;
	SU  T = 53 C = 156 N = color I = 4;
	SU  T = 54 C = 156 N = color I = 4;
	SU  T = 55 C = 156 N = color I = 4;
	SU  T = 56 C = 156 N = color I = 4;

	SU  C = 157 N = color I = 13;
	SU  T = 1 C = 157 N = color I = 4;
	SU  T = 2 C = 157 N = color I = 4;
	SU  T = 3 C = 157 N = color I = 4;
	SU  T = 4 C = 157 N = color I = 4;
	SU  T = 5 C = 157 N = color I = 4;
	SU  T = 6 C = 157 N = color I = 4;
	SU  T = 7 C = 157 N = color I = 4;
	SU  T = 8 C = 157 N = color I = 4;
	SU  T = 9 C = 157 N = color I = 4;
	SU  T = 10 C = 157 N = color I = 4;
	SU  T = 11 C = 157 N = color I = 4;
	SU  T = 12 C = 157 N = color I = 4;
	SU  T = 13 C = 157 N = color I = 4;
	SU  T = 14 C = 157 N = color I = 4;
	SU  T = 15 C = 157 N = color I = 4;
	SU  T = 16 C = 157 N = color I = 4;
	SU  T = 17 C = 157 N = color I = 4;
	SU  T = 18 C = 157 N = color I = 4;
	SU  T = 19 C = 157 N = color I = 4;
	SU  T = 20 C = 157 N = color I = 4;
	SU  T = 21 C = 157 N = color I = 4;
	SU  T = 22 C = 157 N = color I = 4;
	SU  T = 23 C = 157 N = color I = 4;
	SU  T = 24 C = 157 N = color I = 4;
	SU  T = 25 C = 157 N = color I = 4;
	SU  T = 26 C = 157 N = color I = 4;
[truncated: 471,536 more chars]
