# Supplementary material for: Sinomacrops bondei, a new anurognathid pterosaur from the Jurassic of China and comments on the group
Source: PeerJ. 2021 Mar 31;9:e11161. doi: 10.7717/peerj.11161 (PMC8019321; doi:10.7717/peerj.11161)
Supplement: Supplemental Information 2 [file peerj-09-11161-s002.tnt]

xread
378 56
Macrocnemus_bassanii	100?01101??--?0???--0????0?00?00??01?1000-000?0-110??-----?000020??0???00100000-0--0-00?-?-000??0?????00?000?0????0?00???0???????????0-00?01011?00-?00?0-?000?-????01-00??10000000000001-?000-0100000000000000?0000??000000?0?001??0???0?000-000000????????00000??????000020020??00?????11?12110001101---??1???--?????00001??0-00--?00-0??????????????????1-??????????01010?0?00???00?????
Erythrosuchus_africanus	???1?1?????00??21-?????11?00?1??0???1????????0??1???????????1??2?10??1?????????1?????1?000????12?01010??10?0?????????????????????21?0????????????0-0????????????1?031-??00????????????0?????01????????????????2????0?????00?0??0?11???0010?0-0??0???211??11????????????0?????2?????0????01112[0 1]????11?1?????1??????????????????-??--???-???1000201?????00111?0010010101???0?0?0??010?????[1 2]?
Euparkeria_capensis	???0?1?????00??2[1 2]-?????11?00?1??11??0????????0??1???????????0??2?10??1?????????1?????1?000????12?01010??10?0??101??1????1?10?????11?0????????????0-0??1?????????1?03[0 1]???00????????????0?????0?????????????????2????0?????0000?001???1??01000-0000??0211??11????????????0?????3?????0??0?1111211???11?0?????1??????????????????-??--???-???100120??????00011?[0 1]010000101???0?0?0??01[0 1]??10?22
Herrerasaurus_ischigualastensis	200?01100110100???--000??0?00?00??00?0-00-510?00100??-----0110020??0???0010010010--0-00?0?00001?0?????00?0000010000?00???0??00000????0-00101010?00-?00?0--000--0???0?-0???100000000000000000100100000000000000?0000??10?00000000???0???0?000-000000????????00000?????000000002000000010?11??211000??0?00-??????-0?????00001??0-00--000-0??????????????????????????????0?000?0?00???20?????
Scleromochlus_taylori	?0?1??1?0??00?021?--0??110010?001101?0-00-??00?0000??--?--0??????10000?00-00?0010--0-0?01?????10??101?0?1?0????10001????10010000014?10-00???????0??1??10-?000--0?012210?011000??0?0???0???????0????????0????00200??0?????0??0??01???10001000-000??01??1???????00???????0??20010????0?1??11?1[2 3]1???01?0??????1???-0??1???0??????-00--?00-0????0100??????0001???11000?1????01????01?10??1????
Lagerpeton_chanarensis	????????????????????????????????????????????????????????????????????????????????????????????????????????????????????????????????????????1?????????????????????????????????????????????1?????????????????????????????????????????????1?001000-0?????????????????????????0??????????????????????????????????????????????????????-??--???-???111120??????0001000010011001???1?0?1?1110??1??40
Preondactylus_buffarinii	20???110101100002---0??1??110?000?01?1000-010?0??10??---??031011010??1???000????0--0-01?????00?0?01??????1?0??????0??????0???????1[2 4]?10-0010101??00-1?010--0?0--?0???[0 1]-0?0002000000000?0011111001111?000?000000200000?1?0????0??0???0????0011010???????1???010010??????011100021??000?0??1?0021?011100??????0010120???0011110?00210?0110?1???????????????00???????0?101?001?001011[1 3]01????[0 1 2]2
Austriadactylus_cristatus	20??0110101100002---0001111101000?01?1000-01020-011100100-0310?101?0?1?0000020010--0-??010000010001?1?001100?0???1??????10????????4?10-01?010?1?00-100?0--0?0--00?120-0??002000000000000111110011110?00?000000[0 2]000?0?1000???0?00??????0000110100?00??????1????????1?????110000?????0????1???[2 3]1?0?11?0???????????????100010?????2?1?0110?1????????????????????????????1??????0?????????????
Austriadraco_dallavecchiai	????????1????0????--0???????0?00??0????0????????????????????????????????????????????????1??0?0???????????????????????????????????????1001?02010?01-?0??0--0???-0???4210???0200000001001?--?1??0?1??0?00??????0?000???0????????????????????11010?0?0????????1001000???1?1?11001???????????0?02??0?1??????????????????????????????1???????????0100??????00001-?0101?0????0?10???????????????
Seazzadactylus_venieri	20??11??101??00??---000?????0?00??0????0??1????-??0??---???310101???????????????0--0-???1?0000????????????????????0??????0???????????1001?02011?01-?00?0--010--????4210???02000000010011--110-011000000?????00?000??????0??????0???0????????????0?0????????1????1??????1112????????????????????01111?1?????01001???0100111?01?0211??11??12???????00201?????????????????1[0 1]1????????????????
MCSNB_8950	???????????????????????????????????????????????????????????????????????????????????????????????????????????????????????????????????????????????????????????????????????????????????????????????????????????????????????0???????????0??????11010?????????????001011???1110110011??00??????0?021?0201????????011?[0 1]??????0?0[0 1]0??10211??110?1???????????0??????????????0???001??01?10??10???02
Peteinosaurus_zambellii	???????????????????????????????????????0??????????????????????????????????????????????????????????????????????????????????????????[2 4]?10-0?1???1???0-10????-0???-0?0????0??00200000000000?--?1??0?1??0000?000000?000???1?????????????[0 1]???0?0111100???????????11010??????01?1000?1??00??0?????????011??1??????????1??00??01100??00210?0110?12??????????0???000[0 2]??1????101?0010?0??1?[1 3]010?????
Eudimorphodon_ranzii	20??0110101100001---000?121100000?01?1000-10100-020??---?-0310030100?1?0010020010--0-01000000011020?11001210?0????0?000[0 2]10???????[0 1]4?11001100011?00-10010--010--0100421000002000000010111--1111011000000?000000[0 1]000?001?0010???000??1?000?0?????0100101010?0211101110?1?11110011000000000100021?0211111????0000211000100110?11??2[1 2]??0?????210?????00201??????0??????1?0?01?????????????????
Arcticodactylus_cromptonellus	??0????010?100????--????????0000??0????0???0??????????????0310001?0???????00?????????????0???0?????????????0????????????????????????1??0110?0??????100???-??0-????????0??0020000000?0011--110-0?100?000??????02000???0????0???????????????1???0?00?1?11????10010??????1111200?1??00?000?10???0?011?1?1?????0001??00?10?110???00211??110????????????????????????????1000001?????1????0?????
Carniadactylus_rosenfeldi	20??11101111000??---000??2?10?00??0??1000-?01?1-0?0??-----0310?21??0??????0020010--0-0100?00001?0?????00?200?0?0010??????????????????1000?00011?01-100?0--010?-01014210??002000000010011--110-0110000000-??000?000?0??00010?0?00??????????11010???010?010101???0??00[0 2]?1101100??0???00?00?0?0?1?0111?????0??001?10000??01100001021[0 1]?0210212???????????????00????????1?0???10?01010101010?02
Caviramus_schesaplanensis	??????????????????--?????????????????????????????????????????????????????????????????????0?????????????????0??????????????????????2101100201111?00-111??--0?0--01?04200????100002?01011?--????0?1??100?0?????0?000?0??????????????0???????????????????????????????????????????????????????????????????????????????????????????????????????????????????????????????????????????????????????
Raeticodactylus_filisurensis	20?01110111110001---000?021100000?0101000-101[1 2]1-021211100-031002110001?00100200?0--0-0100?00001?020?1?001200?0?0????0?1210???????12101100201111?00-11100--011--01?04200?0001000020010111--110-0110010000000000[0 1]000????0??10?0??0??????????????????????????????????????11111000100000?00?111020?02?00???????????10?????0?101???0?11?0110??1?????????????????????????00000?1???1?????1??????
Dimorphodon_macronyx	22??0000101100002---2100?30001000?01?0-00-51000-020??-----12111321110??0010021010--0-11010000011000?110??1000????10?0???10???????14110-01100011?00110000--0120-11?030-0?0002130100000001--110-011100100?000000[0 2]00000?1??011?0??0?011???0001111001001011??1021010??????1111000010000000011?0131?0111?1???0??00?[1 3]12000??011000100210?0110??2000100?01200010001101010110?00010001?11101000?02
Caelestiventus_hanseni	22??000?101??00???--210?????0?00??0??0-00-5???0-??0??--???1211132??1???00100????0--0-1??????1?????????????0???????0?0????0???????????0-01?00011?001?00?0--0120-1???30-0???021301000?0001--?10-011100100?000000?000????????????????????????????????????????????????????????????????????????????????????????????????????????????????????0???????????????????????????????????????????????????
Campylognathoides_liasicus	20000110101100012---0000131101000?01?1000-10100-020??-----13100310000[0 1]?0010030010--0-10011000010001?11001200?0???10?0002100??????22?10-01002011?00?10010--010--110030-010002100000000001--000-0110000000000000[0 2]00000?10?010?0?001?1110?000111100100101000112101011101211111001100000?001100121?0[1 2]1111???0?0001012000100110001101[1 2]11112021010??10?00?00??????1??????11000[0 1]10?01011[0 1]010?2…
Campylognathoides_zitteli	20??0110101110012---0000131?01001001?1000-20100-020??-----1310031000?1?0010030010--0?10011000010?01?11001200???0?????0??10???????2[0 4]?10-01001011?00-10010--010-?100030-0?000210???0000001--000-?110000000000000[0 2]000?0??000??????0?01110?00011110010010100011210?01????21111100110?????0?111012??0?11111????00013120?0110110001101??1122021010?110????0???????1??????110?001??01011[0 1]01002?32
Sordes_pilosus	20??1110101110010---0001111101000?01?1000-20110-020??-----1310???01000?00100?0010--0-11011000012011?1?001200?0?01111?00?10?1?????12010-0100100?100?100010?011--1?0?30-0?0022200000000001--000-01000?01000001000000001100011?0?001?0110?000?111001001211??102101040???211112002100000??0111003111211101??0?000131??0100001200100?10?0110?1200??101032101001??1011?1?10100011?1102?211212102
Scaphognathus_crassirostris	20221110111110002---0001121101001001?1000-21111-020??-----131004011001?0010040010--0-11010000011001?11001200?0???10?0???10???????12000-01001001100?10001??011--110030-011021202000000001--000-0200000100000100000000?10001000?001111101000011100100101?????2101020?22111115011100000??001?01311111110???0?000?012001000110001002101012021?10?11?103?11??????1??????10100011211020211212202
Jianchangnathus_robustus	202?1?1011111?0??---0?0??2?10?00??01?1000-211?1-020??-----13100?0??0???0010040010--0-1101?00001?0?????00?200?0???????????0???????????0-01001000?00??00?10001?--1???3?-0?1021202000000001--000-02000001000001000000????0001???????????????????????????????????????????????150?010?0???1?????????0?11?0??????0??????????0?1?0??002?01?1??212??????????????????????????????????01?1???1212102
Fenghuangopterus_lii	??22????????1???2?????????1?010?0??1???00-?1?????????????????????1???????????????????1???0????11??0??1??1??0????????????1????????1411??01??1???????1??01??0??--?0?0?0-0?0021202000000001--000?0200000??000?1000000?0??000??????0111??0??0???????0??101010?1????0??121??11150?21?0000?10?01???1?0111?0??????00?[0 1]?2?????0?1?0????2??????????00??1??03?10?10?0[0 1]1?1?00010??012??00???????1????
Dorygnathus_banthensis	20001111111110022---0001111101000?0101000-20111-020??-----101004010001?0010040010--0-11010000010100?11001200?0001?00000010000111014111002001001100?1000230111--1011321010022202000011001--000-0210000001000001[0 2]0000001000100000011[0 1][0 1]1000001111001001011???02101000?121111150101000000101110031?1210100??00000100300010011000100210101[1 2]0211000110?2020010100211010101000011[0 1]001020101201102
Klobiodon_rochei	???????????????????????????????0???????0?????????????????????????????????????????????????????????????????????????????????????????????100200?001?00-?00??3?111--???????0???22200000011001--?0??021??0?0?0?????1?000????????????????????????????????????????????????????????????????????????????????????????????????????????????????????????????????????????????????????????????????????????
Bellubrunnus_rothgaengeri	??1?????????????????0?0?????0????????1?00-?????????????????????????????????????????????????????????????????????????????????????????????????????????????1??111--???????010?22200000101001--000-02000000000?10010?00?????10??????01????????011110010?????????21?1020???1111110201?0000?1?110?031?1211100?????011?????01?011?0??10221212??2??1?????????10?1????1??111?101??111???02?101112?02
Rhamphorhynchus_muensteri	10111111110010022---0000111101000?01111012501110020??----?101004000000?0010050000--0-1101000001[0 1]1[0 1]1?110012200010110100???0010111012110-02001001110?1000120111--11103[0 1]-011022200000121001--000-0200000000000001010000000101100?00101[0 1]1100001111002001011??1021010100[0 1 2]211111502010000001001010[2 3]1112101100000001131210011011?0011012121220211200110103[0 1]10111002100011110100111111020…
Rhamphorhynchus_etchesi	?????????????????????????????????????????????????????????????????????????????????????????????????????????????????????????????????????????????????????????????????????????????0??????????????????????????????????????????????????????????????????200????????21010????????115020??000001?010?031?1?11110?????0??????0011?11????101?121220211????????????????????????????????????????????????
Nesodactylus_hesperius	???????????????????????????0?????????????????????????????????????????????????????????????????????????????1?0??????????????????????????????????????????????????????????0???????????????????????????????????????????????0?0?1?0??0?????????01111??200????????21???2????2???11020??00???1?110?031??????1??????????????0??01?????101?1212??2????????????0?????????????????????????????????????
Parapsicephalus_purdoni	?21[0 1]1111?11110022---200111100?00??010???????1[0 1]1-020??-----10100?0?0-01?0010040000--0-11?0000000?12??1100110000?1110?000?1???01110?????????????????????????????????????01?0222??????????????????????????????????100????????????????????????????????????????????????????????????????????????????????????????????????????????????????????????????????????????????????????????????????????????
Cacibupteryx_caribensis	?0101111111110021---200111000100??011????????01-0?0??-----10100??10?01?--10040000--0-???00000?11111?0100?100?010010?000?1?01??11??????????????????????????????????????0??0222?00??????01--0????????????????????100????????????????????????????????????????????????????????????????????????????????00????????????????????????????????????0?????????????????????????????????????????????????
Qinglongopterus_guoi	??1????1???1??????????0??1?10?????0??1?01????????2?????????????????????0-10???????????????000?????????0??200???00?0????????????????????????????????????1??11???1???3?-0???22200001111001--000-02000????0?????1??0??????0010???00?????????0?11100100????????21?????????111110201??00??1?1?0??3??121??0??????010303?????0?1?0???0221102?02????????????10??????1??????10??011??1?02???1111??2
Harpactognathus_gentryii	?012??111??11????-???????????111??2101?110?????-??1??0?10010100???0?0??0-?0???????????????????????????????????????0?001[0 1]?0?????????????????????0??????0???????????????0?0?2220000??2??01--0???0?000????0???10??101????????????????????????????????????????????????????????????????????????????????????????????????????????????????????????????????????????????????????????????????????????
Angustinaripterus_longicephalus	101?1111110110021---010111010111??01?1?111201?1-021??0?10013100??11000?0-10040010--??110000000111[1 2]1?11001210?0????0?????10????????[2 4]010-0?001000?00?10001????1--11?132-0?0021200001111001--000-0200000??0?0?1010?00????????????????????????????????????????????????????????????????????????????????????????????????????????????????????????????????????????????????????????????????????????
Sericipterus_wucaiwanensis	?0121?1111?11?0??---???1????0111??01?1011120???-??1??0?100131004??1??1?0-100????0--0-11?0???0?1?1?????0??200??10???10????0???????????????0??????0???????????1--1?1?3??0?0?22200001111001--00??02000????0?0?001??00?0??0?01000?????0?????????????1001211??1121??0?????????110?1?00000?1011000311????100?????????????????????????????22??210???????????????0????????????????????????????????
Dimorphodon_weintraubi	?????????????0????????????????0???????????????????????????????????????????????????????????????????????????????????????????????????????????????????????????????????????????????????????????????????????0?????????????????????????????????????????????????????????????????1??????????????????????021?????????????1???????11?????1?0???21??????????????00?????????????????00?0?0??2????1?????
Batrachognathus_volans	??22?---00?--01??0000?1?????1?000?1?00?00-?100011??????--??--?????--1-?1??????0?????????1???01?0????????1?01??????1100001001??0??1201?????130?10???100?0--100--1???2?-0100122020000?0001--000-010000??0?000?000000?0???1???????????????0?0?11100??0??1?????????????????2003002???020?00?11?111??[1 2]01???????????????????????001????????????????????????????00????????????0?21?0????211?1????
Sinomacrops_bondei	222??---0??--011?000011?????1?00??11?0-00-?10??11?0-?--------?????--?-?1????????0--0-???1?1?01???????????10???????1??????0?????????????????????????????0?-????????????0???102020000?000???000-010?????0?00?????000?????????????0???????0??????0?2?0?????????1?????????120030021??02??????1?1?1?120110??????0??????????0?0?0???11102?2???0??????????????????????????10???12??0?02??????????
Dendrorhynchoides_curvidentatus	??22????0??-????????????????2?000?1?00-00-?1????1??????--????????1??1???????????????????????0?????????????01??10011???00??11??0??1201?????1????????1??00--??0-???0????0?00122020000?000???000-0100????0?00?0??0000?????1????0??0??0??010??0???1?2?0101????121?????????110120011??000??0?111031?0201101????0001305??1110102001011102022131?0???1?????????????1??????1?1??011?0102?211110?02
Luopterus_mutoudengensis	??2?????0??-????????????????2?00??1??0-00-?1????1??????--?????????????????????????????????????????????????????????1????????????????????????????????????0--????????????0???122020000?000???000-0100????0????????000?????1?????????????????101011?2?0???????????????????1101200????00????????????[0 1]20??0??????????0??????0?120??011112?2213?????????????????????????????????11?0?0????10?????
Jeholopterus_ningchengensis	??22?---0??--01??000???11?0?2100??1?00-00-?100?11??????--???-?????--1-?1???????0????????????0?????????????01??????1?0?00??01??0??1????????1?0??????????0--?0???????2?-0100122020000?0001--000-0100????0???00???000?0?1?1????0?001?0010?0?10???112?0111010112???0??????110110011??00???0?101031?0201101?????0013050????00020??011102022131?0???10?000002?01??101??0?101?0011101021211012?02
Anurognathus_ammoni	2222?---0-?-?00?100?0-111?0?2100??1100-00-?101011?0??-------?????1?-1??????0?0010--0-???11?001?0?[1 2]?011001101??1???1?0-0010??0?01012010-0?013001?0??10000--000--1?0?2?-0?0012202000000001--000-0100000000000000000010?1?2??????001??110?0110000111?01011????21?????????1101100110?00001?0111031?02011010????001305001000002001011102022111?0??11???????2?1???10?????10100011101021201012?02
Vesperopterylus_lamadongensis	??2?????0??-??????????1?????2??0??1??0-00-??????????????-???????????1???????????????????????0?????????????01??????1?0??????????????????????????????????0-?????????????0???122020000?0001--000-010??0?00?00000??000?????2???????0???????0?10000111?0????????21?????????1101100?1??00????????????020??0?????????????????0012???011102?2211???????????????????????????????001110?02??????2???
Pterorhynchus_wellnhoferi	?01??---???--11??1?0???????1??00??01?1000-0????00?1??01010----????--?-???00???0?0-?0-110???00??????????0??20?0?001???????0???????????0-0000?????0??????10?0?0--1???0?-0???2?200?01000001--000-2000????0?000000?0001???1???0????0???????0?0?????0??????????????????????????400????00????0?????????1?????????????????????????????????0??????????????????????????????????????????????????????
Kunpengopterus_sinensis	001?1---1??--11??1100-0??3?10?00??01?1000-121?100?1??012?0-----???--?-?000?1600?0--0-1101?1000????????10?310?1????0?0????0??31011????0-??001001?00-?00?10?010--1???0?-01??22200001000001--000-2000000010000000?0000???11??0?0?00???1???0?0111100?00????????21?102?????1111400?10000??101???????011??0?0????????24????000120??002101?1102???????????2????????????????????111?1?12???11?????
Wukongopterus_lii	001?0---1??--11??1113?0?????01000?01?1000-021?100?1??000?0----????--0-?00001600??????1101?1000????????00?210?1????0??????0???????12110-00001001?00-100010?010--10?10[0 2]10?0?22200001000001--000-200000001?000000000010??11?10?0?00?1111?10001111000001211??1121010?????11111400?1??000??0011[0 1]??110211?01?????0113?4??100001200000300??11011?01????????????????1??????101??11??11120301202112
Darwinopterus_modularis	00101---1??--11011113-01131101000?01???00-0211100?10101010-----??1--0-10000160010--0-1101010000001?011001210?1???1??101[0 1]10???????10110-00001001?00-10001?00?0--10?0021010022200001000001--000-2000000010000000000010?11?110?0?0001111010001111000001011??11210?020111?1111400210?000?101110001?0?111010?0?00113?40?1110012001003001011011?010110?100000000?01?10110101?0111111120311202002
Cuspicephalus_scarfii	00??1---1??--11??1113?0??3?10?00??01???00-021?100?1??01010----????--?-?00????00?0--0-???1?1000????????00?210?1??????1????0??????????????0??10?1??0-?00??????0-????????0???2?2???????????????????????????0000?0?000????????????????????????????????????????????????????????????????????????????????????????????????????????????????????????????????????????????????????????????????????????
Changchengopterus_pani	????????1??????????????????????????????????????????????????????????????????????????????????????????????????????????????????????????????????????????????????????????????????????????????????????????????????????????0??1???0?0??00?1?1?1000110?00?001?11??1????????????111120021??0?0???1110131?0211101?????0111240??110022000??310?012?1?20111111?0[0 1]000?00??100?011101?111??11?20311100002
Germanodactylus_cristatus	?01?1-?-1??--??011?????11311?1000?01?1?00-00?3??0?10101000-??????1--?-100010?1010?-0-110011?0?00-11111201320?1???????12[0 2]0????????10110-0000????10??1??0????10-?10?13210?1021230000000001--000?1100????????????000??1??1?0?????01001??0??????????1??10101010????0?????????????1?????0??0?110021????01?1????00111???01???1??000????????????????????22?00?????????????011???1?0?1?1111??12?4[0 1]
Pterodactylus_antiquus	001?1---10?--01211100-01031101000?01?0-00-0112100?0??---------???1--?-10001061010--0-11000100000-1?011111320?2????0?011[0 2]10???????14110-00001001?00?1000200000--10?1321010021200000000001--000?21000000000000000000000112000?0??0?0111010110000111001?11???12101020012111215001100000?101?00?31?012111100???001324001??0022011003102022021?011111120[0 2]0020111??0111111?100211011020112-12?31
Pteranodon_sternbergi	010[0 1]1--?10?--01201102-0113[1 2]101110?01?1100-422[1 2]100?0??----------??1--?-?01200?1101251111100111001-[1 2]001100023011??10??0?111011?????23110-20001001000?1000301000--10?000-11??-------------------?----------------?---101???1011110101110111?10000112100200000???12?1?00211121510210110110?01111300??31110??11100??3?0?1???0??0010?3212022?30100011200301110000211001001111121?0?11?0112-0??40
Anhanguera_piscator	01011--?1----01221102-01121101010?0100-10-0010100?10130101-----??1--?-00100161111001011100111000-000110002301101100??????1??1????12110-00001001?00010002?000211101100-0?0021202001011101--000?0210000001110010001010110?1011111??111101111000011211020011?121121201222112151021101010011111130?022012111111??????0111110200010031??0220?01??01?01??????101011?1111111001211011120??2-???40
Painten_protopterodactyloid	?????-??????-??021?????10321?1??0????1???????1???????????????????1?-?-1??0?????1?????1???00???00?11111??1??0??????????[0 1]?1????????1211????????????0-1??0?????????1?100???00????0???????????????????????????????0????0?????00?0?00?10?101000010?10???101???????????????????????2?????0??0?11?131????11?1?????0013????100?0??001???????????100111101002012001??1?11111101???1?1?0?2031??01?12
;
cnames
{0 Skull,_height,_exclusive_of_cranial_crests_(modified_from_Witton_2012,_Dalla_Vecchia_2019) under_25%_jaw_length over_25% over_30%;
{1 Skull,_dorsal_margin_above_naris_+_antorbital_fenestra_(or_naof),_excluding_cranial_crest_(modified_from_Andres_et_al._2014,_Vidovic_&_Martill_2017_char._79) nearly_straight concave_ convex;
{2 Skull,_entire_margin,_lateral_shape_in_dorsal_view concave/sigmoidal straight convex;
{3 Skull,_in_dorsal_view,_the_pre-orbital_lateral_margin_is_(Vidovic_&_Martill,_2017) straight concave convex;
{4 Skull,_ventral_margin_at_the_articulation_with_mandible_(Dalla_Vecchia_2019) Straight_ Curved_down_caudally;
{5 External_naris,_size_relative_to_skull_openings_(L�_et_al.,_2009) form_the_largest_skull_opening smaller_than_the_orbit_or_antorbital_opening;
{6 External_naris,_dorsoventrally_compressed absent present;
{7 External_naris,_dorsal_and_ventral_margins,_orientation_(Andres_et_al._2014) acute_angle subparallel_;
{8 External_naris_(or_nasoantorbital_fenestra),_position_relative_to_the_premaxilla_ main_part_dorsal_to_the_ventral_margin_of_the_premaxilla main_part_displaced_posterior_to_the_premaxilla;
{9 Antorbital_fenestra,_position_(Dalla_Vecchia_2019) lies_level_with_the_naris lies_partially_or_totally_lower_than_the_naris;
{10 Antorbital_fenestra,_shape_(Dalla_Vecchia_2019) length_more_than_twice_the_height_ length_twice_the_height_or_less;
{11 Antorbital_fenestra,_dorsal_and_ventral_margins,_orientation_(Andres_et_al._2014) subparallel acute_angle;
{12 Antorbital_fenestra_ventral_margin_relative_to_external_naris_ventral_margin level ventral;
{13 Antorbital_fenestra_plus_external_naris_(or_nasoantorbital_fenestra),_extension_(Dalla_Vecchia_2019) under_50%_skull_length 50%_skull_length_or_more;
{14 Antorbital_fenestra_and_external_naris,_configuration_ separated confluent,_forming_a_nasoantorbital_fenestra;
{15 (Naso)antorbital_fenestra,_posterior_margin,_shape_(Vidovic_&_Martill,_2017) straight convex concave;
{16 (Naso)antorbital_fenestra,_posterior_margin,_orientation posterodorsally_reclined perpendicular anterodorsally_reclined;
{17 Nasoantorbital_fenestra,_height_(modified_from_L�_et_al.,_2009) height_similar_to_or_greater_than_anteroposterior_length elongate;
{18 Nasoantorbital_fenestra,_anterior_end__(Dalla_Vecchia_2019) bordered_by_the_premaxilla_ bordered_by_the_maxilla;
{19 Nasoantorbital_fenestra,_posterodorsal_margin,_shape concave angled;
{20 Orbit,_shape_ subcircular quadrangular_(broad_base) piriform_(dorsoventrally_elongated)_;
{21 Orbit,_size_relative_to_antorbital_fenestra Larger_than_antorbital_fenestra_ Smaller_than_antorbital_fenestra;
{22 Orbit,_length_relative_to_skull_(Dalla_Vecchia_2019) under_half_skull_length about_or_over_half_skull_length;
{23 Orbit,_supraorbital_process_intrudes_into_the_orbit_(Vidovic_&_Martill,_2017) present absent;
{24 Superior_temporal_fenestra,_ventral_margin_(Vidovic_&_Martill,_2017) below_the_middle_of_the_orbit above;
{25 Inferior_temporal_fenestra,_shape_(modified_from_Wang_et_al._2012,_Andres_et_al._2014) trapezoidal,_broad piriform,_with_dorsal_portion_wider_than_ventral__ piriform,_with_ventral_portion_wider_than_dorsal_ elliptical;
{26 Inferior_temporal_fenestra,_position_(Vidovic_&_Martill,_2017) behind_the_orbit under_the_orbit,_but_more under_the_orbit,_but_no_more_posterior_than_the_orbit under_the_orbit_and;
{27 Inferior_temporal_fenestra,_orientation_(Andres_et_al._2014) subvertical inclined;
{28 Jaws,_broadness_in_occlusal_view_(modified_from_Kellner_2003,_char._2) narrowing_to_a_point broader_than_long_with_arching_jaws,_describing_a_semi-ellipse broader_than_long_with_arching_jaws,_describing_a_semi-circle;
{29 Jaws,_lateral_margin,_nutrient_foramina_positioned_in_a_row_(Andres_et_al.,_2014) present absent;
{30 Jaws,_anterior_occlusal_margin,_shape_(modified_from_Andres_et_al._2014) rounded_edges sharp_or_ridge_(forming_tomial_edge);
{31 Jaws,_posterior_occlusal_margins,_shape_(modified_from_Andres_et_al._2014) rounded sharp_of_ridged;
{32 Jaws,_upper_and_lower_jaws's_occlusal_surface_(Vidovic_&_Martill,_2017) fit_together_ are_opposed,_not_fitting;
{33 Jaws,_opposition,_orientation_of_jaws_axis_(Vidovic_&_Martill,_2017) diverging_anteriorly posterior_to_occluding_jaw_tips;
{34 Rostrum,_shape_(modified_from_Andres_et_al._2014) laterally_attenuated_ anteroposteriorly_shortened_ dorsoventrally_depressed_ laterally_flattened_;
{35 Rostrum,_dorsal_taper_(lateral_view)_(modified_from_Andres_et_al._2014) subparallel attenuated;
{36 Rostrum,_cross-section_of_rostrum_at_external_nares_(Vidovic_&_Martill,_2017) convex_sides concave_sides straight_sides_;
{37 Rostrum,_tip,_shape blunt pointed_tip;
{38 Rostrum,_pointed_tip,_anteroposterior_taper_in_lateral_view broad_(over_20�) slender_(under_20�);
{39 Rostrum,_anterior_lateral_expansion_forming_a_rosette absent present;
{40 Rostrum,_rostral_process_(modified_from_Andres_et_al._2014) absent present;
{41 Rostrum,_rostral_process,_shape_(cross-section)_(modified_from_Andres_et_al.2014) triangular elliptical;
{42 Rostrum,_occlusal_line_shape_(modified_from_Vidovic_&_Martill_2017,_77) straight mainly_straight,_downturned_tip mainly_straight,_upturned_tip downturned upturned sigmoidal;
{43 Rostrum,_prenarial,_dorsal_outline_(modified_from_Vidovic_&_Martill_2017,_78) straight convex concave/sigmoidal;
{44 Rostrum,_length_(pm-naof)_relative_to_the_skull_length_(pm-sq) reduced,_under_20%_ elongated,_between_20_and_50% extremely_elongated_(more_than_half_of_skull_length);
{45 Premaxilla,_posterior_extension_(Vidovic_&_Martill,_2017) does_not_extend_to_the_orbit extends_to_the_orbit,_but_no_further_than extends_to_the_posterior_portion_of_the_orbit extends_past_the_orbit;
{46 Premaxilla,_posteroventral_(maxillary)_process_bordering_ventrally_the_external_naris_(Dalla_Vecchia_2019) present_ absent;
{47 Premaxilla,_posterodorsal_margin_of_nasoantorbital_fenestra_(including_nasal),_width_ wide thin;
{48 Premaxillary_process_separating_the_external_nares_anteriorly_(anterior_narial_bar),_thickness_ wide narrow_;
{49 Premaxilla,_maxillary_process,_position_(Andres_et_al._2014) contacts_nasal_ reaches_posterior_half_of_external_naris_ anterior_to_middle_of_external_naris_;
{50 Premaxilla,_prenarial_premaxillary_bony_crest absent present;
{51 Premaxillary_sagittal_crest,_anterior_margin,_orientation_(Andres_et_al._2014) inclined_caudally approximately_verticle inclined_rostrally;
{52 Premaxillary_sagittal_crest,_anterior_margin,_position_relative_to_rostrum_tip_(modified_from_Andres_et_al._2014) level_with_the_rostrum_tip posterior_to_the_rostral_tip,_but_close close_to_narial_margin;
{53 Premaxillary_crest,_prenarial,_shape low anteriorly_tall posteriorly_tall semicircular;
{54 Premaxillary_crest,_prenarial,_posterior_extension restricted_to_prenarial_region extending_onto_orbitotemporal_region beyond_occipital_region;
{55 Premaxillary_bony_crest,_texture_(Andres_et_al._2014) striated smooth branching_system_of_broad_grooves;
{56 Premaxillary_crest,_prenarial,_concentric_striae_(Holgado_et_al._2019) absent present;
{57 Premaxillary_crest,_thickness_(Andres_et_al._2014) single_plate two_plates_separated_by_trabeculae;
{58 Maxilla,_antorbital_fossa_(modified_from_Andres_et_al._2014) present absent;
{59 Maxilla,_dorsal=ascending_process,_shape_in_lateral_view_(modified_from_Dalla_Vecchia_2019) short,_broad_and_triangular____ long,_broad_and_arched_backward long,_very_thin_and_straight_ long,_thin_and_slightly_arched_backward_;
{60 Maxilla,_nasal_process_inclined_backwards_(modified_from_Unwin_2003) absent present;
{61 Maxilla,_nasal_process,_backward_inclination_(Dalla_Vecchia_2019) more_than_125_� 125�_or_less;
{62 Maxilla,_dorsoventrally_elongated_foramen_in_the_lateral_side_of_the_basal_part_of_the_dorsal_(Dalla_Vecchia_2019) absent present;
{63 Maxilla,_premaxillary_process,_shape_in_lateral_view__(Dalla_Vecchia_2019) triangular,_tapering_and_pointed,_shorter_and_deeper_than_the_jugal_process_ triangular,_tapering_and_pointed,_low_and_long_like_the_jugal_process_ trapezoidal_and_deep_ trapezoidal_and_low_ harpoon-shaped;
{64 Maxilla,_jugal_process,_shape_in_lateral_view__(Dalla_Vecchia_2019) triangular,_tapering_regularly_to_a_point_ subtrapezoidal,_tapering_to_a_point_only_distally,_proximal_part_with_parallel_dorsal_and_ventral_margins_ rectangular;
{65 Maxilla,_caudal_ramus_expands_ventrally_(Wang_et_al._2012) present absent;
{66 Maxilla,_dorsal_process_(Andres_et_al.,_2014) broad slender_(thinner_than_the_dorsal_process_of_the_jugal);
{67 Maxilla-nasal_contact broad narrow;
{68 Maxilla_and_internal_naris,_contact_ absent_ present_;
{69 Nasal,_contacts_antorbital_fenestra_(Vidovic_&_Martill,_2017) present absent;
{70 Nasal_bar,_broad_with_a_thin_distal_projection_(Vidovic_&_Martill,_2017) present absent;
{71 Nasal_descending_process present absent;
{72 Nasal_descending_process,_position_ placed_laterally placed_medially;
{73 Nasal_descending_process,_length_ long_(almost_reaching_the__ventral_margin_of_the_skull) short knob-like_(extremely_reduced);
{74 Nasal_descending_process,_orientation_(modified_from_Andres_et_al._2014) inclined_anteriorly subvertical inclined_posteriorly;
{75 Nasal_descending_process,_lateral_foramen_ absent_ present_;
{76 Lacrimal,_shape_in_lateral_view__(Dalla_Vecchia_2019) crescent-shaped 'massive_vertical_bar ' 'atched-shaped_with_slender_jugal_process' 'straight_slender_bar ' 'C-shaped,_arched_over_the_antorbital_fenestra' 'short_and_quadrangular' 'massive,_triangular_to_T-shaped';
{77 Lacrimal,_foramination absent_ present,_small present,_enlarged;
{78 Lacrimal,_orbital_process_ absent_ present_;
{79 Frontal,_extension,_anterior_to_the_lacrimal-jugal_bar_(L�_et_al.,_2009) present absent;
{80 Frontal,_ossified_crest absent present;
{81 Frontal,_ossified_crest,_position_ confined_to_posterior_end_of_skull starting_above_orbit starting_on__posterior_half_of_nasoantorbital_fenestra;
{82 Frontal,_ossified_crest,_shape_(Andres_et_al._2014) low,_blunt short._spike-like,_dorsally_deflected spike-like,_directed_posteriorly narrow,_broad,_directed_posteriorly low,_broad_base,_fans-shaped high,_broad_base,_crown-shaped high,_broad_base,_casqued-shaped high,_broad,_directed_posteriorly,_at_least_doubling_shight_of_skull_above_orbit absent;
{83 Parietal,_ossified_crest absent present;
{84 Parietal,_ossified_crest,_shape_ blunt_ constituting_the_base_of_the_posterior_portion_of_the_cranial_crest expanded,_with_rounded_margin;
{85 Jugal,_antorbital_fossa_(modified_from_Andres_et_al._2014) present absent;
{86 Jugal,_maxillary_process absent present;
{87 Jugal,_maxillary_process,_extension_(Andres_et_al.,_2014) posterior_to_nasoantorbital_fenestra_(or_narial)_anterior_margin same_level_or_anterior;
{88 Jugal,_lacrimal_process_base,_width_ broad narrow;
{89 Jugal,_ascending_process_base_width_(Andres_et_al.,_2014) broad narrow;
{90 Jugal,_lacrimal_process,_inclination_ inclined_anteriorly subvertical inclined_posteriorly;
{91 Jugal,_presence_of_pronounced_ridge_on_the_lateral_side absent present;
{92 Jugal,_lacrimal_and_postorbital_processes,_shape_(Andres_et_al._2014) separated_by_distinct_angle infilled_by_concave_flange;
{93 Jugal,_rostrally_expanded_to_overlap_most_of_the_maxilla_laterally_(Dalla_Vecchia_2019) absent present;
{94 Jugal,_posterior_process_(Vidovic_&_Martill,_2017) (tri-radiate)_lacks_the_posterior_process possesses_the_posterior_process_(tetra-radiate);
{95 Jugal,_ventral_margin_(Andres_et_al.,_2014) straight concave convex;
{96 Jugal,_posterior_process,_orientation posterior ventral;
{97 Jugal/lacrimal_contact_(Vidovic_&_Martill,_2017) in_the_ventral_half_of_the_orbit approximately_in_the_middle_of_the_orbit in_the_dorsal_half_of_the_orbit;
{98 Jugal,_maxillary_process,_extends_under_the_(naso)antorbital_fenestra_(Vidovic_&_Martill,_2017) by_more_than_half_the_length_of less_than_half_the_length_of_the_vacuity;
{99 Jugal,_if_tri-radiate,_ventral_apex_of_the_jugal,_position_(Vidovic_&_Martill,_2017) _anterior_to_the_quadratojugal_ posterior_to_the_anterior_margin_of_the_quadratojugal;
{100 Jugal,_postorbital_process,_orbital_process_invading_orbit_(Andres_et_al.,_2014) present absent;
{101 Quadratojugal,_robust_(wider_than_quadrate)_and_the_quadrate_is_distinct_from_(Vidovic_&_Martill,_2014) present absent;
{102 Squamosal,_shape_(modified_from_Andres_et_al._2014) unexpanded rounded expanded;
{103 Squamosal,_position_(Andres_et_al._2014) above_base_of_lacrimal_process_of_jugal below_or_level_with_base_of_lacrimal_process_of_jugal;
{104 Squamosal,_otic_process_large_and_conspicuous_(Vidovic_&_Martill,_2017) present absent;
{105 Quadrate,_inclination_relative_to_ventral_margin_of_skull_ anteriorly subvertical inclined_about_120�_posteriorlyned_about_120�_backwards_ inclined_about_150�_posteriorly;
{106 Quadrate,_cranio-mandibular_articulation,_position_relative_to_orbit_ _posterior_to_orbit below_posterior_half_of_orbit below_center_of_orbit below_anterior_half_of_orbit anterior_to_orbit;
{107 Quadrate,_shape_(Andres_et_al.,_2014) broad thin_and_cylindrical;
{108 Helical_jaw_joint absent_ present_;
{109 Occiput,_orientation_(Andres_et_al._2014) posterior posteroventral ventral;
{110 Supraoccipital_pneumatic_foraminae_(Andres_et_al.,_2014) present absent;
{111 Basioccipital,_length_relative_to_width_(Andres_et_al._2014) shorter_than_wide longer_than_wide;
{112 Basisphenoid,_body_length_(Wang_et_al._2012) shorter_than_wide at_least_longer_than_wide;
{113 Basipterygoid_processes_(modified_from_Andres_et_al._2014) relatively_short elongated;
{114 Palatal_elements,_shape_ broad thin_bars;
{115 Palate,_incisive_foramen_(Vidovic_&_Martill,_2017) present absent;
{116 Palate,_occlusal_surface smooth discrete_palatal_ridge,_tapering_anteriorly_ strong_palatal_ridge,_tapering_anteriorly strong_palatal_ridge,_confined_to_the_posterior_portion_of_the_palate;
{117 Palate,_posterior_palatal_plates_of_the_maxilla,_surface flat convex;
{118 Palate_in_the_cross-section_of_the_rostrum_at_the_external_nares_(Vidovic_&_Martill,_2017) straight_ concave convex_;
{119 Palate_surface_shape_at_rostral_tip_(Vidovic_&_Martill,_2017) straight concave convex;
{120 Palate,_the_posterior_palate_descends_below_the_ventral_jugal_margin_(Vidovic_&_Martill,_2017) present absent;
{121 Palatal_tip,_dorsal_deflection_forming_deltoid_facet absent present,_with_first_alveoli_pair_not_surpassing_second_one present,_with_first_alveoli_pair_surpassing_second_one;
{122 Pterygoid,_lateral_process_(Vidovic_&_Martill,_2017) present absent;
{123 Pterygoids,_medial_contact_(Vidovic_&_Martill,_2017) separate contact;
{124 Postpalatine_fenestra,_shape quadrangular/subtriangular oval egg-shaped elongated_egg-shaped_ kite-shaped,_rounded_margin elliptical reduced,_slit-like;
{125 Secondary_subtemporal_fenestra absent present;
{126 Interpterygoid_fenestra,_size smaller_than_subtemporal_fenestra larger_than_subtemporal_fenestra_ extremely_reduced;
{127 Interpterygoid_fenestra,_shape compressed_laterally broad,_longer_than_wide compressed_anteroposteriorly,_wider_than_long round;
{128 Pterygoid_fenestra absent_ present;
{129 Lower_jaw_(Vidovic_&_Martill,_2017) extends_beyond_the_rostrum is_in_line_with_the_rostrum doesn't_extend_to_the_extent_of_the_rostrum;
{130 The_dorsal_and_the_ventral_margins_of_lower_jaw,_beneath_the_antorbital_fenestra_(Vidovic_&_Martill,_2017) bowed,_diverging_ bowed,_converging equidistant/parallel converging diverging;
{131 The_angle_between_the_ventral_mandibular_symphysis_and_the_dorsal_jaw_tip_is_45-90_(Vidovic_&_Martill,_2017) present absent;
{132 Mandible_mid-depth_relative_to_length_(Andres_et_al._2014,_Vidovic_&_Martill_2017_ch._255) _at_most_one-ninth_the_length more_than_one-ninth_the_length;
{133 Mandible,_anterior_end,_dorsal_margin_shape_(modified_from_Andres_et_al._2014) level eminence;
{134 Mandible,_anterior_dorsal_eminence,_height_(modified_from_Andres_et_al._2014) low high;
{135 Mandible,_anterior_half,_main_axis,_orientation straight downturned upturned;
{136 Mandible,_anterior_tip,_orientation continuous_with_main_axis downturned_relative_to_main_axis upturned_relative_to_main_axis hooked;
{137 Mandible,_lateral_surface,_foramination_(modified_from_Andres_et_al._2014) absent_or_incipient a_row_close_to_occlusal_border large_foramina;
{138 Mandible,_lateral_surface,_surface_(modified_from_Andres_et_al._2014) smooth pitted;
{139 Mandibular_rami,_dorsal_margin_anterior_to_the_glenoid_fossa,_shape_(Dalla_Vecchia_2019) dorsally_pointed more_or_less_convex_without_points_or_depressions_ with_two_low_dorsal_peaks_separated_by_a_depression_ totally_straight concave;
{140 Mandible,_elongation_(Dalla_Vecchia_2019) ratio_mandibular_length/height_at_mid-ramus_higher_than_9 ratio_mandibular_length/height_at_mid-ramus_lower_than_9;
{141 Mandible,_surangular_eminence_(modified_from_Unwin,_2003) absent present;
{142 Mandible,_external_mandibular_fenestra__(Dalla_Vecchia_2019) present_ absent;
{143 Mandibular_rami,_elevation_relative_to_symphysis_(modified_from_L�_et_al.,_2009) level_with_symphysis elevated_well_above_level_of_symphysis;
{144 Mandibular_rami,_orientation_(Andres_et_al._2014) straight_to_upturned downcurved;
{145 Mandibular_ramus,_lateral_surface,_arched_ridge_bounded_dorsally_and_ventrally_by_narrow_grooves_(Dalla_Vecchia_2019) absent_ present;
{146 Dentary,_mandibular_bony_crest,_extent limited_to_the_rostral_part_of_the_dentary_ continuing_posteriorly_as_a_low_flange_up_to_the_end_of_the_dentary;
{147 Dentary,_extension_relative_to_mandible_(Vidovic_&_Martill_2017) <50%_length_of_lower_jaw _>50%;
{148 Dentary,_large_oval_foramina_every_2_alveoli_(Dalla_Vecchia_2019) absent_ present;
{149 Dentary,_cup-shaped_structures_(Dalla_Vecchia_2019) absent_ present;
{150 Dentary_symphysis_fused present absent;
{151 Dentary_symphysis,_extension_(modified_from_Kellner_2003) short,_limited_to_the_tip short,_extended_posteriorly_less_than_33%_of_mandible_length 33%-55%_the_mandible_length >_55%;
{152 Dentary_symphysis,_occlusal_surface,_anterior_end,_shape approximately_flat_or_slightly_concave fossa convex keeled;
{153 Dentary_symphysis,_posteroventral_cavity absent present;
{154 Dentary,_tip,_well_projected_anteriorly absent_ present_;
{155 Dentary,_tip,_odontoid_process absent present;
{156 Dentary,_ventral_surface_(modified_from_Andres_et_al._2014) smooth keeled crested;
{157 Dentary_ossified_sagittal_crest,_anterior_extension_(modified_from_Andres_et_al._2014) posterior_to_mandibular_tip at_mandibular_tip;
{158 Dentary_ossified_sagittal_crest,_shape_ shallow blade-like deep,_broad_in_lateral_view elongated_ridge absent;
{159 Dentary,_posterior_extension_(modified_from_Andres_et_al._2014) does_not_extend_inbetween_angular_and_surangular extends_between_angular_and_surangular;
{160 Articular,_articular_facet_(Vidovic_&_Martill,_2017) forms_a_right_angle_with_the_retroarticular_process_ forms_an_oblique_angle_with_the_retroarticular_process_;
{161 Glenoid_fossa,_condyle_orientation_(modified_from_Andres_et_al._2014) parasagittal oblique;
{162 Retroarticular_process,_elongation_(Vidovic_&_Martill,_2017) short elongate;
{163 Retroarticular_process,_shape_(modified_from_Andres_et_al._2014) triangular subcircular elongate blunt posteriorly_expanded;
{164 Retroarticular_process,_orientation_(Vidovic_&_Martill,_2017) in_line_with_jaw ascending descending;
{165 Retroarticular_process,_if_descending_(modified_from_Dalla_Vecchia_2019) inclined_about_35� less_than_35�;
{166 Dentition present absent;
{167 Dentition,_pterygoidal_teeth present absent;
{168 Dentition,_premaxilla,_distribution even_along_the_premaxilla premaxillary_tip_edentulous;
{169 Dentition,_position_relative_to_nasoantorbital_fenestra_(modified_from_Vidovic_&_Martill_2017,_66) present_under_nasoantorbital_fenestra absent_under_nasoantorbital_fenestra;
{170 Dentition,_tooth_spacing_along_jaws_(modified_from_Andres_et_al._2014) mesial_teeth_spaced_wider_apart even_along_jaws distal_teeth_spaced_wider_apart;
{171 Dentition,_mesial_teeth,_spacing_relative_to_successive_teeth_(modified_from_Andres_et_al._2014) nearly_touching at_most_diameter_of_teeth more_than_diameter_of_teeth;
{172 Dentition,_distal_teeth,_spacing_relative_to_successive_teeth_(modified_from_Andres_et_al._2014) nearly_touching at_most_diameter_of_teeth more_than_diameter_of_teeth;
{173 Dentition,_crowns,_outline_in_labial/lingual_view_(modified_from_Vidovic_&_Martill_2017,_48) triangular_(continuous_taper_towards_a_point) needle-like_(mostly_subparallel,_tapering_to_a_point_at_the_tip) subrectangular_(subparallel_converging_to_a_blunt_tip) lanceolate_(expanded_above_cervical_region,_then_tapering_to_a_point);
{174 Dentition,_crowns,_cross-section_(modified_from_Vidovic_&_Martill_2017,_52) elliptical,_slightly_compressed elliptical,_strongly_compressed subcircular;
{175 Dentition,_crown,_apex_number_(modified_from_Dalla_Vecchia,_2019) single bifid;
{176 Dentition,_crowns,_apex_shape_(modified_from_Vidovic_&_Martill_2017,_47) tapered blunt bulbous;
{177 Dentition,_crowns,_main_axis_orientation_(modified_from_Andres_et_al._2014,_Vidovic_&_Martill_2017,_49) posteriorly_recurved lingually_recurved sigmoidal;
{178 Dentition,_crowns,_lateral_orientation_(modified_from_Andres_et_al._2014) subvertical inclined_laterally;
{179 Dentition,_crowns,_anteroposterior_inclination upright mesial_crowns_procumbent all_crowns_procumbent;
{180 Dentition,_crowns,_curvature_degree_(modified_from_Andres_et_al._2014) displacement_less_than_tooth_diameter displacement_at_least_tooth_diameter;
{181 Dentition,_crown,_texture_(modified_from_Andres_et_al._2014) smooth striated;
{182 Dentition,_crowns,_cusps_(modified_from_Dalla_Vecchia,_2019) unicuspid multicuspid;
{183 Dentition,_crown,_serration present absent;
{184 Dentition,_serrated_crowns,_number_of_denticles_(modified_from_Andres_et_al._2014) at_least_50 under_50;
{185 Dentition,_serrated_crowns,_denticle_shape_(modified_from_Dalla_Vecchia,_2019) square_or_chisel-like triangular;
{186 Dentition,_variation_in_crown_shape_along_the_upper_jaw_(Dalla_Vecchia,_2019) isodont_ heterodont;
{187 Dentition,_variation_in_crown_shape_along_the_lower_jaw_(Dalla_Vecchia,_2019) isodont_ heterodont;
{188 Dentition,_maxillary_teeth_much_enlarged_below_the_dorsal_process_(Dalla_Vecchia,_2019) absent_ present;
{189 Dentition,_enlarged_maxillary_teeth_below_the_dorsal_process,_number_(modified_from_Vidovic_&_Martill_2017,_68) one two;
{190 Dentition,_peg-like_(cone-shaped)_crowns_(Kellner_2003) absent_ present,_15_or_less_on_each_side_of_the_upper_jaws present,_more_than_15_on_each_side_of_the_upper_jaws;
{191 Dentition,_anterior_crowns,_height_relative_to_basal_width under_twice_as_wide over_twice_as_wide,_under_4x_as_wide over_4x_as_wide over_10x_as_wide;
{192 Dentition,_crown_elongation,_transition_along_jaws_(modified_from_Andres_et_al._2014) continuous_transition_along_tooth_row disparity_between_mesial_and_distal_teeth;
{193 Dentition,_distal_lower_crowns,_size_relative_to_distal_upper_crowns_(modified_from_Dalla_Vecchia_2019) comparable,_at_least_to_part_of_maxillary_crowns_ much_smaller much_larger;
{194 Dentition,_distal_mandibular_crowns,_shape_relative_to_distal_maxillary_crowns_(modified_from_Dalla_Vecchia_2019) similar_ different;
{195 Dentition,_mandibular_teeth,_constricted_collum__(Dalla_Vecchia_2019) absent_ present;
{196 Dentition,_diastema_with_a_concave_outline_between_the_first_two_dentary_teeth_and_those_following_posteriorly_(Dalla_Vecchia_2019) absent_ present;
{197 Dentition,_number_of_mandibular_teeth_(Dalla_Vecchia_2019) more_than_6_tooth_pairs_ six_pairs_or_less;
{198 Dentition,_first_pair_of_premaxillary_teeth,_relatively_small_and_closely_spaced absent present;
{199 Dentition,_anterior,_marked_variation_in_crown_base_width absent present;
{200 Dentition,_upper_jaw,_5th_pair_of_teeth_medially_displaced_(modified_from_Jacobs_et_al._2019,_Holgado_&_P�gas_2020) absent present;
{201 Dentition,_upper_jaw,_3rd_pair_of_teeth,_size_relative_to_4th_pair_(modified_from_P�gas_et_al._2019,_Holgado_&_P�gas_2020) subequal_or_smaller_than larger,_under_twice_the_size twice_the_size,_or_more;
{202 Dentition,_spacing,_first_pair_separated_by_a_thin_sheet_of_bone_(less_than_half_the_alveolous_width)_(modified_Vidovic_&_Martill_2017,_61_and_P�gas_et_al._2019) absent present;
{203 Dentition,_spacing,_first_three_pairs_more_closely_spaced_than_subsequent_teeth absent present;
{204 Dentition,_upper_jaw,_variation_in_the_size_of_the_anterior_teeth_with_the_5th_and_6th_smaller_than_the_4th absent_ present_;
{205 Dentition,_crown_orientation_relative_to_jaw_margin,_lateral_view__(modified_from_Vidovic_&_Martill_2017,_72,_73) subperpendicular anteriorly_inclined dramatic_change_in_direction,_with_anterior_teeth_anteriorly_inclined;
{206 Dentition,_crowns,_occlusion_between_upper_and_lower_jaws_(modified_from_Vidovic_&_Martill_2017,_76) mesiodistal_interlock crown-on-crown,_apical_occlusion crown-on-crown,_mesiodistal_oclusion labiolingual_occlusion;
{207 Alveoli,_position_relative_to_occlusal_plane_(modified_from_Holgado_et_al._2019) level raised_(dorsoventrall),_forming_an_elevated_alveolar_row;
{208 Alveoli,_prominently_scalloped_(P�gas_et_al._2019) absent present;
{209 Alveoli_borders,_thickness laminar slightly_intumesced strongly_intumesced;
{210 Atlas_and_axis_(Howse_1986) unfused_ fused_;
{211 Distinct_cervical_zygapophyses_(Vidovic_&_Martill_2017) present absent;
{212 Postzygapophysis_of_axis_(Vidovic_&_Martill_2017) extended_posterior_from_the_centrum approximately_in_line_with_the_centrum anterior_of_the_centrum;
{213 Third_cervical_vertebra,_centrum_length_(Baron_2020) subequal_to_the_axis_centrum longer_than_the_axis_centrum_;
{214 Mid-cervicals,_neural_spines,_height_(modified_from_Howse_1986) tall low extremely_reduced;
{215 Mid-cervical_vertebrae,_ribs_(Howse_1986,_Dalla_Vecchia_2019) long,_with_filiform_shafts_extending_caudally_up_to_the_successive_cervical_centrum_ reduced,_without_filiform_shaft absent;
{216 Mid-cervical_vertebrae,_postexapophyses_(Howse_1986) absent_ present_;
{217 Mid-cervical_vertebra_neural_arch_lateral_surface_pneumatic_foramen_(Andres_et_al._2014) absent present;
{218 Mid-cervical_vertebra_centrum_lateral_surface_pneumatic_foramen_(Andres_et_al._2014) absent present;
{219 Mid-cervical_vertebra_lateral_to_neural_canal_pneumatic_foramina_(Andres_et_al._2014) absent present;
{220 Mid-cervical_vertebrae_neural_spines_lateral_outline_shape_(Andres_et_al._2014) blade_ triangular ridge fan;
{221 Mid-cervicals,_arch,_accessory_pneumatic_foramen absent present;
{222 Cervical_9,_shape_(Andres_et_al._2014) dorsalized cervicalized;
{223 Notarium absent_ present_;
{224 First_dorsal_rib_more_robust_than_other_ribs_(Vidovic_&_Martill,_2017) present absent;
{225 Lateral_processes_on_the_dorsals_(Vidovic_&_Martill,_2017) approximately_twice_as_long_as_the_neural_spine approximately_equal_in_length_to_the_neural_spine_;
{226 Lateral_processes_on_the_dorsals_are_(Vidovic_&_Martill,_2017) oblique_to_the_vertebral_centrum perpendicular_to_the_vertebral_centrum_;
{227 Sacral_vertebrae,_number_(Dalla_Vecchia_2019) three_or_less_ more_than_three;
{228 Neural_spines_of_sacral_vertebrae_(Vidovic_&_Martill,_2017) fused_(supraneural_plate)_ unfused;
{229 Sacral_ribs_(Naish_et_al.,_2013) separate fused_for_part_of_their_length,_forming_fenestrated_sacral_shield;
{230 Proximal_caudal_vertebrae_have_distinct_lateral_processes_(Vidovic_&_Martill,_2017) present absent;
{231 Proximal_caudal_vertebrae_centrum,_centrum_shape_(Wang_et_al.,_2012) single douplex;
{232 Neural_spines_and_hypapophyses_of_caudals_(Vidovic_&_Martill,_2017) slender_and_rod-like_ robust;
{233 Caudal_vertebrae,_number_(from_Kellner,_2003) over_15 15_or_less;
{234 Caudal_vertebrae,_elongation__(Dalla_Vecchia_2019) short,_longest_caudal_centrum_less_than_twice_a_mid-dorsal_centrum elongate,_longest_caudal_centrum_over_twice_a_mid-dorsal_centrum;
{235 Caudal_vertebrae,_zygapophyses_forming_rod-like_ossified_processes_(modified_from_Andres_et_al._2014) absent present;
{236 Caudal_vertebrae,_rod-like_processes_of_zygapophyses,_extension_(modified_from_Andres_et_al._2014) relatively_short_(extending_only_a_little_beyond_the_centrum) elongate_(forming_a_stiff_sheath_over_the_caudal_series);
{237 Caudal_vertebrae,_hemapophyses_sending_filiform_processes_below_the_adjacent_centra__(Dalla_Vecchia_2019) absent_ present;
{238 Caudal_series,_length_respect_to_the_dorsal_series__(Dalla_Vecchia_2019) longer_ shorter;
{239 Caudal_vertebrae,_quantity_ more_than_15_ 15_or_less_;
{240 Coracoid,_relative_dorsoventral_length_(Dalla_Vecchia_2019) less_than_two-thirds_length_of_scapula from_at_least_two-thirds_up_to_similar_length_to_scapula longer_than_scapula_;
{241 Scapula,_proximal_end_ elongated_ sub-oval_;
{242 Scapula,_shape_ elongated_ stout,_with_constructed_shaft_;
{243 Scapula,_orientation_relative_to_vertebral_column_(Vidovic_&_Martill,_2017) perpendicular_to_the_vertebral_column adjacent_to_the_vertebral_column;
{244 Glenoid_fossa_is_located_mainly_on_the_(Vidovic_&_Martill,_2017) scapula coracoid scapulocoracoid;
{245 The_cross-section_of_the_scapula_is_(Vidovic_&_Martill,_2017) rounded spatulate;
{246 Supracoracoideus_crest_(Vidovic_&_Martill,_2017) present absent;
{247 Supracoracoideus_crest_(Vidovic_&_Martill,_2017) prominent not_prominent;
{248 Supracoracoideus_crest_(Vidovic_&_Martill,_2017) proximal_to_the_glenoid distal;
{249 Post-glenoid_strut_(Vidovic_&_Martill,_2017) present absent;
{250 Distal_end_of_the_coracoid_(Vidovic_&_Martill,_2017) has_distinct_condyles _rounded_and_blunt;
{251 Coracoid,_shape_(Dalla_Vecchia_2019) subcircular_or_crescentic_ with_(dorsoventrally)_elongated_and_broad_shaft,_flattened_at_midshaft_ with_strut-like_shaft,_slender_and_cylindrical_at_midshaft;
{252 Coracoid,_relative_dorsoventral_length__(Dalla_Vecchia_2019) less_than_2/3_length_of_scapula_ 2/3_or_more_length_of_scapula;
{253 Coracoid,_proximal_end,_shape flattened oval;
{254 Coracoid,_sternal_articulation_ no_developed_articulation articulation_surface_straight_or_slightly_concave articulation_surface_strongly_concave;
{255 Coracoid,_sternal_articulation,_posterior_expansion_ absent present;
{256 Sternal_plate,_shape_(Dalla_Vecchia_2019) triangular_ quadrangular_ semicircular_or_triangular_inverted_(apex_opposite_to_cristospine)_ small_and_narrow;
{257 Sternal_plate,_lateral_process_on_each_side_of_its_posterior_end_(Dalla_Vecchia_2019) absent_ present;
{258 Sternum_is_approximately_one_and_a_half_times_the_length_of_its_width_(Vidovic_&_Martill,_2017) present absent;
{259 Posterolateral_periphery_of_the_sternal_plate_is_(Vidovic_&_Martill,_2017) square triangular semicircular;
{260 Anterolateral_periphery_of_the_sternum_plate_is_(Vidovic_&_Martill,_2017) square convex,_tapering_anteriorly concave,_tapering_anteriorly;
{261 Cristospine,_shape absent_ shallow_and_elongated_ deep_and_short;
{262 Forelimb_(h+u+mcIV+phalanges_of_digit_IV),_relative_length_(Dalla_Vecchia_2019) less_than_2.5_times_the_length_of_hind_limbs_(fe+ti+mtIII)_ 2.5_times_the_length_of_hind_limbs_or_more;
{263 Humerus,_proportional_length_relative_to_the_femur_(hu/fe)_(modified_from_Kellner_2003,_char._55) hu/fe_=_0.85_or_lower 1.6_>_hu/fe_>___0.85 1.60_or_over;
{264 Humerus,_proportional_length_relative_to_the_metacarpal_IV_(hu/mcIV)_ hu/mcIV_>_2.50_ 1.50_<_hu/mcIV_<_2.50_ 0.40_<_hu/mcIV_<_1.50 hu/mcIV_<_0.40;
{265 Deltopectoral_crest,_projection_(Dalla_Vecchia_2019) scarcely_developed_(less_wide_than_humeral_shaft)_ well-developed_and_projecting;
{266 Deltopectoral_crest,_shape_of_main_shaft_(modified_from_Kellner_2003,_Unwin_2003,_Andres_et_al._2014,_Dalla_Vecchia_2019) Trapezoidal,_narrow Trapezoidal,_broad Subtriangular Subrectangular Hooked Tongue-shaped_(laterally_longer_than_proximodistally_broad);
{267 Deltopectoral_crest,_distal_tip,_orientation_(modified_from_Kellner_2003,_Unwin_2003,_Andres_et_al._2014,_Dalla_Vecchia_2019) continuous_with_main_shaft warped;
{268 Deltopectoral_crest,_distal_end,_shape_(modified_from_Kellner_2003,_Unwin_2003,_Andres_et_al._2014) unexpanded slightly_expanded hatchet-shaped;
{269 Deltopectoral_crest,_size_relative_to_humeral_head_(Vidovic_&_Martill,_2017) longer_than_the_humeral_head_is_wide subequal_to_humeral_head not_as_long_as_the_humeral_head_is_wide extremely_reduced_;
{270 Humerus_plus_ulna,_proportional_lengths_relative_to_the_femur_plus_tibia_(hu+ul/fe+ti)_ humerus_plus_ulna_about_0.80%_or_less_of_femur_plus_tibia_length_(hu+ul/fe+ti_<_0.80)_ humerus_plus_ulna_larger_than_0.80%_of_femur_plus_tibia_length_(hu+ul/fe+ti_>_0.80)_;
{271 Humerus,_proximal_end,_small_foramen_on_dorsal_surface_distal_to_proximal_articulation absent present;
{272 Humerus,_proximal_end,_foramen_on_ventral_surface_close_to_proximal_margin_ absent_ present_;
{273 Humerus,_ulnar_crest,_development reduced well-developed;
{274 Humerus,_ulnar_crest,_shape triangular trapezoidal rounded;
{275 Humerus,_distal_surface,_shape oval_or_D-shaped_ subtriangular_;
{276 Humerus,_between_distal_condyles,_pneumatic_foramen_(Andres_et_al._2014) absent present;
{277 Humerus,_shaft,_cross-section_(Andres_et_al._2014) subcircular tapered;
{278 Humerus,_distal_surface,_pneumatic_foramen_(Andres_et_al._2014 absent present;
{279 Humerus,_entepicondyle,_anteroposterior_width_(modified_from_Andres_et_al._2014) entepicondyle_wider_than_ectepicondyle ectepicondyle_at_most_entepicondyle_width;
{280 Brachial_crest_on_the_humeral_diaphysis_(Vidovic_&_Martill,_2017) prominent not_prominent;
{281 In_palmar_view_the_humeral_diaphysis,_from_the_head_to_the_condyle_(Vidovic_&_Martill,_2017) bent straight;
{282 In_cranial_view_the_humeral_diaphysis,_from_the_head_to_the_condyle_(Vidovic_&_Martill,_2017) bent straight;
{283 Humeral_head_flares_out_from_the_diaphysis_giving_an_S-shape_or_T-shape_to_the_(Vidovic_&_Martill,_2017) present absent;
{284 Humeral_head,_size_relative_to_condylar_end_(Vidovic_&_Martill,_2017) more_than_twice_the_width_of_the_condyle approximately_twice less_than_twice_the_width_of_the_condyle approximate_the_same;
{285 Humerus,_epicondyles,_shape_(Vidovic_&_Martill,_2017) angular rounded;
{286 Round_fossa_in_the_anconal_surface_of_the_humerus_(Vidovic_&_Martill,_2017) present absent;
{287 Ulna,_length_relative_to_humerus_(Dalla_Vecchia_2019) less_than_1.5_times_length_of_humerus 1.5_times_length_of_humerus_or_more;
{288 Ulna,ulna/tibia_ratio__(Dalla_Vecchia_2019) <0.9 0.9-1.2 >1.2;
{289 Ulna,_length_relative_to_metacarpal_IV ul/mcIV_>_3.60 3.60_>_ul/mcIV_>_2.00 2.00_>_ul/mcIV_>_1.00 1.00_>_ul/mcIV;
{290 The_articulations_of_the_ulna_are_(Vidovic_&_Martill,_2017) much_wider_than_the_diaphysis not_much_wider;
{291 Hooked_olecranon_process_of_the_ulna_(Vidovic_&_Martill,_2017) present absent;
{292 Ulna_and_radius,_diameter_at_midshaft_(Kellner_2003) subequal_ diameter_of_radius_about_half_that_of_ulna diameter_of_radius_less_than_half_that_of_ulna;
{293 Hooked_proximal_tubercle_of_radius_(Vidovic_&_Martill,_2017) present absent;
{294 Proximal_syncarpal,_large_posterodistal_process absent present;
{295 Proximal_syncarpal,_shape_(proximal_view)_(Unwin_2003) quadrangular_or_irregular pentagonal;
{296 Distal_syncarpals,_shape_(distal_view)_(Unwin_2003) irregular form_rectangular_unit_ form_triangular_unit;
{297 Distal_syncarpal,_ventral_articular_facet_for_metacarpal_IV,_size_relative_to_dorsal_facet_(Andres_et_al.,_2014) ventral_facet_smaller subequal_in_size;
{298 Distal_syncarpal_cross-section_shape__(Andres_et_al.,_2014) rectangular triangular;
{299 Pteroid_(Vidovic_&_Martill,_2017) present absent;
{300 Pteroid,_width_relative_to_radius_(Vidovic_&_Martill,_2017) at_least_approximately_half_the_width_of_the_radius much_thinner_than_radius;
{301 Pteroid,_shape_of_epiphysis_(Vidovic_&_Martill,_2017) Pteroid_with_a_broad_epiphysis_ simple_rod;
{302 Pteroid,_orientation_(Vidovic_&_Martill,_2017) straight proximally_bent,_distally_straight distally_bent,_proximally_straight bowed;
{303 Pteroid,_elongation_(Dalla_Vecchia_2019) 1/6_ulnar_length_or_less 1/6_-_2/5_ulnar_length more_than_2/5_ulnar_length more_than_half_ulnar_length;
{304 Pteroid,_shape_(Andres_et_al_2014) anged_at_midsection stout_hook straight_and_tapered_with_expanded_proximal_end straight_with_expanded_ends curved_slender_rod curved_and_subparallel-sided;
{305 Lateral_carpal,_shape_(Vidovic_&_Martill,_2017) robust slender,_much_like_the_pteroid;
{306 Metacarpal,_distal_end_between_condyles,_shape flat medial_ridge_;
{307 Metacarpal_IV,_diaphyseal_crest/carina_(crista_metacarpi)_(Vidovic_&_Martill,_2017) present absent_(smooth,;
{308 Roller_joint_of_wing-metacarpal_(Vidovic_&_Martill,_2017) approximately_round ellipse;
{309 Roller_joint_of_the_wing_metacarpal_(Vidovic_&_Martill,_2017) _flush_with_the_anterior_margin_of_the_diaphysis rounded_on_the_anterior_margin;
{310 Metacarpus,_metacarpals_articulating_with_carpus_(Dalla_Vecchia_2019) all_ only_some_or_one;
{311 Metacarpal_IV,_posterior_crest_(Vidovic_&_Martill_2017) absent_ present;
{312 Metacarpus,_metacarpal_IV-humerus_ratio_(Dalla_Vecchia_2019) less_than_35% more_than_35%_but_less_than_80% more_than_80%;
{313 Metacarpus,_relative_length_of_elements_I-III_(Dalla_Vecchia_2019) metacarpal_I_<_metacarpal_II_<_metacarpal_III_ metacarpal_I_<_metacarpal_II_=_metacarpal_III_ All_the_same_length;
{314 Unguals_on_manus_(Vidovic_&_Martill,_2017) larger_than_on_pes smaller,_or_equal_to_those_on_pes;
{315 Digit_three_phalanx_one_morphology_(Vidovic_&_Martill,_2017) straight_and_similar_to_all_other_phalanges has_a_kink_in_its_proximal_portion_;
{316 Digit_three_phalanx_one_is_more_robust_than_the_other_long_bones_in_the_manus_(Vidovic_&_Martill,_2017) present absent;
{317 Manus_digits,_digit_IV,_relative_length__(Dalla_Vecchia_2019) Equal_or_less_than_65%_total_forelimb_length_ more_than_65%_total_forelimb_length;
{318 Manual_digit_IV_first_phalanx,_extension_relative_to_whole_finger_(Dalla_Vecchia_2019) less_than_35%_wing_finger_length_ 35%_wing_finger_length_or_more;
{319 Manual_digit_IV_first_phalanx,_proportional_length_relative_to_metacarpal_IV_(ph1d4/mcIV)_ both_small_and_reduced_ ph1d4/mcIV>4.0 4.0>ph1d4/mcIV>2.0 '2.0>_ph1d4/mcIV>1.0' 'ph1d4/mcIV<_1.0';
{320 Manual_digit_IV_first_phalanx,_proportional_length_relative_to_tibiotarsus_(ph1d4/ti)_ ph1d4_reduced_ ph1d4_elongated_and_less_than_twice_the_length_of_ti_(ph1d4/ti_smaller_than_2.00) ph1d4_elongated_about_or_longer_than_twice_the_length_of_ti_(ph1d4/ti_subequal/larger_than_2.00);
{321 Manual_digit_IV_second_phalanx,_length_relative_to_ulna_(Dalla_Vecchia_2019) shorter_than_ulna_ as_long_as_ulna_or_longer;
{322 Manual_digit_IV_second_phalanx,_proportional_length_relative_to_first_phalanx_(ph2d4/ph1d4)_ both_short_or_absent_ elongated_with_second_phalanx_about_the_same_size_or_longer_than_first_(ph2d4/ph1d4_larger_than_1.00)_ elongated_with_second_phalanx_up_to_30%_shorter_than_first_(ph2d4/ph1d4_between_0.70_-_1.00) elongated_with_second_phalanx_more_than_30%_shorter_than_first_(ph2d4/ph1d4_smaller…
{323 Manual_digit_IV_second/third_phalanx,_cross-section,_shape_(Andres_et_al._2014) round_to_subtriangular concave_posteriorly oval ventral_ridge;
{324 Manual_digit_IV_third_phalanx,_proportional_length_relative_to_first_phalanx_(ph3d4/ph1d4)_ both_short_or_absent_ ph3d4_about_the_same_length_or_larger_than_ph1d4_ ph3d4_shorter_than_ph1d4;
{325 Manual_digit_IV_third_phalanx,_proportional_length_relative_to_the_second_phalanx_(ph3d4/ph2d4)_ both_short_or_absent_ ph3d4_about_the_same_size_or_longer_than_ph2d4_ ph3d4_shorter_than_ph2d4;
{326 Manual_digit_IV_phalanx_four,_extension_relative_to_whole_digit_(Dalla_Vecchia_2019) more_than_30%_the_length_of_the_wing_phalanx_3_ extremely_reduced;
{327 Manual_digit_IV_phalanx_four,_length_relative_to_the_first_phalanx_of_manual_digit_IV_(ph4d4/ph1d4) both_short_or_absent both_elongated,_with_the_forth_phalanx_longer_than_the_first_(ph4/d4>1.00) both_elongated,_with_the_forth_phalanx_the_same_length_or_shorter,_but_longer_than_35%_the_lenght_of_the_first both_elongated,_with_the_forth_phalanx_less_than_35%_the_lenght_of_the_first;
{328 Manual_digit_IV_phalanx_four_strongly_bowed_(Vidovic_&_Martill,_2017) present absent;
{329 Manual_digit_IV_phalanx_four,_extensor-tendon_process,_shape_(Vidovic_&_Martill,_2017) rounded saddle-shaped,_with_deep_proximal_groove approximately_square;
{330 Pre-acetabular_process_is_(Vidovic_&_Martill,_2017) _spinous_(narrow_to_a_point)_ parallel-sided_(broad)_ semi-circular_and_broad_;
{331 Preacetabular_process_(Vidovic_&_Martill,_2017) straight dorsally_curving;
{332 Postacetabular_process_of_ilium_(Naish_et_al.,_2013) with_subhorizontal_dorsal_surface with_convex_dorsal_surface_;
{333 The_length_of_the_postacetabular_process_of_ilium_(Naish_et_al.,_2013) unexpanded,_or_less_than_length_of_acetabulum expanded,_as_long_or_longer_than_the_acetabulum_;
{334 Postacetabular_process_of_the_ilium_(Vidovic_&_Martill,_2017) approximately_equal_in_size_to_the_preacetabular_process smaller_in_size_than_the_preacetabular_process longer_than_the_preacetabular;
{335 Postacetabular_process_(Vidovic_&_Martill,_2017) caudally_directed,_only has_a_cranial,_dorsal_projection has_a_cranial_hooked_process_;
{336 Postacetabular_process_fused_to_supra-neural_plate_(Vidovic_&_Martill,_2017) present absent;
{337 Prepubic_boot_projects_(Vidovic_&_Martill,_2017) more_anterodorsally_than_posteroventrally more_posteroventrally_than_anterodorsally equally_in_all_directions;
{338 Prepubic_boot_is__(Vidovic_&_Martill,_2017) rounded/rocker_shaped_ angular,_square angular,_triangular spatulate;
{339 Prepubis_is_(Vidovic_&_Martill,_2017) equal_in_width_to_the_ischium _wider_than_the_ischium not_as_wide_as_the_ischium_;
{340 Prepubis_(Vidovic_&_Martill,_2017) _spade-like bifurcating;
{341 Diaphysis_of_prepubis_(Naish_et_al.,_2013) well_differentiated_from_distal_expansion short_(equal_to_or_less_than_twice_the_length_of_its_width)_and_poorly_differentiated_from_distal_expansion;
{342 Pubis_(Vidovic_&_Martill,_2017) as_long_or_longer_than_the_preacetabular_process _more_than_half_the_length_of_the_preacetabular_process less_than_half_the_length_of_the_preacetabular_process;
{343 Pubis,_anterior_margin_(Naish_et_al.,_2013) with_straight_anterior_margin_ anterior_margin_concave;
{344 Posterior_margin_of_the_ischium_(Vidovic_&_Martill,_2017) angular rounded;
{345 Pubis_and_ischium_are_(Vidovic_&_Martill,_2017) _completely_fused only_partially_in_contact_and_fused;
{346 Obturator_foramen_(Vidovic_&_Martill,_2017) present absent;
{347 Obturator_foramen_(Vidovic_&_Martill,_2017) anterior_of_the_acetabulum central_to_the_acetabulum posterior_of_the_acetabulum;
{348 In_dorsal_view_the_pelvis_is_(Vidovic_&_Martill,_2017) almost_as_wide_as_it_is_long longer_than_it_is_wide_;
{349 Angle_between_the_ilium_and_the_pubis_is_(Vidovic_&_Martill,_2017) approximately_at_a_right_angle oblique;
{350 The_sciatic_notch_is_(Vidovic_&_Martill,_2017) approximately_equal_in_depth_to_the_acetabulum larger_than_the_acetabulum;
{351 Ischiopubic_plate_(Naish_et_al.,_2013) with_pubis_unexpanded_and_rod-like both_elements_expanded_(pubis_is_approximately_equal_to_or_greater_than_half_the_width_of_the_ischium)_;
{352 Ischiopubic_plate,_depth_(Naish_et_al.,_2013) depth_less_than_or_equal_to_twice_approximate_length_of_acetabulum depth_more_than_twice_length_of_acetabulum;
{353 Ischium_ventral_margin_shape_(Andres_et_al.,_2014) straight convex;
{354 Acetabulum_(Naish_et_al.,_2013) circular_or_sub-circular_ oval,_longest_axis_horizontal;
{355 Femur,_shaft,_orientation_(L�_et_al.,_2009) strongly_bowed slight_curvature_;
{356 Femoral_neck_shape__(Andres_et_al.,_2014) indistinct constricted;
{357 Distal_end_of_femur_with_complex_condylar_morphology_(L�_et_al.,_2009) present absent;
{358 Femur,_foramen_on_proximal_portion_of_the_femur_(Andres_et_al._2014) absent present;
{359 Femur,_angle_of_caput_femoris_to_shaft__(Dalla_Vecchia_2019) 145�_or_less_ more_than_145�;
{360 Femur,_length_relative_to_metacarpal_IV_length_(fe/mcIV)_ femur_at_least_twice_the_metacarpal_IV_length_(fe_?_mcIV_>_2.00) femur_longer_but_less_than_twice_the_length_of_metacarpal_IV_(1.00_<_fe/mcIV_<_2.00)_ femur_about_the_same_length_or_shorter_than_metacarpal_IV_(fe/mcIV_<_1.00);
{361 Tibia,_length_relative_to_femur_(ti/fe) ti/fe_<_1.19 over_1.19,_under_1.29 over_1.29,_under_1.46 over_1.46,_under_1.6 over_1.6;
{362 Fibula,_relative_length__(Dalla_Vecchia_2019) similar_length_as_tibia_ shorter_than_tibia,_not_reaching_the_tarsus;
{363 Proximal_tarsals_(Vidovic_&_Martill,_2017) larger_than_the_distal_tarsals_ smaller_than_the_distal_tarsals are_equal_in_size_to_the_distal_tarsals;
{364 Metatarsals,_arrangement__(Dalla_Vecchia_2019) tightly_bound_in_a_single_unit,_parallel_and_contacting_each_other_for_at_least_the_proximal_half_of_the_elements_ spreading_and_contacting_each_other_for_less_than_the_proximal_half_of_the_elements;
{365 Metatarsal_I_(Vidovic_&_Martill,_2017) significantly_more_robust_than_other_pedal_metatarsals approximately_the_same_size_as_other_metatarsals;
{366 Metatarsal_III,_proportional_length_relative_to_tibia_length_(Kellner_2003) more_than_30%_of_tibia_length_ less_than_30%_of_tibia_length_;
{367 Metatarsals,_relative_length_of_metatarsal_IV__(Dalla_Vecchia_2019) longer_than_metatarsals_I-III_ subequal_in_length_to_metatarsals_II-III shorter_than_metatarsals_I-III;
{368 Proximal_width_of_metatarsal_V_(Vidovic_&_Martill,_2017) much_wider_that_the_distal_end approximately_equal_in_size_to_the_distal_end;
{369 Phalanges_of_pedal_digit_IV_(Vidovic_&_Martill,_2017) all_approximately_equal_in_length_ unequal_in,_length,_the_proximal_phalanx_is_larger_than_all_those_succeeding_it unequal_in_length,_the_distal_phalanx_is_larger_than_all_those_preceding_it unequal_in_length,_the_distal_and_proximal_phalanges_are_longer_than_those_between_them;
{370 Pedal_digit_IV_phalanx_II_and_III_(Vidovic_&_Martill,_2017) longer_than_they_are_wide_ _as_wide,_or_wider_than_they_are_long;
{371 Pedal_digit_V,_number_of_phalanges_(Kellner_2003) with_four_phalanges_ with_2_phalanges_ with_1_or_no_phalanx_(extremely_reduced);
{372 Pedal_digit_V,_phalanx_2,_shape_(Dalla_Vecchia_2019) straight_or_slightly_arched_ curved/bent_(exterior_angle_over_140�) extremely_bent_(exterior_angle_under_140�);
{373 Longest_pedal_digit_(Vidovic_&_Martill,_2017) as_long_or_longer_than_metatarsals_ shorter;
{374 Terminal_phalanx_of_pes_digit_V_(Vidovic_&_Martill,_2017) approximately_equal_in_size_to_preceding_phalanx longer_than_preceding_phalanx _shorter_than_preceding_phalanx_;
{375 If_terminal_phalanx_of_pes_digit_V_is_not_straight,_it_curves/kinks_(Vidovic_&_Martill,_2017) proximally medially distally;
{376 Pedal_digit_V_(Vidovic_&_Martill,_2017) approximately,_as_long_as_pedal_digit_IV longer_than_metatarsal,IV,_but_not_as_long_as_the_digit_ approximately_the_length_of_metatarsal_IV approximately_half_the_length_of_metatarsal_IV restricted_to_tarsal_region_;
{377 Number_of_phalanges_in_pedal_digit_V_is_equal_to_(Vidovic_&_Martill,_2017) zero one two;
;
ccode	+ 0 44 105 151 191 263 264 269 284 288 289 292 303 312 319 320 322 361 *;
proc /;
comments 1
{17 8 1;
;
