# Supplementary material for: Sinomacrops bondei, a new anurognathid pterosaur from the Jurassic of China and comments on the group
Source: PeerJ. 2021 Mar 31;9:e11161. doi: 10.7717/peerj.11161 (PMC8019321; doi:10.7717/peerj.11161)
Supplement: Supplemental Information 3 — Morphometric values that were subjected to gap-weighting for character coding. [file peerj-09-11161-s003.xlsx]

## Sheet: hu-fe
Taxa	Hu/fe			Gap-weighting score	Categorization			Source for metric data	Supp. Refs.
Anurognathus ammoni	1.2			0.979021	1			Bennett 2007	See main text
Vesperopterylus lamadongensis	1.35			1.18881	1			Lü et al. 2018	See main text
Jeholopterus ningchengensis	1.5			1.3986	1			Wang et al. 2002	See main text
Dendrorhynchoides curvidentatus	1.43			1.3007	1			Ji & Ji 1998	See main text
Luopterus mutoudengensis	1.31			1.13287	1			Hone & Lü 2012	See main text
IVPP V16728	1.43			1.3007	1			Jiang et al. 2014	See main text
Sinomacrops bondei	1.79			1.8042	2			This work	-
Batrachognathus volans	1.93			2	2			Riabinin 1948	See main text
Macrocnemus bassanii	0.79			0.405594	0			Jaquier et al. 2015, p. 5	Jaquier, V. P., Fraser, N. C., Furrer, H., & Scheyer, T. M. (2017). Osteology of a new specimen of Macrocnemus aff. M. fuyuanensis (Archosauromorpha, Protorosauria) from the Middle Triassic of Europe: potential implications for species recognition and paleogeography of tanystropheid protorosaurs. Frontiers in Earth Science, 5, 91.
Erythrosuchus africanus	0.59			0.125874	0			Ezcurra et al. 2013	Ezcurra, M. D., Butler, R. J., & Gower, D. J. (2013). ‘Proterosuchia’: the origin and early history of Archosauriformes. Geological Society, London, Special Publications, 379(1), 9-33.
Euparkeria capensis	0.67			0.237762	0			Ewer 1965, Demuth et al 2020	Ewer, R. F. (1965). The anatomy of the thecodont reptile Euparkeria capensis Broom. Philosophical Transactions of the Royal Society of London. Series B, Biological Sciences, 248(751), 379-435.; Demuth, O. E., Rayfield, E. J., & Hutchinson, J. R. (2020). 3D hindlimb joint mobility of the stem-archosaur Euparkeria capensis with implications for postural evolution within Archosauria. Scientific repo…
Postosuchus kirkpatricki	0.59			0.125874	0			Weinbaum 2002	Weinbaum, J. C. (2002). Osteology and relationships of Postosuchus kirkpatricki (Archosauria: Crurotarsi) (Doctoral dissertation, Texas Tech University).
Scleromochlus taylori	0.6			0.13986	0			Bennett 2020	Bennett, S. C. (2020). Reassessment of the Triassic archosauriform Scleromochlus taylori: neither runner nor biped, but hopper. PeerJ, 8, e8418.
Lagerpeton chanarensis	0.5			0	0			Sereno & Arcucci 1993, Ezcurra et al 2020	Sereno, P. C., & Arcucci, A. B. (1994). Dinosaurian precursors from the Middle Triassic of Argentina: Lagerpeton chanarensis. Journal of Vertebrate Paleontology, 13(4), 385-399.
Marasuchus lilloensis	0.69			0.265734	0			Bonaparte 1975	Bonaparte, J. F., & JF, B. (1975). NUEVOS MATERIALES DE LAGOSUCHUS TALAMPAYENSIS ROMER.(THECODONTIA-PSEUDOSUCHIA) Y SU SIGNIFICADO EN EL ORIGEN DE LOS SAURISCHIA. CHANARENSE INFERIOR, TRIASICO MEDIO DE ARGENTINA.
Preondactylus buffarinii	0.98			0.671329	1			Dalla Vecchia 2019	See main text
Peteinosaurus zambellii	1.05			0.769231	1			Dalla Vecchia 2019	See main text
Dimorphodon macronyx	1.05			0.769231	1			Unwin 2003, Dalla Vecchia 2009	See main text
Eudimorphodon ranzii	1.14			0.895105	1			Dalla Vecchia 2019	See main text
Arcticodactylus cromptonellus	0.92			0.587413	1			Jenkins et al 2001, Dalla Vecchia 2019	Jenkins, F. A., Shubin, N. H., Gatesy, S. M., & Padian, K. E. V. I. N. (2001). A diminutive pterosaur (Pterosauria: Eudimorphodontidae) from the Greenlandic Triassic. Bulletin of the Museum of Comparative Zoology, 156(1), 151-170.
Austriadraco dallavecchiai	1.05			0.769231	1			Dalla Vecchia 2019	See main text
Carniadactylus rosenfeldi	1.13			0.881119	1			Dalla Vecchia 2019	See main text
MCSNB 8950	1.33			1.16084	1			Dalla Vecchia 2019	See main text
Raeticodactylus filisurensis	1.46			1.34266	1			Stecher 2008, Dalla Vecchia 2019	Wellnhofer, P. (2003). A Late Triassic pterosaur from the Northern Calcareous Alps (Tyrol, Austria). Geological Society, London, Special Publications, 217(1), 5-22.
Campylognathoides liasicus	1.32			1.14685	1			Padian 2008	See main text
Scaphognathus crassirostris	1.02			0.727273	1			Wellnhofer 1975, Bennett 2014	See main text
Dorygnathus banthensis	1.22			1.00699	1			Padian 2008	See main text
Rhamphorhynchus muensteri	1.3			1.11888	1			Lü et al. 2012a	Lü, J., Unwin, D. M., Zhao, B., Gao, C., & Shen, C. (2012). A new rhamphorhynchid (Pterosauria: Rhamphorhynchidae) from the Middle/Upper Jurassic of Qinglong, Hebei Province, China. Zootaxa, 3158(1), 1-19.
Qinglongopterus guoi	1.48			1.37063	1			Lü et al. 2012a	Lü, J., Unwin, D. M., Zhao, B., Gao, C., & Shen, C. (2012). A new rhamphorhynchid (Pterosauria: Rhamphorhynchidae) from the Middle/Upper Jurassic of Qinglong, Hebei Province, China. Zootaxa, 3158(1), 1-19.
Bellubrunnus rothgaengeri	1.4			1.25874	1			Hone et al. 2012	Hone, D. W., Tischlinger, H., Frey, E., & Röper, M. (2012). A new non-pterodactyloid pterosaur from the Late Jurassic of Southern Germany. PloS one, 7(7), e39312.
Fenghuangopterus lii	1.11			0.853147	1			Lü et al. 2010	Lü, J., Pu, H., Xu, L., Wei, X., ChanG, H., & Kundrát, M. (2015). A new rhamphorhynchid pterosaur (Pterosauria) from the Jurassic deposits of Liaoning Province, China. Zootaxa, 3911(1), 119-129.
Pterorhynchus wellnhoferi	1.23			1.02098	1			Lü et al. 2009	See main text
Kunpengopterus sinensis	0.9			0.559441	1			Wang et al. 2010	See main text
Kunpengopterus sp.	1.1			0.839161	1			Zhou et al. In press	-
Wukongopterus lii	1.13			0.881119	1			Wang et al. 2009	See main text
Darwinopterus modularis	1.06			0.783217	1			Lü et al. 2010	See main text
Changchengopterus pani	1.24			1.03497	1			Lü et al. 2009	See main text
Germanodactylus cristatus	0.99			0.685315	1			Wellnhofer 1975	See main text
Altmuehlopterus rhamphastinus	0.96			0.643357	1			Wellnhofer 1975, Vidovic & Martill 2017	See main text
Cycnorhamphus suevicus	0.85			0.48951	0			Unwin 2003	See main text
Pterodactylus antiquus	0.91			0.573427	1			Wellnhofer 1975	See main text
Aerodactylus scolopaciceps	1.06			0.783217	1			Vidovic & Martill 2014	See main text
Ardeadactylus longicollum	0.8			0.41958	0			Pers. Obs.	-
Ctenochasma elegans	1.15			0.909091	1			Bennett 2007b	Bennett, S. C. (2007). A review of the pterosaur Ctenochasma: taxonomy and ontogeny. Neues Jahrbuch für Geologie und Paläontologie-Abhandlungen, 245(1), 23-31.
Pterodaustro guinazui	1.33			1.16084	1			Wellnhofer 1978	Wellnhofer, P. 1978. Pterosauria. Handbuch der Palaeoherpetologie, Teil 19. Stuttgart: Gustav Fischer Verlag.
Pteranodon longiceps	1.06			0.783217	1			Miller 1971	Miller, H. W. (1971). A skull of Pteranodon (Longicepia) longiceps Marsh associated with wing and body bones. Transactions of the Kansas Academy of Science (1903), 20-33.
Pteranodon sternbergi	1.1			0.839161	1			Martin-Silverstone et al. 2017	Martin-Silverstone, E. (2016). Redescription of Dawndraco kanzai Kellner, 2010 and reassignment of the type specimen to Pteranodon sternbergi Harksen, 1966. Vertebrate Anatomy Morphology Palaeontology, 3.
Alcione elainus	0.87			0.517483	1			Longrich et al. 2018	Longrich, N. R., Martill, D. M., & Andres, B. (2018). Late Maastrichtian pterosaurs from North Africa and mass extinction of Pterosauria at the Cretaceous-Paleogene boundary. PLoS biology, 16(3), e2001663.
Barbaridactylus grandis	1.17			0.937063	1			Longrich et al. 2018	Longrich, N. R., Martill, D. M., & Andres, B. (2018). Late Maastrichtian pterosaurs from North Africa and mass extinction of Pterosauria at the Cretaceous-Paleogene boundary. PLoS biology, 16(3), e2001663.
Nyctosaurus bonneri	1.11			0.853147	1			Frey et al. 2012	Frey, E., Buchy, M. C., Stinnesbeck, W., Gonzalez, A. G., & Di Stefano, A. (2006). Muzquizopteryx coahuilensis ng, n. sp., a nyctosaurid pterosaur with soft tissue preservation from the Coniacian (Late Cretaceous) of northeast Mexico (Coahuila). Oryctos, 6, 19-40.
Nyctosaurus gracilis	1.08			0.811189	1			Frey et al. 2012	Frey, E., Buchy, M. C., Stinnesbeck, W., Gonzalez, A. G., & Di Stefano, A. (2006). Muzquizopteryx coahuilensis ng, n. sp., a nyctosaurid pterosaur with soft tissue preservation from the Coniacian (Late Cretaceous) of northeast Mexico (Coahuila). Oryctos, 6, 19-40.
Muzquizopteryx coahuilensis	1.03			0.741259	1			Frey et al. 2012	Frey, E., Buchy, M. C., Stinnesbeck, W., Gonzalez, A. G., & Di Stefano, A. (2006). Muzquizopteryx coahuilensis ng, n. sp., a nyctosaurid pterosaur with soft tissue preservation from the Coniacian (Late Cretaceous) of northeast Mexico (Coahuila). Oryctos, 6, 19-40.
Haopterus gracilis	0.83			0.461538	1			Wang & Lü 2001	Wang XL, Lü JC. 2001. Discovery of a pterodactylid pterosaur from the Yixian Formation of western Liaoning, China. Chinese Science Bulletin 46(13):1112–1117 DOI 10.1007/BF02900691.
Istiodactylus latidens	1.1			0.839161	1			Unwin 2003	See main text
Nurhachius ignaciobritoi	0.96			0.643357	1			Wang et al. 2005	Wang, X., Kellner, A. W., Zhou, Z., & de Almeida Campos, D. (2005). Pterosaur diversity and faunal turnover in Cretaceous terrestrial ecosystems in China. Nature, 437(7060), 875-879.
Zhenyuanopterus longirostris	1			0.699301	1			Lü 2010	Lü, J. (2010). A new boreopterid pterodactyloid pterosaur from the Early Cretaceous Yixian Formation of Liaoning Province, northeastern China. Acta Geologica Sinica‐English Edition, 84(2), 241-246.
Boreopterus cuiae	0.96			0.643357	1			Lü & Ji 2005	Lü & Ji. (2005). A new ornithocheirid from the Early Cretaceous of Liaoning Province, China. Acta Geologica Sinica‐English Edition, 79(2), 157-163.
Barbosania gracilirostris	1.27			1.07692	1			Elgin & Frey 2011	Elgin, R. A., & Frey, E. (2011). A new ornithocheirid, Barbosaniagracilirostris gen. et sp. nov.(Pterosauria, Pterodactyloidea) from the Santana Formation (Cretaceous) of NE Brazil. swiss Journal of Palaeontology, 130(2), 259.
Anhanguera piscator	1.09			0.825175	1			Kellner & Tomida 2000	Alexander, W. A., & Tomida, Y. (2000). Description of a new species of Anhangueridae (Pterodactyloidea) with comments on the pterosaur fauna from the Santana Formation (Aptian-Albian), northeastern Brazil. National Science Museum Monographs, 17, ix-137.
Anhanguera spielbergi	1.02			0.727273	1			Veldmeijer 2006	Veldmeijer, A. J., Meijer, H. J. M., & Signore, M. (2006). Coloborhynchus from the Lower Cretaceous Santana Formation, Brazil (Pterosauria, Pterodactyloidea, Anhangueridae); an update. PalArch’s Journal of Vertebrate Palaeontology, 3(2), 15-29.
Noripterus complicidens	0.87			0.517483	1			Hone et al. 2017	Hone, D. W. E., Jiang, S., & Xu, X. (2017). A taxonomic revision of Noripterus complicidens and Asian members of the Dsungaripteridae. Geological Society, London, Special Publications, 455(1), 149-157.
Noripterus parvus	0.8			0.41958	0			Lü et al. 2009b	Lü, J. (2009). A new non‐pterodactyloid pterosaur from Qinglong County, Hebei Province of China. Acta Geologica Sinica‐English Edition, 83(2), 189-199.
Tupuxuara leonardii	0.98			0.671329	1			Wu et al. 2017	Wu, W. H., Zhou, C. F., & Andres, B. (2017). The toothless pterosaur Jidapterus edentus (Pterodactyloidea: Azhdarchoidea) from the Early Cretaceous Jehol Biota and its paleoecological implications. Plos one, 12(9), e0185486.
Tapejara wellnhoferi	0.84			0.475524	0			Eck et al. 2011	Eck, K., Elgin, R. A., & Frey, E. (2011). On the osteology of Tapejara wellnhoferi Kellner 1989 and the first occurrence of a multiple specimen assemblage from the Santana Formation, Araripe Basin, NE-Brazil. Swiss Journal of Palaeontology, 130(2), 277.
Sinopterus dongi	0.8			0.41958	0			Wang & Zhou 2003	Wang, X., & Zhou, Z. (2003). A new pterosaur (Pterodactyloidea, Tapejaridae) from the Early Cretaceous Jiufotang Formation of western Liaoning, China and its implications for biostratigraphy. Chinese Science Bulletin, 48(1), 16-23.
Huaxiapterus corollatus	0.86			0.503497	1			Wu et al. 2017	Wu, W. H., Zhou, C. F., & Andres, B. (2017). The toothless pterosaur Jidapterus edentus (Pterodactyloidea: Azhdarchoidea) from the Early Cretaceous Jehol Biota and its paleoecological implications. Plos one, 12(9), e0185486.
Eopteranodon lii	0.84			0.475524	0			Wu et al. 2017	Wu, W. H., Zhou, C. F., & Andres, B. (2017). The toothless pterosaur Jidapterus edentus (Pterodactyloidea: Azhdarchoidea) from the Early Cretaceous Jehol Biota and its paleoecological implications. Plos one, 12(9), e0185486.
Chaoyangopterus zhangi	0.69			0.265734	0			Wu et al. 2017	Wu, W. H., Zhou, C. F., & Andres, B. (2017). The toothless pterosaur Jidapterus edentus (Pterodactyloidea: Azhdarchoidea) from the Early Cretaceous Jehol Biota and its paleoecological implications. Plos one, 12(9), e0185486.
Shenzhoupterus chaoyangensis	0.64			0.195804	0			Wu et al. 2017	Wu, W. H., Zhou, C. F., & Andres, B. (2017). The toothless pterosaur Jidapterus edentus (Pterodactyloidea: Azhdarchoidea) from the Early Cretaceous Jehol Biota and its paleoecological implications. Plos one, 12(9), e0185486.
Jidapterus edentus	0.78			0.391608	0			Wu et al. 2017	Wu, W. H., Zhou, C. F., & Andres, B. (2017). The toothless pterosaur Jidapterus edentus (Pterodactyloidea: Azhdarchoidea) from the Early Cretaceous Jehol Biota and its paleoecological implications. Plos one, 12(9), e0185486.
Zhejiangopterus linhaiensis	0.62			0.167832	0			Wu et al. 2017	Wu, W. H., Zhou, C. F., & Andres, B. (2017). The toothless pterosaur Jidapterus edentus (Pterodactyloidea: Azhdarchoidea) from the Early Cretaceous Jehol Biota and its paleoecological implications. Plos one, 12(9), e0185486.
Aurorazhdarcho micronyx	0.79			0.405594	0			Frey et al. 2011	Frey, E., Meyer, C. A., & Tischlinger, H. (2011). The oldest azhdarchoid pterosaur from the Late Jurassic Solnhofen Limestone (early Tithonian) of southern Germany. Swiss Journal of Geosciences, 104(1), 35-55.
Gladocephaloideus jingangshanensis	1.09			0.825175	1			Lü et al. 2016	Lü, J., Kundrát, M., & Shen, C. (2016). New material of the pterosaur Gladocephaloideus Lü et al., 2012 from the Early Cretaceous of Liaoning Province, China, with comments on its systematic position. Plos one, 11(6), e0154888.
Painten Pro-pterodactyloid	1.05			0.769231	1			Tischlinger & Frey 2014	Tischlinger, H., & Frey, E. (2014). Ein neuer Pterosaurier mit Mosaikmerkmalen basaler und pterodactyloider Pterosauria aus dem Ober-Kimmeridgium von Painten (Oberpfalz, Deutschland). Archaeopteryx, 31, 1-14.
Diopecephalus kochi	1.24			1.03497	1			Vidovic & Martill 2017	See main text

## Sheet: ti-fe
Taxa	ti/fe			Gap-weighting score	Categorization			Sources for metric data	Supp. Refs.
Anurognathus ammoni	1.41			1.09554	1			Bennett 2007	See main text
Vesperopterylus lamadongensis	1.37			1.04459	1			Lü et al. 2018	See main text
Jeholopterus nigchengensis	1.23			0.866242	1			Wang et al. 2002	See main text
Dendrorhynchoides curvidentatus	1.37			1.04459	1			Ji & Ji 1998	See main text
Luopterus mutoudengensis	1.29			0.942675	1			Hone & Lü 2012	See main text
IVPP V16728	1.4			1.0828	1			Jiang et al. 2014	See main text
NJU-57003	1.47			1.17197	1			Yang et al. 2019	See main text
Sinomacrops bondei	2.12			2	2			This work	-
Batrachognathus volans	1.75			1.52866	2			Riabinin 1948	See main text
Macrocnemus bassanii	1.1			0.700637	1			Jaquier et al. 2017, p. 5	Jaquier, V. P., Fraser, N. C., Furrer, H., & Scheyer, T. M. (2017). Osteology of a new specimen of Macrocnemus aff. M. fuyuanensis (Archosauromorpha, Protorosauria) from the Middle Triassic of Europe: potential implications for species recognition and paleogeography of tanystropheid protorosaurs. Frontiers in Earth Science, 5, 91.
Erythrosuchus africanus	0.55			0	0			Ezcurra et al. 2013	Ezcurra, M. D., Butler, R. J., & Gower, D. J. (2013). ‘Proterosuchia’: the origin and early history of Archosauriformes. Geological Society, London, Special Publications, 379(1), 9-33.
Euparkeria capensis	0.84			0.369427	0			Ewer 1965, Demuth et al 2020	Ewer, R. F. (1965). The anatomy of the thecodont reptile Euparkeria capensis Broom. Philosophical Transactions of the Royal Society of London. Series B, Biological Sciences, 248(751), 379-435.; Demuth, O. E., Rayfield, E. J., & Hutchinson, J. R. (2020). 3D hindlimb joint mobility of the stem-archosaur Euparkeria capensis with implications for postural evolution within Archosauria. Scientific repo…
Ornithosuchus woodwardi	0.84			0.369427	0			Walker 1964	Walker, A. D. (1964). Triassic reptiles from the Elgin area: Ornithosuchus and the origin of carnosaurs. Philosophical Transactions of the Royal Society of London. Series B, Biological Sciences, 248(744), 53-134.
Postosuchus kirkpatricki	0.75			0.254777	0			Weinbaum 2002	Weinbaum, J. C. (2002). Osteology and relationships of Postosuchus kirkpatricki (Archosauria: Crurotarsi) (Doctoral dissertation, Texas Tech University).
Herrerasaurus ischigualastensis	0.92			0.471338	0			Novas 1994	Novas, F. E. (1994). New information on the systematics and postcranial skeleton of Herrerasaurus ischigualastensis (Theropoda: Herrerasauridae) from the Ischigualasto Formation (Upper Triassic) of Argentina. Journal of Vertebrate Paleontology, 13(4), 400-423.
Scleromochlus taylori	1.04			0.624204	1			Bennett 2020	Bennett, S. C. (2020). Reassessment of the Triassic archosauriform Scleromochlus taylori: neither runner nor biped, but hopper. PeerJ, 8, e8418.
Lagerpeton chanarensis	1.19			0.815287	1			Sereno & Arcucci 1994	Sereno, P. C., & Arcucci, A. B. (1994). Dinosaurian precursors from the Middle Triassic of Argentina: Lagerpeton chanarensis. Journal of Vertebrate Paleontology, 13(4), 385-399.
Marasuchus lilloensis	1.3			0.955414	1			Bonaparte 1975	Bonaparte, J. F., & JF, B. (1975). NUEVOS MATERIALES DE LAGOSUCHUS TALAMPAYENSIS ROMER.(THECODONTIA-PSEUDOSUCHIA) Y SU SIGNIFICADO EN EL ORIGEN DE LOS SAURISCHIA. CHANARENSE INFERIOR, TRIASICO MEDIO DE ARGENTINA.
Preondactylus buffarinii	1.35			1.01911	1			Dalla Vecchia 2019	See main text
Peteinosaurus zambellii	1.3			0.955414	1			Dalla Vecchia 2019	See main text
Dimorphodon macronyx	1.42			1.10828	1			Unwin 2003, Dalla Vecchia 2009	See main text
Arcticodactylus cromptonellus	1.04			0.624204	1			Jenkins et al 2001, Dalla Vecchia 2019	Jenkins, F. A., Shubin, N. H., Gatesy, S. M., & Padian, K. E. V. I. N. (2001). A diminutive pterosaur (Pterosauria: Eudimorphodontidae) from the Greenlandic Triassic. Bulletin of the Museum of Comparative Zoology, 156(1), 151-170.
Austriadraco dallavecchiai	1.52			1.23567	1			Wellnhofer 2003, Dalla Vecchia 2019	Wellnhofer, P. (2003). A Late Triassic pterosaur from the Northern Calcareous Alps (Tyrol, Austria). Geological Society, London, Special Publications, 217(1), 5-22.
Seazzadactylus venieri	1.22			0.853503	1			Dalla Vecchia 2019	See main text
Carniadactylus rosenfeldi	1.46			1.15924	1			Dalla Vecchia 2019	See main text
MCSNB 8950	1.27			0.917197	1			Dalla Vecchia 2019	See main text
Raeticodactylus filisurensis	1.5			1.21019	1			Dalla Vecchia 2019	See main text
Campylognathoides liasicus	1.25			0.89172	1			Padian 2008	See main text
Campylognathoides zitteli	1.31			0.968153	1			Padian 2008	See main text
Sordes pilosus	1.38			1.05732	1			Unwin et al 2000	See main text
Scaphognathus crassirostris	1.12			0.726115	1			Wellnhofer 1975a, Bennett 2014	See main text
Dorygnathus banthensis	1.34			1.00637	1			Padian 2008	See main text
Rhamphorhynchus muensteri	1.38			1.05732	1			Lü et al. 2012a	Lü, J., Unwin, D. M., Zhao, B., Gao, C., & Shen, C. (2012). A new rhamphorhynchid (Pterosauria: Rhamphorhynchidae) from the Middle/Upper Jurassic of Qinglong, Hebei Province, China. Zootaxa, 3158(1), 1-19.
Qinglongopterus guoi	1.25			0.89172	1			Lü et al. 2012a	Lü, J., Unwin, D. M., Zhao, B., Gao, C., & Shen, C. (2012). A new rhamphorhynchid (Pterosauria: Rhamphorhynchidae) from the Middle/Upper Jurassic of Qinglong, Hebei Province, China. Zootaxa, 3158(1), 1-19.
Bellubrunnus rothgaengeri	1.2			0.828025	1			Hone et al. 2012	See main text
Fenghuangopterus lii	1.75			1.52866	2			Lü et al. 2010a	Lü, J., Pu, H., Xu, L., Wei, X., ChanG, H., & Kundrát, M. (2015). A new rhamphorhynchid pterosaur (Pterosauria) from the Jurassic deposits of Liaoning Province, China. Zootaxa, 3911(1), 119-129.
Kunpengopterus sinensis	1.35			1.01911	1			Wang et al. 2010	See main text
Kunpengopterus sp.	1.52			1.23567	1			Zhou et al. In press	-
Wukongopterus lii	1.55			1.27389	1			Wang et al. 2009	See main text
Darwinopterus modularis	1.33			0.993631	1			Lü et al. 2010b	See main text
Changchengopterus pani	1.19			0.815287	1			Lü et al. 2009a	See main text
Germanodactylus cristatus	1.53			1.24841	1			Wellnhofer 1970	Wellnhofer, P. 1970. Die Pterodactyloidea (Pterosauria) der OberjuraPlattenkalke Su¨ddeutschlands. Bayerische Akademie der Wissenschaften, Mathematisch-Wissenschaftlichen Klasse, Abhandlungen 141: 1–133.
Altmuehlopterus rhamphastinus	1.51			1.22293	1			Wellnhofer 1970, Vidovic & Martill 2017	Wellnhofer, P. 1970. Die Pterodactyloidea (Pterosauria) der OberjuraPlattenkalke Su¨ddeutschlands. Bayerische Akademie der Wissenschaften, Mathematisch-Wissenschaftlichen Klasse, Abhandlungen 141: 1–133.
Cycnorhamphus suevicus	1.31			0.968153	1			Bennett 2013	Bennett, S. C. (2013). The morphology and taxonomy of the pterosaur Cycnorhamphus. Neues Jahrbuch für Geologie und Paläontologie-Abhandlungen, 267(1), 23-41.
Pterodactylus antiquus	1.38			1.05732	1			Wellnhofer 1970	Wellnhofer, P. 1970. Die Pterodactyloidea (Pterosauria) der OberjuraPlattenkalke Su¨ddeutschlands. Bayerische Akademie der Wissenschaften, Mathematisch-Wissenschaftlichen Klasse, Abhandlungen 141: 1–133.
Aerodactylus scolopaciceps	1.33			0.993631	1			Vidovic & Martill 2014	Vidovic, S. U., & Martill, D. M. (2014). Pterodactylus scolopaciceps Meyer, 1860 (Pterosauria, Pterodactyloidea) from the Upper Jurassic of Bavaria, Germany: the problem of cryptic pterosaur taxa in early ontogeny. PloS one, 9(10), e110646.
Ardeadactylus longicollum	1.45			1.1465	1			Pers. Obs.	-
Ctenochasma elegans	1.56			1.28662	1			Bennett 2007b	Bennett, S. C. (2007). A review of the pterosaur Ctenochasma: taxonomy and ontogeny. Neues Jahrbuch für Geologie und Paläontologie-Abhandlungen, 245(1), 23-31.
Pterodaustro guinazui	1.5			1.21019	1			Wellnhofer 1978	Wellnhofer, P. 1978. Pterosauria. Handbuch der Palaeoherpetologie, Teil 19. Stuttgart: Gustav Fischer Verlag.
Pteranodon longiceps	1.31			0.968153	1			Miller 1971	Miller, H. W. (1971). A skull of Pteranodon (Longicepia) longiceps Marsh associated with wing and body bones. Transactions of the Kansas Academy of Science (1903), 20-33.
Pteranodon sternbergi	1.43			1.12102	1			Martin-Silverstone et al. 2017	Martin-Silverstone, E. (2016). Redescription of Dawndraco kanzai Kellner, 2010 and reassignment of the type specimen to Pteranodon sternbergi Harksen, 1966. Vertebrate Anatomy Morphology Palaeontology, 3.
Tethydraco regalis	1.09			0.687898	1			Longrich et al. 2018	Longrich, N. R., Martill, D. M., & Andres, B. (2018). Late Maastrichtian pterosaurs from North Africa and mass extinction of Pterosauria at the Cretaceous-Paleogene boundary. PLoS biology, 16(3), e2001663.
Nyctosaurus gracilis	1.56			1.28662	1			Frey et al. 2012	Frey, E., Buchy, M. C., Stinnesbeck, W., Gonzalez, A. G., & Di Stefano, A. (2006). Muzquizopteryx coahuilensis ng, n. sp., a nyctosaurid pterosaur with soft tissue preservation from the Coniacian (Late Cretaceous) of northeast Mexico (Coahuila). Oryctos, 6, 19-40.
Muzquizopteryx coahuilensis	1.39			1.07006	1			Frey et al. 2012	Frey, E., Buchy, M. C., Stinnesbeck, W., Gonzalez, A. G., & Di Stefano, A. (2006). Muzquizopteryx coahuilensis ng, n. sp., a nyctosaurid pterosaur with soft tissue preservation from the Coniacian (Late Cretaceous) of northeast Mexico (Coahuila). Oryctos, 6, 19-40.
Mimodactylus libanensis	1.45			1.1465	1			Kellner et al. 2019	Kellner, A. W., Caldwell, M. W., Holgado, B., Dalla Vecchia, F. M., Nohra, R., Sayão, J. M., & Currie, P. J. (2019). First complete pterosaur from the Afro-Arabian continent: insight into pterodactyloid diversity. Scientific reports, 9(1), 1-9.
Nurhachius ignaciobritoi	1.23			0.866242	1			Wang et al. 2005	Wang, X., Kellner, A. W., Zhou, Z., & de Almeida Campos, D. (2005). Pterosaur diversity and faunal turnover in Cretaceous terrestrial ecosystems in China. Nature, 437(7060), 875-879.
Zhenyuanopterus longirostris	0.95			0.509554	1			Lü 2010	Lü, J. (2010). A new boreopterid pterodactyloid pterosaur from the Early Cretaceous Yixian Formation of Liaoning Province, northeastern China. Acta Geologica Sinica‐English Edition, 84(2), 241-246.
Boreopterus cuiae	1			0.573248	1			Lü & Ji 2005	Lü & Ji. (2005). A new ornithocheirid from the Early Cretaceous of Liaoning Province, China. Acta Geologica Sinica‐English Edition, 79(2), 157-163.
Anhanguera spielbergi	1.24			0.878981	1			Veldmeijer et al. 2006	Veldmeijer, A. J., Meijer, H. J. M., & Signore, M. (2006). Coloborhynchus from the Lower Cretaceous Santana Formation, Brazil (Pterosauria, Pterodactyloidea, Anhangueridae); an update. PalArch’s Journal of Vertebrate Palaeontology, 3(2), 15-29.
Noripterus complicidens	1.85			1.65605	2			Hone et al. 2017	Hone, D. W. E., Jiang, S., & Xu, X. (2017). A taxonomic revision of Noripterus complicidens and Asian members of the Dsungaripteridae. Geological Society, London, Special Publications, 455(1), 149-157.
Noripterus parvus	1.7			1.46497	1			Lü et al. 2009b	Lü, J. (2009). A new non‐pterodactyloid pterosaur from Qinglong County, Hebei Province of China. Acta Geologica Sinica‐English Edition, 83(2), 189-199.
Tupuxuara leonardii	1.34			1.00637	1			Pers. Obs.	-
Tapejara wellnhoferi	1.39			1.07006	1			Eck et al. 2011	Eck, K., Elgin, R. A., & Frey, E. (2011). On the osteology of Tapejara wellnhoferi Kellner 1989 and the first occurrence of a multiple specimen assemblage from the Santana Formation, Araripe Basin, NE-Brazil. Swiss Journal of Palaeontology, 130(2), 277.
Sinopterus dongi	1.44			1.13376	1			Wang & Zhou 2003	Wang, X., & Zhou, Z. (2003). A new pterosaur (Pterodactyloidea, Tapejaridae) from the Early Cretaceous Jiufotang Formation of western Liaoning, China and its implications for biostratigraphy. Chinese Science Bulletin, 48(1), 16-23.
Huaxiapterus corollatus	1.68			1.43949	1			Wu et al. 2017	Wu, W. H., Zhou, C. F., & Andres, B. (2017). The toothless pterosaur Jidapterus edentus (Pterodactyloidea: Azhdarchoidea) from the Early Cretaceous Jehol Biota and its paleoecological implications. Plos one, 12(9), e0185486.
Eopteranodon lii	1.46			1.15924	1			Wu et al. 2017	Wu, W. H., Zhou, C. F., & Andres, B. (2017). The toothless pterosaur Jidapterus edentus (Pterodactyloidea: Azhdarchoidea) from the Early Cretaceous Jehol Biota and its paleoecological implications. Plos one, 12(9), e0185486.
Chaoyangopterus zhangi	1.53			1.24841	1			Wu et al. 2017	Wu, W. H., Zhou, C. F., & Andres, B. (2017). The toothless pterosaur Jidapterus edentus (Pterodactyloidea: Azhdarchoidea) from the Early Cretaceous Jehol Biota and its paleoecological implications. Plos one, 12(9), e0185486.
Shenzhoupterus chaoyangensis	1.36			1.03185	1			Wu et al. 2017	Wu, W. H., Zhou, C. F., & Andres, B. (2017). The toothless pterosaur Jidapterus edentus (Pterodactyloidea: Azhdarchoidea) from the Early Cretaceous Jehol Biota and its paleoecological implications. Plos one, 12(9), e0185486.
Jidapterus edentus	1.46			1.15924	1			Wu et al. 2017	Wu, W. H., Zhou, C. F., & Andres, B. (2017). The toothless pterosaur Jidapterus edentus (Pterodactyloidea: Azhdarchoidea) from the Early Cretaceous Jehol Biota and its paleoecological implications. Plos one, 12(9), e0185486.
Zhejiangopterus linhaiensis	1.19			0.815287	1			Wu et al. 2017	Wu, W. H., Zhou, C. F., & Andres, B. (2017). The toothless pterosaur Jidapterus edentus (Pterodactyloidea: Azhdarchoidea) from the Early Cretaceous Jehol Biota and its paleoecological implications. Plos one, 12(9), e0185486.
Aurorazhdarcho micronyx	1.47			1.17197	1			Frey et al. 2011	Frey, E., Meyer, C. A., & Tischlinger, H. (2011). The oldest azhdarchoid pterosaur from the Late Jurassic Solnhofen Limestone (early Tithonian) of southern Germany. Swiss Journal of Geosciences, 104(1), 35-55.
Gladocephaloideus jingangshanensis	1.56			1.28662	1			Lü et al. 2016	Lü, J., Kundrát, M., & Shen, C. (2016). New material of the pterosaur Gladocephaloideus Lü et al., 2012 from the Early Cretaceous of Liaoning Province, China, with comments on its systematic position. Plos one, 11(6), e0154888.
Painten Pro-pterodactyloid	1.17			0.789809	1			Tischlinger & Frey 2014	Tischlinger, H., & Frey, E. (2014). Ein neuer Pterosaurier mit Mosaikmerkmalen basaler und pterodactyloider Pterosauria aus dem Ober-Kimmeridgium von Painten (Oberpfalz, Deutschland). Archaeopteryx, 31, 1-14.
Diopecephalus kochi	1.33			0.993631	1			Vidovic & Martill 2017	See main text
